# Supplementary material for: Dysregulation of Neuropeptide and Tau Peptide Signatures in Human Alzheimer’s Disease Brain
Source: ACS Chem Neurosci. 2022 Jun 27;13(13):1992–2005. doi: 10.1021/acschemneuro.2c00222 (PMC9264367; doi:10.1021/acschemneuro.2c00222)
Supplement: Supplementary file 4 — cn2c00222_si_004.xlsx [file cn2c00222_si_004.xlsx]

## Sheet: Peptides
Protein Group	Protein ID	Protein Accession	Peptide	Unique	-10lgP	Mass	Length	ppm	m/z	z	RT	Fraction	Scan	Source File	#Spec	#Spec C1_1	#Spec C1_2	#Spec C2_1	#Spec C2_2	#Spec C3_1	#Spec C3_2	#Spec C4_1	#Spec C4_2	#Spec AD1_1	#Spec AD1_2	#Spec AD2_1	#Spec AD2_2	#Spec AD3_1	#Spec AD3_2	#Spec AD4_1	#Spec AD4_2	Start	End	PTM	AScore
1	9	P02686|MBP_HUMAN	K.SAHKGFKGVDAQGTLSKIFKLGGRDSR.S	Y	81.91	2859.55	27	7.7	572.921	5	48.1	12	24814	SP_20180810_SynaptoPep_AD2_2.raw	24	0	1	0	0	2	1	0	0	5	4	2	4	1	0	2	2	270	296
1	9	P02686|MBP_HUMAN	G.RTQDENPVVHFFKNIVTPR.T	Y	81.71	2296.21	19	2.1	575.06	4	67.43	6	35099	SP_20180810_SynaptoPep_C3_2.raw	6	0	0	2	0	1	1	0	0	0	0	0	0	0	0	1	1	213	231
1	9	P02686|MBP_HUMAN	K.SAHKGFKGVDAQGTLSKIFKLGGRDS.R	Y	78.69	2703.45	26	4.3	541.699	5	54.35	9	28225	SP_20180810_SynaptoPep_AD1_1.raw	22	0	0	0	0	3	2	0	0	3	5	2	3	0	0	2	2	270	295
1	9	P02686|MBP_HUMAN	K.SAHKGFKGVDAQGTLSK.I	Y	77.62	1729.91	17	4.1	577.647	3	15.98	9	6852	SP_20180810_SynaptoPep_AD1_1.raw	29	1	2	2	3	2	2	1	1	3	2	2	2	1	1	2	2	270	286
1	9	P02686|MBP_HUMAN	K.SAHKGFKGVDAQGTLSKIFKLGGR.D	Y	73.28	2501.39	24	7.1	501.288	5	54.78	9	28457	SP_20180810_SynaptoPep_AD1_1.raw	20	0	0	2	1	2	2	0	0	3	3	2	2	0	0	2	1	270	293
1	9	P02686|MBP_HUMAN	K.SAHKGFKGVDAQGTLSKIFK.L	Y	72.68	2118.16	20	7.8	530.551	4	40.92	11	21028	SP_20180810_SynaptoPep_AD2_1.raw	29	2	2	2	1	1	3	2	0	3	3	2	2	2	1	1	2	270	289
1	9	P02686|MBP_HUMAN	P.Q(-17.03)KSHGRTQDENPVVHFFKNIVTPR.T	Y	71.78	2816.45	24	6.2	564.3	5	62.59	6	32473	SP_20180810_SynaptoPep_C3_2.raw	17	1	2	1	1	2	2	1	1	0	1	1	0	1	1	1	1	208	231	Pyro-glu from Q	Q1:Pyro-glu from Q:1000.00
1	9	P02686|MBP_HUMAN	F.LPRHRDTGILDSIGRF.F	Y	71.71	1852.01	16	7.5	618.347	3	47.47	1	24325	SP_20180810_SynaptoPep_C1_1.raw	44	2	2	3	2	4	3	2	2	3	2	2	2	2	3	5	5	163	178
1	9	P02686|MBP_HUMAN	K.SHGRTQDENPVVHFFKNIVTPR.T	Y	71.35	2577.32	22	7.5	516.475	5	63.07	6	32740	SP_20180810_SynaptoPep_C3_2.raw	17	2	1	1	0	1	2	0	1	1	2	1	1	0	1	1	2	210	231
1	9	P02686|MBP_HUMAN	H.GRTQDENPVVHFFKN.I	Y	71.33	1786.88	15	6.9	596.636	3	40.61	1	20475	SP_20180810_SynaptoPep_C1_1.raw	32	2	2	2	1	2	2	2	3	2	2	2	2	2	3	1	2	212	226
1	9	P02686|MBP_HUMAN	K.GVDAQGTLSKIFKLGGRDSR.S	Y	70.33	2104.14	20	7.1	527.046	4	55.22	9	28694	SP_20180810_SynaptoPep_AD1_1.raw	11	0	0	0	0	2	1	0	0	1	1	1	2	0	1	1	1	277	296
1	9	P02686|MBP_HUMAN	G.RTQDENPVVHFFKN.I	Y	69.93	1729.85	14	7.6	577.63	3	43.91	5	22117	SP_20180810_SynaptoPep_C3_1.raw	17	1	1	0	1	4	1	1	1	2	0	0	0	2	1	1	1	213	226
1	9	P02686|MBP_HUMAN	R.HGFLPRHRDTGILDSIGRF.F	Y	69.88	2193.16	19	7	549.3	4	57.17	9	29982	SP_20180810_SynaptoPep_AD1_1.raw	16	2	2	1	0	0	0	2	2	1	1	1	1	1	0	1	1	160	178
1	9	P02686|MBP_HUMAN	K.GFKGVDAQGTLSKIFKLGGR.D	Y	69.73	2078.16	20	4.6	520.551	4	63.35	9	33107	SP_20180810_SynaptoPep_AD1_1.raw	4	0	0	0	0	0	0	0	0	2	0	1	0	0	0	1	0	274	293
1	9	P02686|MBP_HUMAN	F.KGVDAQGTLSKIFK.L	Y	69.22	1490.85	14	4.9	497.958	3	43.65	9	22440	SP_20180810_SynaptoPep_AD1_1.raw	27	2	2	1	2	3	2	1	2	1	1	2	1	2	1	2	2	276	289
1	9	P02686|MBP_HUMAN	N.IVTPRTPPPSQGKGRGLSL.S	Y	68.61	1960.12	19	6.7	654.386	3	32.67	1	16017	SP_20180810_SynaptoPep_C1_1.raw	32	2	2	2	2	2	2	2	3	2	2	2	2	2	2	2	1	227	245
1	9	P02686|MBP_HUMAN	K.SHGRTQDENPVVHFFKN.I	Y	68.5	2010.97	17	5.9	503.752	4	38.53	13	18688	SP_20180810_SynaptoPep_AD3_1.raw	47	4	4	2	1	4	4	3	4	2	3	3	4	1	4	3	1	210	226
1	9	P02686|MBP_HUMAN	L.ATASTMDHARHGFLPR.H	Y	67.31	1766.86	16	3.9	442.725	4	23.69	13	10303	SP_20180810_SynaptoPep_AD3_1.raw	4	0	1	0	0	0	1	0	0	0	0	1	0	1	0	0	0	150	165
1	9	P02686|MBP_HUMAN	G.FKGVDAQGTLSKIFK.L	Y	67.08	1637.91	15	5.3	546.981	3	51.58	7	25617	SP_20180810_SynaptoPep_C4_1.raw	34	3	2	2	1	3	5	2	2	2	2	2	2	0	3	2	1	275	289
1	9	P02686|MBP_HUMAN	P.Q(-17.03)KSHGRTQDENPVVHFFKN.I	Y	66.58	2250.09	19	2.1	563.532	4	38.24	10	19467	SP_20180810_SynaptoPep_AD1_2.raw	41	3	3	2	2	2	4	3	3	3	2	2	3	2	3	2	2	208	226	Pyro-glu from Q	Q1:Pyro-glu from Q:1000.00
1	9	P02686|MBP_HUMAN	F.FKNIVTPRTPPPSQGKGRGLSL.S	Y	66.44	2349.33	22	9.3	588.345	4	36.75	1	18324	SP_20180810_SynaptoPep_C1_1.raw	21	1	2	0	0	2	1	2	2	0	1	2	2	2	2	1	1	224	245
1	9	P02686|MBP_HUMAN	K.SHGRTQDENPVVHFFK.N	Y	66.38	1896.92	16	4.4	475.24	4	37.42	6	18724	SP_20180810_SynaptoPep_C3_2.raw	24	1	1	1	1	2	2	1	2	3	2	2	2	1	1	1	1	210	225
1	9	P02686|MBP_HUMAN	G.FKGVDAQGTLSKIFKLGGRDS.R	Y	65.07	2223.2	21	8.2	556.812	4	62.19	9	32474	SP_20180810_SynaptoPep_AD1_1.raw	17	1	1	1	0	1	4	1	0	2	2	0	1	0	1	1	1	275	295
1	9	P02686|MBP_HUMAN	G.YGGRASDYKSAHKG.F	Y	64.79	1495.72	14	5.1	499.582	3	6.78	15	1538	SP_20180810_SynaptoPep_AD4_1.raw	12	0	0	0	0	1	0	0	1	1	2	0	0	1	2	2	2	261	274
1	9	P02686|MBP_HUMAN	Q.KSHGRTQDENPVVHFFKN.I	Y	64.56	2139.06	18	3.8	714.03	3	33.86	6	16718	SP_20180810_SynaptoPep_C3_2.raw	35	2	2	2	2	3	3	2	2	2	2	2	2	2	3	2	2	209	226
1	9	P02686|MBP_HUMAN	G.SLPQKSHGRTQDENPVVHFFKN.I	Y	64.44	2564.29	22	2.7	855.772	3	34.49	12	17267	SP_20180810_SynaptoPep_AD2_2.raw	44	3	3	2	4	3	4	2	2	3	1	3	4	3	3	2	2	205	226
1	9	P02686|MBP_HUMAN	G.SLPQKSHGRTQDENPVVHFFKNIVTPR.T	Y	63.76	3130.64	27	8.8	627.141	5	60.09	6	31205	SP_20180810_SynaptoPep_C3_2.raw	39	2	2	2	2	5	6	2	1	2	2	2	4	1	2	2	2	205	231
1	9	P02686|MBP_HUMAN	K.GVDAQGTLSKIFK.L	Y	63.61	1362.75	13	6.3	682.387	2	47.86	1	24439	SP_20180810_SynaptoPep_C1_1.raw	37	3	2	2	1	3	3	3	3	2	2	2	1	2	3	2	3	277	289
1	9	P02686|MBP_HUMAN	G.YGGRASDYKSAHKGFKGVDAQGTLSK.I	Y	63.52	2727.37	26	4.4	546.484	5	17.58	1	7527	SP_20180810_SynaptoPep_C1_1.raw	23	2	2	1	0	2	1	0	2	2	2	2	2	1	1	1	2	261	286
1	9	P02686|MBP_HUMAN	Q.DENPVVHFFKNIVTPR.T	Y	63.35	1911	16	9.1	638.013	3	75.06	6	39212	SP_20180810_SynaptoPep_C3_2.raw	9	0	1	1	0	2	2	0	0	0	0	1	0	0	1	0	1	216	231
1	9	P02686|MBP_HUMAN	R.HGSKYLATASTMDH.A	Y	63.18	1517.69	14	4.5	506.907	3	15.86	14	6051	SP_20180810_SynaptoPep_AD3_2.raw	8	0	0	0	1	1	0	1	0	0	0	1	1	0	1	1	1	144	157
1	9	P02686|MBP_HUMAN	Q.KSHGRTQDENPVVHFFKNIVTPR.T	Y	63.12	2705.41	23	6.2	542.094	5	62.58	5	32302	SP_20180810_SynaptoPep_C3_1.raw	22	2	0	1	2	2	2	2	0	2	1	1	2	1	1	1	2	209	231
1	9	P02686|MBP_HUMAN	A.STM(+15.99)DHARHGFLPR.H	Y	62.23	1539.74	13	0.9	385.942	4	14.54	1	5843	SP_20180810_SynaptoPep_C1_1.raw	13	2	1	1	0	0	1	1	1	1	0	2	1	1	1	0	0	153	165	Oxidation (M)	M3:Oxidation (M):1000.00
1	9	P02686|MBP_HUMAN	R.HRDTGILDSIGRF.F	Y	62.14	1485.77	13	7.2	743.897	2	49.87	1	25514	SP_20180810_SynaptoPep_C1_1.raw	33	3	1	2	1	3	1	2	3	2	1	3	2	3	1	3	2	166	178
1	9	P02686|MBP_HUMAN	K.GFKGVDAQGTLSK.I	Y	61.8	1306.69	13	7.3	654.356	2	23.42	10	11207	SP_20180810_SynaptoPep_AD1_2.raw	16	0	0	0	2	2	0	0	0	3	2	1	1	1	1	2	1	274	286
1	9	P02686|MBP_HUMAN	P.Q(-17.03)KSHGRTQDENPVVHF.F	Y	61.79	1860.89	16	6.6	621.307	3	25.78	1	12243	SP_20180810_SynaptoPep_C1_1.raw	23	2	2	1	1	2	2	2	1	1	1	2	2	0	1	2	1	208	223	Pyro-glu from Q	Q1:Pyro-glu from Q:1000.00
1	9	P02686|MBP_HUMAN	F.FGGDRGAPKRGSGKDSHHPART.A	Y	61.7	2290.14	22	3.8	573.545	4	6.73	7	1592	SP_20180810_SynaptoPep_C4_1.raw	22	2	3	0	0	1	1	2	1	2	2	3	2	1	0	1	1	179	200
1	9	P02686|MBP_HUMAN	K.GVDAQGTLSKIFKLGGRD.S	Y	61.68	1861.01	18	6	466.262	4	61.22	15	30725	SP_20180810_SynaptoPep_AD4_1.raw	9	0	1	0	0	0	2	0	1	0	1	1	0	0	0	1	2	277	294
1	9	P02686|MBP_HUMAN	K.SAHKGFKGVDAQGTLSKIFKLGGRDSRSGSPM(+15.99)A.R	Y	61.55	3405.76	33	6.3	682.163	5	53.61	5	27412	SP_20180810_SynaptoPep_C3_1.raw	12	1	0	0	0	2	2	0	0	2	2	1	1	0	0	0	1	270	302	Oxidation (M)	M32:Oxidation (M):1000.00
1	9	P02686|MBP_HUMAN	M.DHARHGFLPRHRDTGILDSIGRF.F	Y	61.5	2672.38	23	7.2	535.487	5	47.43	1	24501	SP_20180810_SynaptoPep_C1_1.raw	32	1	4	1	2	0	1	3	3	3	1	4	3	2	1	1	2	156	178
1	9	P02686|MBP_HUMAN	M.DHARHGFLPRH.R	Y	61.26	1341.68	11	4.3	336.429	4	10.35	12	3728	SP_20180810_SynaptoPep_AD2_2.raw	27	3	3	0	0	3	2	2	1	3	2	3	2	1	1	1	0	156	166
1	9	P02686|MBP_HUMAN	G.RTQDENPVVHFFK.N	Y	61.17	1615.81	13	6.9	539.615	3	42.32	6	21447	SP_20180810_SynaptoPep_C3_2.raw	6	0	0	0	0	1	2	0	0	0	1	0	0	1	1	0	0	213	225
1	9	P02686|MBP_HUMAN	H.RDTGILDSIGRFFGGDRGAPK.R	Y	60.95	2234.16	21	8.4	559.551	4	70.05	16	35934	SP_20180810_SynaptoPep_AD4_2.raw	15	1	1	1	1	1	1	1	1	0	0	1	1	1	1	1	2	167	187
1	9	P02686|MBP_HUMAN	T.PRTPPPSQGKGRGLSL.S	Y	60.87	1646.92	16	5	549.984	3	19.73	1	8716	SP_20180810_SynaptoPep_C1_1.raw	22	2	2	1	2	1	1	2	2	1	0	2	1	2	2	1	0	230	245
1	9	P02686|MBP_HUMAN	Y.GGRASDYKSAHKG.F	Y	60.77	1332.65	13	3.2	445.226	3	6.47	13	1448	SP_20180810_SynaptoPep_AD3_1.raw	10	0	1	0	0	1	1	0	0	1	1	0	1	1	0	1	2	262	274
1	9	P02686|MBP_HUMAN	L.ATASTMDHARHG.F	Y	60.68	1253.56	12	4.3	627.788	2	6.85	13	1676	SP_20180810_SynaptoPep_AD3_1.raw	7	1	1	0	0	1	0	0	0	0	1	0	0	1	0	1	1	150	161
1	9	P02686|MBP_HUMAN	K.GFKGVDAQGTLSKIFKLGGRDSR.S	Y	60.64	2436.32	23	5.5	488.275	5	56.26	12	29296	SP_20180810_SynaptoPep_AD2_2.raw	5	0	0	0	0	0	1	0	0	1	1	1	1	0	0	0	0	274	296
1	9	P02686|MBP_HUMAN	G.GRASDYKSAHKGFK.G	Y	60.58	1550.8	14	4.6	517.941	3	6.95	12	1821	SP_20180810_SynaptoPep_AD2_2.raw	3	0	0	0	0	0	0	1	0	0	0	1	1	0	0	0	0	263	276
1	9	P02686|MBP_HUMAN	F.KGVDAQGTLSKIFKLGGRD.S	Y	60.49	1989.1	19	6.1	498.286	4	54.49	6	28071	SP_20180810_SynaptoPep_C3_2.raw	8	1	0	1	0	1	1	0	0	0	0	1	1	0	1	1	0	276	294
1	9	P02686|MBP_HUMAN	V.TPRTPPPSQGKG.R	Y	60.39	1221.65	12	3	611.832	2	7.27	1	1894	SP_20180810_SynaptoPep_C1_1.raw	17	1	1	1	1	1	2	1	1	1	1	1	1	1	1	1	1	229	240
1	9	P02686|MBP_HUMAN	S.AHKGFKGVDAQGTLSK.I	Y	60.33	1642.88	16	7.2	548.638	3	15.28	6	6348	SP_20180810_SynaptoPep_C3_2.raw	15	1	1	1	1	1	2	2	2	0	0	1	0	1	1	0	1	271	286
1	9	P02686|MBP_HUMAN	K.LGGRDSRSGSPMAR.R	Y	60.01	1445.72	14	1.1	362.437	4	8.61	1	2636	SP_20180810_SynaptoPep_C1_1.raw	25	2	2	0	1	1	2	2	2	2	2	2	2	1	2	1	1	290	303
1	9	P02686|MBP_HUMAN	N.IVTPRTPPPSQGKG.R	Y	59.93	1433.8	14	3.3	717.909	2	17.14	15	6537	SP_20180810_SynaptoPep_AD4_1.raw	19	2	1	1	1	2	1	1	1	1	0	2	1	1	1	2	1	227	240
1	9	P02686|MBP_HUMAN	R.TQDENPVVHFFKN.I	Y	59.91	1573.75	13	8.7	787.89	2	48	9	24984	SP_20180810_SynaptoPep_AD1_1.raw	21	0	1	0	1	2	3	1	1	2	2	2	0	2	2	1	1	214	226
1	9	P02686|MBP_HUMAN	K.SHGRTQDENPVVHF.F	Y	59.85	1621.76	14	5.2	406.449	4	25.67	1	12059	SP_20180810_SynaptoPep_C1_1.raw	31	2	1	2	0	3	2	1	3	3	2	2	3	2	2	2	1	210	223
1	9	P02686|MBP_HUMAN	S.HGRTQDENPVVHFFKN.I	Y	59.79	1923.93	16	3.8	481.993	4	37.82	6	18950	SP_20180810_SynaptoPep_C3_2.raw	15	1	1	1	0	1	1	1	1	1	1	1	1	1	1	1	1	211	226
1	9	P02686|MBP_HUMAN	T.PRTPPPSQGKGRGLSLSRF.S	Y	59.7	2037.12	19	6.8	510.291	4	25.57	1	12005	SP_20180810_SynaptoPep_C1_1.raw	18	2	1	0	0	0	1	2	2	2	1	2	2	1	2	0	0	230	248
1	9	P02686|MBP_HUMAN	K.GVDAQGTLSKIFKLGGRDSRSGSPMA.R	Y	59.57	2634.35	26	10.3	659.603	4	56.72	12	29546	SP_20180810_SynaptoPep_AD2_2.raw	28	3	1	0	0	3	4	1	0	2	2	2	2	1	3	2	2	277	302
1	9	P02686|MBP_HUMAN	H.GRTQDENPVVHFFK.N	Y	59.3	1672.83	14	6.7	419.218	4	40.79	1	20577	SP_20180810_SynaptoPep_C1_1.raw	6	1	1	0	0	0	1	0	1	0	0	0	0	0	0	0	2	212	225
1	9	P02686|MBP_HUMAN	H.YGSLPQKSHGRTQDENPVVHFFKN.I	Y	59.22	2784.37	24	7.2	697.106	4	38.66	7	18578	SP_20180810_SynaptoPep_C4_1.raw	47	3	3	3	3	2	4	3	4	3	1	3	4	3	3	2	3	203	226
1	9	P02686|MBP_HUMAN	G.FLPRHRDTGILDSIGRF.F	Y	59.16	1999.08	17	2.2	500.777	4	57.08	9	29798	SP_20180810_SynaptoPep_AD1_1.raw	28	1	2	2	1	3	2	3	2	1	2	1	1	3	2	1	1	162	178
1	9	P02686|MBP_HUMAN	K.RGSGKDSHHPARTAH.Y	Y	58.98	1612.79	15	1.9	404.206	4	5.72	5	1294	SP_20180810_SynaptoPep_C3_1.raw	11	0	1	0	0	2	1	0	0	1	2	2	1	0	0	1	0	188	202
1	9	P02686|MBP_HUMAN	R.HGSKYLATASTM(+15.99)DH.A	Y	58.69	1533.69	14	4.2	512.239	3	10.99	6	4031	SP_20180810_SynaptoPep_C3_2.raw	4	0	1	0	0	0	1	0	0	0	0	0	0	1	0	0	1	144	157	Oxidation (M)	M12:Oxidation (M):1000.00
1	9	P02686|MBP_HUMAN	K.GVDAQGTLSKIFKLGGRDS.R	Y	58.54	1948.04	19	10.5	650.36	3	58.99	6	30516	SP_20180810_SynaptoPep_C3_2.raw	13	1	1	0	0	2	2	0	0	0	1	1	2	0	2	0	1	277	295
1	9	P02686|MBP_HUMAN	L.ATASTM(+15.99)DHARHGFLPR.H	Y	58.43	1782.86	16	4.8	446.724	4	18.64	5	8054	SP_20180810_SynaptoPep_C3_1.raw	4	0	0	0	0	1	0	0	0	0	0	0	1	2	0	0	0	150	165	Oxidation (M)	M6:Oxidation (M):1000.00
1	9	P02686|MBP_HUMAN	F.LPRHRDTGILDSIGR.F	Y	58.25	1704.94	15	7.4	569.324	3	34.63	5	16973	SP_20180810_SynaptoPep_C3_1.raw	12	1	1	0	0	3	1	1	0	1	0	0	0	2	1	0	1	163	177
1	9	P02686|MBP_HUMAN	F.KNIVTPRTPPPSQGKGRGLSLSRF.S	Y	58.12	2592.46	24	7.1	519.503	5	32.26	14	14983	SP_20180810_SynaptoPep_AD3_2.raw	7	0	0	0	0	1	1	0	0	1	0	1	1	1	1	0	0	225	248
1	9	P02686|MBP_HUMAN	G.FLPRHRDTGILDSIGRFFGGDR.G	Y	57.74	2531.31	22	4.5	507.272	5	78.55	5	40777	SP_20180810_SynaptoPep_C3_1.raw	5	0	0	0	0	2	1	1	1	0	0	0	0	0	0	0	0	162	183
1	9	P02686|MBP_HUMAN	H.GRTQDENPVVHF.F	Y	57.61	1397.67	12	2.4	466.898	3	33.5	15	15474	SP_20180810_SynaptoPep_AD4_1.raw	25	2	2	1	2	1	1	2	2	1	2	2	2	2	2	1	0	212	223
1	9	P02686|MBP_HUMAN	G.GDRGAPKRGSGKDSHHPARTAH.Y	Y	57.59	2294.15	22	2.2	383.366	6	6.32	2	1372	SP_20180810_SynaptoPep_C1_2.raw	15	0	2	0	0	2	2	0	2	1	2	0	2	2	0	0	0	181	202
1	9	P02686|MBP_HUMAN	K.SAHKGFKGVDAQGTLSKIFKLGGRDSRSGSPMA.R	Y	57.45	3389.76	33	6.4	678.964	5	55.7	10	28978	SP_20180810_SynaptoPep_AD1_2.raw	5	0	1	0	0	0	0	0	0	1	1	0	1	0	1	0	0	270	302
1	9	P02686|MBP_HUMAN	K.SAHKGFKGVDAQGTLS.K	Y	57.26	1601.82	16	5.5	534.949	3	20.25	5	8945	SP_20180810_SynaptoPep_C3_1.raw	32	1	2	1	2	3	3	2	1	2	2	3	3	1	2	1	3	270	285
1	9	P02686|MBP_HUMAN	K.SAHKGFKGVDAQGTLSKIFKLGGRD.S	Y	56.94	2616.41	25	7.4	524.294	5	54.81	9	28477	SP_20180810_SynaptoPep_AD1_1.raw	7	0	0	0	0	0	0	0	0	2	2	1	2	0	0	0	0	270	294
1	9	P02686|MBP_HUMAN	V.TPRTPPPSQGKGRG.L	Y	56.86	1434.77	14	4.5	479.266	3	6.94	13	1725	SP_20180810_SynaptoPep_AD3_1.raw	13	1	1	0	0	1	1	1	1	1	1	1	1	1	1	1	0	229	242
1	9	P02686|MBP_HUMAN	H.GRTQDENPVVHFF.K	Y	56.78	1544.74	13	3.6	515.922	3	52.85	13	26271	SP_20180810_SynaptoPep_AD3_1.raw	4	0	0	0	1	0	0	1	0	0	0	0	0	1	1	0	0	212	224
1	9	P02686|MBP_HUMAN	G.GRDSRSGSPMAR.R	Y	56.76	1275.61	12	0.6	426.211	3	6.96	1	1709	SP_20180810_SynaptoPep_C1_1.raw	11	1	1	1	0	1	1	1	2	1	0	1	0	0	0	0	1	292	303
1	9	P02686|MBP_HUMAN	Y.KSAHKGFKGVDAQGTLSK.I	Y	56.67	1858.01	18	5.3	465.511	4	12.34	1	4648	SP_20180810_SynaptoPep_C1_1.raw	24	3	3	1	0	1	2	3	2	1	1	2	2	1	1	0	1	269	286
1	9	P02686|MBP_HUMAN	K.SHGRTQDENPVVH.F	Y	56.49	1474.69	13	3.3	492.573	3	8.7	1	2693	SP_20180810_SynaptoPep_C1_1.raw	25	2	2	1	1	1	2	1	1	2	2	2	2	2	1	1	2	210	222
1	9	P02686|MBP_HUMAN	G.GRASDYKSAHKG.F	Y	56.45	1275.63	12	3.1	426.219	3	6.45	5	1552	SP_20180810_SynaptoPep_C3_1.raw	15	1	0	1	0	1	1	0	1	1	2	1	1	2	1	1	1	263	274
1	9	P02686|MBP_HUMAN	L.GGRDSRSGSPMAR.R	Y	56.31	1332.63	13	4.1	445.22	3	7.25	10	2071	SP_20180810_SynaptoPep_AD1_2.raw	14	1	2	0	0	1	0	0	0	0	3	2	2	2	1	0	0	291	303
1	9	P02686|MBP_HUMAN	R.ASDYKSAHKGFKGVDAQGTLSK.I	Y	56.29	2294.17	22	6.3	574.552	4	19.44	15	7715	SP_20180810_SynaptoPep_AD4_1.raw	8	0	0	0	0	0	1	0	0	0	1	2	2	0	0	1	1	265	286
1	9	P02686|MBP_HUMAN	R.HRDTGILDSIGRFFGGDR.G	Y	56.2	2018.01	18	5	505.512	4	73.12	5	37837	SP_20180810_SynaptoPep_C3_1.raw	12	1	1	1	1	1	0	1	1	0	0	1	1	0	1	1	1	166	183
1	9	P02686|MBP_HUMAN	F.KGVDAQGTLSKIFKLGGRDSRSGSPM(+15.99)A.R	Y	56.2	2778.44	27	9.8	695.625	4	52.2	5	26653	SP_20180810_SynaptoPep_C3_1.raw	12	2	0	0	0	2	2	1	1	0	0	2	1	0	1	0	0	276	302	Oxidation (M)	M26:Oxidation (M):1000.00
1	9	P02686|MBP_HUMAN	H.YGSLPQKSHGRTQDENPVVHFFKNIVTPR.T	Y	55.88	3350.73	29	6.4	559.465	6	63.02	8	31300	SP_20180810_SynaptoPep_C4_2.raw	13	1	2	0	0	1	2	1	2	0	1	0	2	0	1	0	0	203	231
1	9	P02686|MBP_HUMAN	N.IVTPRTPPPSQGK.G	Y	55.81	1376.78	13	4.5	689.399	2	16.53	9	7163	SP_20180810_SynaptoPep_AD1_1.raw	20	2	1	1	1	1	2	1	1	2	1	2	2	0	2	1	0	227	239
1	9	P02686|MBP_HUMAN	H.GRTQDENPVVH.F	Y	55.78	1250.6	11	6.9	417.877	3	10.34	1	3585	SP_20180810_SynaptoPep_C1_1.raw	12	2	1	0	0	1	0	1	1	0	1	2	2	0	0	0	1	212	222
1	9	P02686|MBP_HUMAN	D.AQGTLSKIFKLGGRDSRSG.S	Y	55.6	1977.08	19	8	495.28	4	39.42	13	18962	SP_20180810_SynaptoPep_AD3_1.raw	21	1	1	0	1	3	3	1	2	0	1	1	1	2	1	1	2	280	298
1	9	P02686|MBP_HUMAN	A.HKGFKGVDAQGTLSK.I	Y	55.57	1571.84	15	-0.3	524.954	3	14.52	1	5832	SP_20180810_SynaptoPep_C1_1.raw	5	1	0	0	0	0	0	2	1	0	0	0	0	0	1	0	0	272	286
1	9	P02686|MBP_HUMAN	K.GVDAQGTLSKIFKLGGRDSRSG.S	Y	55.18	2248.19	22	9.9	563.061	4	56.01	5	28680	SP_20180810_SynaptoPep_C3_1.raw	10	2	0	0	0	1	1	1	1	0	0	2	2	0	0	0	0	277	298
1	9	P02686|MBP_HUMAN	G.FKGVDAQGTLSK.I	Y	55.13	1249.67	12	6.6	625.845	2	20.26	1	9014	SP_20180810_SynaptoPep_C1_1.raw	25	2	2	1	0	3	1	1	1	2	3	1	2	2	1	2	1	275	286
1	9	P02686|MBP_HUMAN	S.HGRTQDENPVVHF.F	Y	55.1	1534.73	13	1.3	384.69	4	28	13	12650	SP_20180810_SynaptoPep_AD3_1.raw	16	1	1	0	1	1	0	1	1	2	2	1	1	2	1	0	1	211	223
1	9	P02686|MBP_HUMAN	Q.KSHGRTQDENPVVHFFKNIV.T	Y	55.1	2351.21	20	6.4	588.814	4	65.15	5	33574	SP_20180810_SynaptoPep_C3_1.raw	4	0	0	1	0	1	1	0	1	0	0	0	0	0	0	0	0	209	228
1	9	P02686|MBP_HUMAN	E.GQRPGFGYGGRASD.Y	Y	55.04	1423.66	14	6.8	475.564	3	15.45	7	6033	SP_20180810_SynaptoPep_C4_1.raw	2	1	0	0	0	0	0	1	0	0	0	0	0	0	0	0	0	254	267
1	9	P02686|MBP_HUMAN	D.AQGTLSKIFKLGGRDSRSGSP.M	Y	55	2161.16	21	5.7	541.301	4	40.05	6	20192	SP_20180810_SynaptoPep_C3_2.raw	23	1	1	1	1	4	4	2	2	0	0	1	0	1	2	1	2	280	300
1	9	P02686|MBP_HUMAN	K.SHGRTQDENPVVHFF.K	Y	54.95	1768.83	15	6.5	590.62	3	48.79	5	24816	SP_20180810_SynaptoPep_C3_1.raw	6	0	0	0	0	2	2	1	0	0	0	0	0	1	0	0	0	210	224
1	9	P02686|MBP_HUMAN	M.DHARHGFLPR.H	Y	54.92	1204.62	10	4.2	402.549	3	16.4	9	7090	SP_20180810_SynaptoPep_AD1_1.raw	5	1	1	0	0	0	0	1	0	1	0	1	0	0	0	0	0	156	165
1	9	P02686|MBP_HUMAN	F.KGVDAQGTLSK.I	Y	54.78	1102.6	11	4.4	552.309	2	11.99	13	4166	SP_20180810_SynaptoPep_AD3_1.raw	39	2	3	2	1	3	3	2	0	3	3	3	3	3	3	2	3	276	286
1	9	P02686|MBP_HUMAN	K.GVDAQGTLSKIFKLGGRDSRSGSPMAR.R	Y	54.6	2790.46	27	6.9	559.102	5	51.85	12	26876	SP_20180810_SynaptoPep_AD2_2.raw	15	2	2	0	0	2	3	0	0	1	0	2	2	0	0	0	1	277	303
1	9	P02686|MBP_HUMAN	G.FKGVDAQGTLSKIFKLGG.R	Y	54.55	1865.04	18	6.6	622.692	3	66.54	6	34628	SP_20180810_SynaptoPep_C3_2.raw	4	0	0	0	0	2	2	0	0	0	0	0	0	0	0	0	0	275	292
1	9	P02686|MBP_HUMAN	G.FKGVDAQGTLSKIFKLGGRD.S	Y	54.5	2136.17	20	7.5	535.053	4	61.75	6	32026	SP_20180810_SynaptoPep_C3_2.raw	11	1	0	1	0	1	2	1	0	1	1	0	0	0	1	1	1	275	294
1	9	P02686|MBP_HUMAN	H.RDTGILDSIGRF.F	Y	54.4	1348.71	12	6.3	675.366	2	55.52	1	28577	SP_20180810_SynaptoPep_C1_1.raw	26	2	3	0	2	2	1	3	4	1	0	1	0	1	2	2	2	167	178
1	9	P02686|MBP_HUMAN	K.GVDAQGTLSKIFKLGGRDSRSGSPM(+15.99)AR.R	Y	54.37	2806.45	27	9.7	562.303	5	50.35	6	25875	SP_20180810_SynaptoPep_C3_2.raw	15	1	1	0	0	2	2	0	2	1	1	1	1	1	2	0	0	277	303	Oxidation (M)	M25:Oxidation (M):1000.00
1	9	P02686|MBP_HUMAN	F.KGVDAQGTLSKIFKLGGRDSRSGSPMA.R	Y	54.34	2762.45	27	8	691.625	4	53.89	6	27750	SP_20180810_SynaptoPep_C3_2.raw	10	1	1	0	0	2	1	1	1	0	0	1	1	0	0	1	0	276	302
1	9	P02686|MBP_HUMAN	G.RASDYKSAHKGFKGVDAQGTLS.K	Y	54.34	2322.17	22	3.6	581.552	4	19.23	6	8705	SP_20180810_SynaptoPep_C3_2.raw	9	1	1	1	0	1	1	0	0	0	0	0	1	0	0	2	1	264	285
1	9	P02686|MBP_HUMAN	R.TQDENPVVHFFK.N	Y	54.22	1459.71	12	8.3	487.581	3	48.41	6	24825	SP_20180810_SynaptoPep_C3_2.raw	13	0	0	1	1	2	1	0	0	1	2	1	0	1	0	2	1	214	225
1	9	P02686|MBP_HUMAN	H.GFLPRHRDTGILDSIGRF.F	Y	54.17	2056.1	18	7.5	515.035	4	61.37	13	30938	SP_20180810_SynaptoPep_AD3_1.raw	16	1	1	1	1	0	1	1	0	1	1	2	2	1	1	1	1	161	178
1	9	P02686|MBP_HUMAN	K.SAHKGFKGVDAQGTL.S	Y	54.09	1514.78	15	6.8	758.404	2	20.31	11	9266	SP_20180810_SynaptoPep_AD2_1.raw	8	0	1	0	0	1	1	0	1	0	1	2	1	0	0	0	0	270	284
1	9	P02686|MBP_HUMAN	K.SHGRTQDENPVVHFFKNIV.T	Y	54.08	2223.12	19	4.2	556.789	4	66.02	6	34345	SP_20180810_SynaptoPep_C3_2.raw	3	0	0	0	0	1	1	0	0	0	0	0	1	0	0	0	0	210	228
1	9	P02686|MBP_HUMAN	G.GRDSRSGSPM(+15.99)ARR	Y	53.9	1447.71	13	3.7	362.935	4	6.49	9	1526	SP_20180810_SynaptoPep_AD1_1.raw	12	1	1	0	0	1	1	1	1	1	0	1	1	2	0	1	0	292	304	Oxidation (M)	M10:Oxidation (M):1000.00
1	9	P02686|MBP_HUMAN	G.SLPQKSHGRTQDENPVVHFFK.N	Y	53.74	2450.25	21	3.7	613.571	4	36.79	9	18628	SP_20180810_SynaptoPep_AD1_1.raw	30	2	2	2	0	1	5	2	1	2	2	2	4	1	3	0	1	205	225
1	9	P02686|MBP_HUMAN	V.TPRTPPPSQGKGRGLSL.S	Y	53.7	1747.97	17	5.5	583.667	3	23.04	6	10639	SP_20180810_SynaptoPep_C3_2.raw	19	0	2	0	0	2	2	2	2	1	2	1	1	2	2	0	0	229	245
1	9	P02686|MBP_HUMAN	K.GVDAQGTLSKIFKLGGRDSRSGSPM(+15.99)A.R	Y	53.56	2650.35	26	6.7	663.599	4	54.3	6	28062	SP_20180810_SynaptoPep_C3_2.raw	27	4	2	1	1	3	2	2	1	1	2	2	3	0	0	1	2	277	302	Oxidation (M)	M25:Oxidation (M):1000.00
1	9	P02686|MBP_HUMAN	H.GRTQDENPVVHFFKNIVTPR.T	Y	53.55	2353.23	20	3.9	589.317	4	65.99	12	34600	SP_20180810_SynaptoPep_AD2_2.raw	4	0	1	0	1	0	0	0	0	0	0	1	1	0	0	0	0	212	231
1	9	P02686|MBP_HUMAN	S.WGAEGQRPGFG.Y	Y	53.46	1160.54	11	6.2	581.279	2	29.09	13	13242	SP_20180810_SynaptoPep_AD3_1.raw	11	1	1	0	0	0	1	0	1	1	1	0	1	1	1	1	1	250	260
1	9	P02686|MBP_HUMAN	G.FKGVDAQGTLSKIFKLGGRDSR.S	Y	53.44	2379.3	22	4.3	476.87	5	58.39	9	30416	SP_20180810_SynaptoPep_AD1_1.raw	4	0	0	0	0	0	1	0	0	1	1	0	1	0	0	0	0	275	296
1	9	P02686|MBP_HUMAN	W.GAEGQRPGFGYG.G	Y	53.37	1194.54	12	4.3	598.281	2	21.2	14	8879	SP_20180810_SynaptoPep_AD3_2.raw	5	0	0	0	0	0	1	0	1	0	1	0	0	1	1	0	0	251	262
1	9	P02686|MBP_HUMAN	F.KGVDAQGTLSKIFKLGGRDSR.S	Y	53.29	2232.23	21	7.5	447.457	5	50.53	9	26175	SP_20180810_SynaptoPep_AD1_1.raw	3	1	0	0	0	0	0	0	0	1	1	0	0	0	0	0	0	276	296
1	9	P02686|MBP_HUMAN	T.Q(-17.03)DENPVVHFFKN.I	Y	53.22	1455.68	12	4.2	728.849	2	56.95	14	28760	SP_20180810_SynaptoPep_AD3_2.raw	1	0	0	0	0	0	0	0	0	0	0	0	0	0	1	0	0	215	226	Pyro-glu from Q	Q1:Pyro-glu from Q:1000.00
1	9	P02686|MBP_HUMAN	H.ARHGFLPRHRDTGILDSIGRF.F	Y	53.22	2420.29	21	1.9	485.067	5	53.65	8	26481	SP_20180810_SynaptoPep_C4_2.raw	25	3	2	1	0	1	1	2	2	2	2	2	2	2	1	1	1	158	178
1	9	P02686|MBP_HUMAN	H.YGSLPQKSHGRTQDENPVVH.F	Y	53.14	2248.1	20	4.4	563.034	4	15.93	6	6714	SP_20180810_SynaptoPep_C3_2.raw	29	2	2	1	1	1	2	1	2	2	3	3	2	2	2	1	2	203	222
1	9	P02686|MBP_HUMAN	Y.LATASTM(+15.99)DHARHG.F	Y	53.12	1382.64	13	4	692.328	2	7.24	5	2010	SP_20180810_SynaptoPep_C3_1.raw	8	1	1	0	0	1	1	1	1	0	0	0	0	1	1	0	0	149	161	Oxidation (M)	M7:Oxidation (M):1000.00
1	9	P02686|MBP_HUMAN	D.AQGTLSKIFKLGGRDSRSGSPMA.R	Y	52.84	2363.24	23	5.5	591.82	4	43.21	14	21068	SP_20180810_SynaptoPep_AD3_2.raw	22	2	1	0	0	3	2	2	2	1	0	1	2	2	2	1	1	280	302
1	9	P02686|MBP_HUMAN	G.RTQDENPVVHF.F	Y	52.77	1340.65	11	6.9	447.893	3	32.43	9	16171	SP_20180810_SynaptoPep_AD1_1.raw	11	0	1	0	0	2	1	0	2	1	1	0	0	1	1	1	0	213	223
1	9	P02686|MBP_HUMAN	R.HRDTGILDSIGR.F	Y	52.61	1338.7	12	3.7	447.242	3	29.79	1	14400	SP_20180810_SynaptoPep_C1_1.raw	14	1	1	0	1	2	2	1	0	1	0	1	1	0	1	1	1	166	177
1	9	P02686|MBP_HUMAN	G.YGGRASDYKSAHKGFKGVDAQGTLS.K	Y	52.54	2599.28	25	5.1	650.83	4	20.1	11	9373	SP_20180810_SynaptoPep_AD2_1.raw	10	1	2	0	0	1	1	0	0	0	0	1	1	1	1	0	1	261	285
1	9	P02686|MBP_HUMAN	H.KGFKGVDAQGTLSKIFKLGGR.D	Y	52.52	2206.26	21	6.3	442.262	5	59.58	10	31090	SP_20180810_SynaptoPep_AD1_2.raw	2	0	0	0	0	0	0	0	0	1	1	0	0	0	0	0	0	273	293
1	9	P02686|MBP_HUMAN	A.TASTM(+15.99)DHARHGFLPR.H	Y	52.35	1711.82	15	4.6	428.965	4	16.41	6	6977	SP_20180810_SynaptoPep_C3_2.raw	2	1	0	0	0	0	1	0	0	0	0	0	0	0	0	0	0	151	165	Oxidation (M)	M5:Oxidation (M):1000.00
1	9	P02686|MBP_HUMAN	S.AHKGFKGVDAQGTLSKIFK.L	Y	52.27	2031.13	19	5.4	407.235	5	41.17	1	20791	SP_20180810_SynaptoPep_C1_1.raw	14	2	1	0	1	1	2	1	0	1	1	0	0	2	0	1	1	271	289
1	9	P02686|MBP_HUMAN	N.IVTPRTPPPSQGKGRG.L	Y	52.21	1646.92	16	5.5	549.984	3	12.37	11	4811	SP_20180810_SynaptoPep_AD2_1.raw	24	2	2	0	0	1	2	2	2	1	1	2	2	2	2	2	1	227	242
1	9	P02686|MBP_HUMAN	K.GVDAQGTLSKIFKLGGRDSRSGSPM(+15.99).A	Y	52.08	2579.31	25	9.5	645.842	4	55.97	5	28660	SP_20180810_SynaptoPep_C3_1.raw	20	2	1	0	0	2	2	1	2	2	2	0	2	0	2	1	1	277	301	Oxidation (M)	M25:Oxidation (M):1000.00
1	9	P02686|MBP_HUMAN	R.GSGKDSHHPART.A	Y	52.01	1248.6	12	3.8	625.308	2	4.99	11	1009	SP_20180810_SynaptoPep_AD2_1.raw	3	0	0	0	0	0	0	0	0	0	0	2	1	0	0	0	0	189	200
1	9	P02686|MBP_HUMAN	D.YKSAHKGFKGVDAQGTLSK.I	Y	51.98	2021.07	19	3.7	506.276	4	16.64	8	6560	SP_20180810_SynaptoPep_C4_2.raw	10	1	1	0	0	1	1	2	1	0	1	1	0	1	0	0	0	268	286
1	9	P02686|MBP_HUMAN	Q.KSHGRTQDENPVVHF.F	Y	51.87	1749.85	15	4.9	584.295	3	21.97	14	9396	SP_20180810_SynaptoPep_AD3_2.raw	30	2	2	2	1	2	2	2	2	2	1	2	2	2	2	2	2	209	223
1	9	P02686|MBP_HUMAN	K.SAHKGFKGVDA.Q	Y	51.86	1115.57	11	2.5	558.795	2	9.45	1	3105	SP_20180810_SynaptoPep_C1_1.raw	10	1	1	0	0	0	1	1	0	1	1	1	1	1	1	0	0	270	280
1	9	P02686|MBP_HUMAN	K.LGGRDSRSGSPMA.R	Y	51.85	1289.61	13	5.8	645.818	2	10.91	1	3890	SP_20180810_SynaptoPep_C1_1.raw	31	3	3	0	0	2	3	3	3	1	2	2	3	2	2	1	1	290	302
1	9	P02686|MBP_HUMAN	G.GRDSRSGSPMARR	Y	51.82	1431.71	13	5.3	358.937	4	6.75	1	1584	SP_20180810_SynaptoPep_C1_1.raw	11	1	1	0	0	1	1	1	0	0	1	1	1	1	1	0	1	292	304
1	9	P02686|MBP_HUMAN	F.FKNIVTPRTPPPSQG.K	Y	51.82	1637.89	15	9.4	819.959	2	27.79	12	13477	SP_20180810_SynaptoPep_AD2_2.raw	14	2	1	0	0	2	1	0	2	0	0	1	2	1	2	0	0	224	238
1	9	P02686|MBP_HUMAN	Q.DENPVVHFFKN.I	Y	51.8	1344.65	11	6.3	449.226	3	48.41	12	24988	SP_20180810_SynaptoPep_AD2_2.raw	20	1	2	1	0	1	2	2	2	1	1	1	1	1	2	1	1	216	226
1	9	P02686|MBP_HUMAN	V.TPRTPPPSQGKGRGLSLSRF.S	Y	51.76	2138.17	20	4.9	535.553	4	29	6	13993	SP_20180810_SynaptoPep_C3_2.raw	18	1	2	0	0	2	2	1	1	0	2	2	1	2	2	0	0	229	248
1	9	P02686|MBP_HUMAN	E.GQRPGFGYGGRASDYKSAHKG.F	Y	51.66	2195.06	21	4.9	440.022	5	13.44	13	4861	SP_20180810_SynaptoPep_AD3_1.raw	13	1	1	0	0	2	1	1	1	0	1	1	0	2	1	1	0	254	274
1	9	P02686|MBP_HUMAN	P.Q(-17.03)KSHGRTQDENPVVHFFK.N	Y	51.65	2136.05	18	3.5	428.219	5	35.99	12	18116	SP_20180810_SynaptoPep_AD2_2.raw	10	2	0	0	0	1	2	0	0	0	1	2	2	0	0	0	0	208	225	Pyro-glu from Q	Q1:Pyro-glu from Q:1000.00
1	9	P02686|MBP_HUMAN	H.YGSLPQKSHGRTQDENPVVHFFK.N	Y	51.61	2670.33	23	6.3	535.077	5	41.3	16	19870	SP_20180810_SynaptoPep_AD4_2.raw	6	0	1	0	1	0	1	0	0	0	0	1	1	0	0	0	1	203	225
1	9	P02686|MBP_HUMAN	A.HKGFKGVDAQGTLS.K	Y	51.58	1443.75	14	6.2	482.259	3	19.25	6	8506	SP_20180810_SynaptoPep_C3_2.raw	18	1	0	0	0	2	2	1	2	2	1	1	1	1	0	2	2	272	285
1	9	P02686|MBP_HUMAN	K.RGSGKDSHHPART.A	Y	51.56	1404.7	13	1.4	352.182	4	5.23	6	1176	SP_20180810_SynaptoPep_C3_2.raw	6	0	1	0	0	1	1	0	0	1	1	0	1	0	0	0	0	188	200
1	9	P02686|MBP_HUMAN	P.QKSHGRTQDENPVVHFFKNIVTPR.T	Y	51.51	2833.47	24	9.1	567.707	5	62.33	15	31566	SP_20180810_SynaptoPep_AD4_1.raw	47	4	3	3	2	4	5	3	4	1	3	4	4	2	1	2	2	208	231
1	9	P02686|MBP_HUMAN	F.GGDRGAPKRGSGKDSHHPART.A	Y	51.41	2143.07	21	3.8	536.778	4	6.43	5	1539	SP_20180810_SynaptoPep_C3_1.raw	14	1	2	0	0	2	1	0	1	1	1	1	1	1	0	1	1	180	200
1	9	P02686|MBP_HUMAN	R.HGFLPRHRDTGILDS.I	Y	51.38	1719.88	15	2.1	574.302	3	32.13	6	15750	SP_20180810_SynaptoPep_C3_2.raw	23	2	0	1	2	1	1	2	1	1	1	2	1	2	2	2	2	160	174
1	9	P02686|MBP_HUMAN	G.VDAQGTLSKIFKLGGRDS.R	Y	51.38	1891.02	18	7.9	473.765	4	58.05	13	29046	SP_20180810_SynaptoPep_AD3_1.raw	11	0	0	0	0	1	2	2	0	1	0	0	0	1	1	1	2	278	295
1	9	P02686|MBP_HUMAN	G.RTQDENPVVHFFKNIV.T	Y	51.23	1942.01	16	5.7	648.346	3	73.82	5	38224	SP_20180810_SynaptoPep_C3_1.raw	1	0	0	0	0	1	0	0	0	0	0	0	0	0	0	0	0	213	228
1	9	P02686|MBP_HUMAN	F.KLGGRDSRSGSPMAR.R	Y	51.16	1573.81	15	3	525.612	3	7.81	1	2202	SP_20180810_SynaptoPep_C1_1.raw	14	2	1	0	0	0	0	2	1	2	1	1	2	1	0	1	0	289	303
1	9	P02686|MBP_HUMAN	Y.LATASTMDHARHG.F	Y	51.13	1366.64	13	2.7	456.555	3	9.9	8	3257	SP_20180810_SynaptoPep_C4_2.raw	15	1	1	0	0	2	2	2	2	1	1	0	0	2	1	0	0	149	161
1	9	P02686|MBP_HUMAN	G.VDAQGTLSKIFK.L	Y	51.09	1305.73	12	8.2	653.877	2	48.67	5	24750	SP_20180810_SynaptoPep_C3_1.raw	22	1	2	1	1	4	1	2	0	1	1	1	0	1	4	1	1	278	289
1	9	P02686|MBP_HUMAN	I.VTPRTPPPSQG.K	Y	51.08	1135.6	11	6.8	568.81	2	11.26	9	4224	SP_20180810_SynaptoPep_AD1_1.raw	11	1	1	1	0	1	1	1	1	1	0	0	1	1	1	0	0	228	238
1	9	P02686|MBP_HUMAN	H.YGSLPQKSHGRTQDENPVVHF.F	Y	50.99	2395.17	21	6.4	599.803	4	32.94	2	16196	SP_20180810_SynaptoPep_C1_2.raw	35	3	2	1	2	3	2	2	3	3	3	2	2	2	2	2	1	203	223
1	9	P02686|MBP_HUMAN	N.IVTPRTPPPSQG.K	Y	50.98	1248.68	12	5.8	625.352	2	20.57	1	9291	SP_20180810_SynaptoPep_C1_1.raw	13	1	1	0	1	1	1	1	1	1	1	1	1	1	1	0	0	227	238
1	9	P02686|MBP_HUMAN	K.GVDAQGTLSKIFKLGGRDSRSGSP.M	Y	50.32	2432.28	24	7.6	609.081	4	54.57	6	28115	SP_20180810_SynaptoPep_C3_2.raw	5	0	0	0	0	1	3	0	0	0	0	0	1	0	0	0	0	277	300
1	9	P02686|MBP_HUMAN	R.TAHYGSLPQK.S	Y	50.24	1100.56	10	4.5	551.29	2	12.41	6	4789	SP_20180810_SynaptoPep_C3_2.raw	9	0	0	1	0	1	1	0	0	1	1	0	1	1	0	1	1	200	209
1	9	P02686|MBP_HUMAN	P.RHRDTGILDSIGRF.F	Y	50.19	1641.87	14	5.2	411.477	4	45.17	1	23007	SP_20180810_SynaptoPep_C1_1.raw	9	2	2	0	0	1	0	2	2	0	0	0	0	0	0	0	0	165	178
1	9	P02686|MBP_HUMAN	K.YLATASTMDHARHG.F	Y	50.11	1529.7	14	6.9	510.912	3	15.48	8	5969	SP_20180810_SynaptoPep_C4_2.raw	2	0	0	0	0	0	0	1	1	0	0	0	0	0	0	0	0	148	161
1	9	P02686|MBP_HUMAN	I.GRFFGGDRG.A	Y	49.85	967.462	9	3.3	323.496	3	15.75	6	6612	SP_20180810_SynaptoPep_C3_2.raw	9	1	1	0	0	1	2	0	0	1	0	1	0	0	1	0	1	176	184
1	9	P02686|MBP_HUMAN	D.AQGTLSKIFKLGGRDSRSGSPM.A	Y	49.82	2292.2	22	6.9	574.061	4	46.29	13	22764	SP_20180810_SynaptoPep_AD3_1.raw	5	0	1	0	0	1	0	1	0	0	0	1	0	1	0	0	0	280	301
1	9	P02686|MBP_HUMAN	F.KNIVTPRTPPPSQGKGRGLSL.S	Y	49.79	2202.26	21	4.6	551.575	4	29.24	12	14288	SP_20180810_SynaptoPep_AD2_2.raw	4	0	0	0	0	1	1	0	0	0	0	1	1	0	0	0	0	225	245
1	9	P02686|MBP_HUMAN	G.SLPQKSHGRTQDENPVVHF.F	Y	49.79	2175.08	19	5.7	726.039	3	28.83	10	14147	SP_20180810_SynaptoPep_AD1_2.raw	30	2	1	1	1	3	2	1	3	1	3	2	3	2	3	1	1	205	223
1	9	P02686|MBP_HUMAN	A.HKGFKGVDAQGTLSKIFK.L	Y	49.73	1960.09	18	4.1	491.032	4	44.9	6	22896	SP_20180810_SynaptoPep_C3_2.raw	6	0	0	0	0	1	1	1	1	0	0	0	1	0	1	0	0	272	289
1	9	P02686|MBP_HUMAN	T.ASTM(+15.99)DHARHGFLPRH.R	Y	49.68	1747.83	15	5.3	437.968	4	12.57	13	4444	SP_20180810_SynaptoPep_AD3_1.raw	13	2	1	0	0	2	0	0	2	2	1	1	0	1	0	1	0	152	166	Oxidation (M)	M4:Oxidation (M):1000.00
1	9	P02686|MBP_HUMAN	F.FGGDRGAPKR.G	Y	49.58	1059.56	10	5.2	530.789	2	7.06	12	1881	SP_20180810_SynaptoPep_AD2_2.raw	21	2	2	0	0	0	0	2	0	2	2	2	2	2	2	2	1	179	188
1	9	P02686|MBP_HUMAN	R.TQDENPVVHFF.K	Y	49.54	1331.61	11	7.1	666.819	2	59.83	6	30971	SP_20180810_SynaptoPep_C3_2.raw	5	0	0	0	1	1	1	0	0	0	1	0	0	0	1	0	0	214	224
1	9	P02686|MBP_HUMAN	K.NIVTPRTPPPSQGK.G	Y	49.46	1490.82	14	5.6	746.422	2	17.98	11	7963	SP_20180810_SynaptoPep_AD2_1.raw	11	0	0	1	1	1	0	0	0	0	2	2	2	0	0	1	1	226	239
1	9	P02686|MBP_HUMAN	K.LGGRDSRSGSPMARR	Y	49.41	1601.82	15	3.6	401.463	4	8.24	9	2553	SP_20180810_SynaptoPep_AD1_1.raw	12	2	1	0	0	0	1	0	0	2	2	2	2	0	0	0	0	290	304
1	9	P02686|MBP_HUMAN	D.AQGTLSKIFKLGGRDSR.S	Y	49.29	1833.02	17	4	459.265	4	41.95	5	21026	SP_20180810_SynaptoPep_C3_1.raw	8	0	0	1	0	1	2	1	1	0	0	1	0	1	0	0	0	280	296
1	9	P02686|MBP_HUMAN	D.AQGTLSKIFKLGGRDS.R	Y	49.02	1676.92	16	5.8	559.984	3	44.79	6	22835	SP_20180810_SynaptoPep_C3_2.raw	19	0	1	2	2	2	2	2	1	0	1	1	0	1	2	1	1	280	295
1	9	P02686|MBP_HUMAN	Q.KSHGRTQDENPVVHFFK.N	Y	49.01	2025.02	17	2.7	507.263	4	31.83	12	15765	SP_20180810_SynaptoPep_AD2_2.raw	18	1	0	0	2	1	1	2	0	2	0	1	2	2	1	1	2	209	225
1	9	P02686|MBP_HUMAN	N.IVTPRTPPPSQGKGRGL.S	Y	49	1760.01	17	5.4	587.679	3	20.89	11	9592	SP_20180810_SynaptoPep_AD2_1.raw	25	2	2	0	2	2	2	2	2	2	0	2	1	1	2	2	1	227	243
1	9	P02686|MBP_HUMAN	D.AQGTLSKIFKLGGRDSRSGSPM(+15.99)A.R	Y	48.98	2379.23	23	8.3	595.82	4	40.7	13	19766	SP_20180810_SynaptoPep_AD3_1.raw	23	2	2	0	1	2	4	1	2	0	1	1	1	3	2	0	1	280	302	Oxidation (M)	M22:Oxidation (M):1000.00
1	9	P02686|MBP_HUMAN	G.AEGQRPGFGYG.G	Y	48.96	1137.52	11	3.1	569.769	2	21.3	9	9850	SP_20180810_SynaptoPep_AD1_1.raw	3	0	0	0	0	0	0	0	0	1	1	0	0	0	0	0	1	252	262
1	9	P02686|MBP_HUMAN	D.ENPVVHFFKN.I	Y	48.91	1229.62	10	5.5	410.883	3	42.34	1	21444	SP_20180810_SynaptoPep_C1_1.raw	14	1	1	0	1	1	2	1	2	0	1	1	0	1	2	0	0	217	226
1	9	P02686|MBP_HUMAN	K.LGGRDSRSGSPM.A	Y	48.86	1218.58	12	6.6	610.3	2	10.85	11	4203	SP_20180810_SynaptoPep_AD2_1.raw	19	1	3	0	0	2	1	2	1	3	2	2	2	0	0	0	0	290	301
1	9	P02686|MBP_HUMAN	K.NIVTPRTPPPSQG.K	Y	48.77	1362.73	13	7.9	682.375	2	23.09	11	10833	SP_20180810_SynaptoPep_AD2_1.raw	3	0	0	0	0	0	0	0	0	0	0	1	0	1	1	0	0	226	238
1	9	P02686|MBP_HUMAN	R.GSGKDSHHPAR.T	Y	48.76	1147.55	11	0	383.523	3	4.83	6	1055	SP_20180810_SynaptoPep_C3_2.raw	5	0	1	0	0	0	1	0	0	0	1	0	1	0	0	1	0	189	199
1	9	P02686|MBP_HUMAN	Y.GSLPQKSHGRTQDENPVVHFFKN.I	Y	48.76	2621.31	23	4.2	656.337	4	38.81	5	19306	SP_20180810_SynaptoPep_C3_1.raw	32	2	2	2	1	2	3	3	3	2	1	3	1	2	3	1	1	204	226
1	9	P02686|MBP_HUMAN	G.VDAQGTLSKIFKLGGRD.S	Y	48.73	1803.98	17	9.9	452.008	4	58.36	6	30167	SP_20180810_SynaptoPep_C3_2.raw	1	0	0	0	0	0	1	0	0	0	0	0	0	0	0	0	0	278	294
1	9	P02686|MBP_HUMAN	G.FLPRHRDTGILDSIGR.F	Y	48.73	1852.01	16	4.9	464.011	4	42.38	5	21262	SP_20180810_SynaptoPep_C3_1.raw	4	0	0	0	0	1	2	0	1	0	0	0	0	0	0	0	0	162	177
1	9	P02686|MBP_HUMAN	A.HYGSLPQKSHGRTQDENPVVH.F	Y	48.48	2385.16	21	4.4	597.299	4	13.13	11	5241	SP_20180810_SynaptoPep_AD2_1.raw	4	1	0	0	0	0	0	0	0	0	0	1	2	0	0	0	0	202	222
1	9	P02686|MBP_HUMAN	H.KGFKGVDAQGTLSK.I	Y	48.47	1434.78	14	4.6	479.271	3	19.72	5	8657	SP_20180810_SynaptoPep_C3_1.raw	3	0	0	1	0	1	1	0	0	0	0	0	0	0	0	0	0	273	286
1	9	P02686|MBP_HUMAN	Q.KSHGRTQDENPVVH.F	Y	48.42	1602.79	14	4.5	535.272	3	8.15	8	2410	SP_20180810_SynaptoPep_C4_2.raw	12	1	1	0	0	1	1	1	1	1	1	1	1	1	1	0	0	209	222
1	9	P02686|MBP_HUMAN	L.GGRDSRSGSPM(+15.99)AR.R	Y	48.33	1348.63	13	5	450.552	3	6.59	9	1582	SP_20180810_SynaptoPep_AD1_1.raw	20	1	2	1	1	2	2	0	0	2	1	2	1	1	2	1	1	291	303	Oxidation (M)	M11:Oxidation (M):1000.00
1	9	P02686|MBP_HUMAN	A.RHGFLPRHRDTGILDSIGRF.F	Y	48.26	2349.26	20	6.9	470.862	5	49.49	12	25579	SP_20180810_SynaptoPep_AD2_2.raw	11	1	1	1	1	1	0	0	2	0	0	1	2	1	0	0	0	159	178
1	9	P02686|MBP_HUMAN	G.FKGVDAQGTLSKIFKLGGRDSRSG.S	Y	48.2	2523.36	24	6.3	505.682	5	59.75	5	30688	SP_20180810_SynaptoPep_C3_1.raw	4	0	0	0	0	1	1	0	0	0	0	1	0	0	0	0	1	275	298
1	9	P02686|MBP_HUMAN	N.IVTPRTPPPSQGKGRGLSLSRF.S	Y	48.06	2350.32	22	4.8	588.591	4	36.16	12	18213	SP_20180810_SynaptoPep_AD2_2.raw	24	2	2	1	1	1	1	2	1	2	2	2	2	2	2	1	0	227	248
1	9	P02686|MBP_HUMAN	R.TAHYGSLPQKSHGRTQDENPVVHF.F	Y	48.02	2704.31	24	4.5	677.088	4	31.19	10	15490	SP_20180810_SynaptoPep_AD1_2.raw	10	1	0	0	0	0	0	1	0	1	2	1	1	1	2	0	0	200	223
1	9	P02686|MBP_HUMAN	F.FGGDRGAPKRGSGKDSHHPARTAH.Y	Y	48.01	2498.24	24	2.4	625.568	4	6.74	5	1721	SP_20180810_SynaptoPep_C3_1.raw	11	0	0	1	1	2	0	0	0	2	0	3	0	0	0	2	0	179	202
1	9	P02686|MBP_HUMAN	D.AQGTLSKIFK.L	Y	47.99	1091.63	10	3.9	546.826	2	34.29	5	16782	SP_20180810_SynaptoPep_C3_1.raw	20	2	1	0	0	2	1	2	0	0	1	2	2	2	2	2	1	280	289
1	9	P02686|MBP_HUMAN	H.KGFKGVDAQGTLSKIFK.L	Y	47.96	1823.03	17	4.9	456.767	4	46.31	12	23838	SP_20180810_SynaptoPep_AD2_2.raw	13	1	1	1	1	0	1	1	1	0	1	1	1	1	0	1	1	273	289
1	9	P02686|MBP_HUMAN	V.TPRTPPPSQGKGRGL.S	Y	47.74	1547.85	15	7.8	516.962	3	11.32	13	3850	SP_20180810_SynaptoPep_AD3_1.raw	2	0	0	0	0	1	0	0	0	0	0	0	0	1	0	0	0	229	243
1	9	P02686|MBP_HUMAN	S.AHKGFKGVDAQGTLS.K	Y	47.71	1514.78	15	5.4	505.938	3	19.62	8	8077	SP_20180810_SynaptoPep_C4_2.raw	9	1	1	0	0	1	1	1	1	0	1	0	0	1	1	0	0	271	285
1	9	P02686|MBP_HUMAN	G.VDAQGTLSKIFKLGGRDSRSGSPM(+15.99)A.R	Y	47.63	2593.33	25	8.7	649.345	4	54.98	5	28130	SP_20180810_SynaptoPep_C3_1.raw	11	3	1	0	0	2	1	0	0	0	0	1	1	0	0	1	1	278	302	Oxidation (M)	M24:Oxidation (M):1000.00
1	9	P02686|MBP_HUMAN	G.YGGRASDYKSAHKGFKGVDAQGTLSKIFK.L	Y	47.62	3115.62	29	7.9	624.136	5	43.61	2	21946	SP_20180810_SynaptoPep_C1_2.raw	14	1	2	0	0	2	1	1	0	1	0	2	2	0	0	1	1	261	289
1	9	P02686|MBP_HUMAN	R.HGSKYLATASTMDHAR.H	Y	47.57	1744.83	16	2.3	437.216	4	17.31	16	6661	SP_20180810_SynaptoPep_AD4_2.raw	5	0	0	0	0	0	0	0	0	1	0	0	1	0	1	1	1	144	159
1	9	P02686|MBP_HUMAN	N.IVTPRTPPPSQ.G	Y	47.45	1191.66	11	6.8	596.842	2	21.13	13	8913	SP_20180810_SynaptoPep_AD3_1.raw	12	1	1	1	1	1	0	1	1	1	0	0	1	1	1	1	0	227	237
1	9	P02686|MBP_HUMAN	D.AQGTLSKIFKLGGRD.S	Y	47.4	1589.89	15	4.6	398.481	4	46.62	8	22651	SP_20180810_SynaptoPep_C4_2.raw	16	0	1	1	0	2	2	2	2	0	0	1	0	1	2	2	0	280	294
1	9	P02686|MBP_HUMAN	Q.RHGSKYLATASTM(+15.99)DH.A	Y	47.37	1689.79	15	1.6	564.271	3	9.24	7	2964	SP_20180810_SynaptoPep_C4_1.raw	6	0	1	0	0	1	1	1	1	0	0	0	0	1	0	0	0	143	157	Oxidation (M)	M13:Oxidation (M):1000.00
1	9	P02686|MBP_HUMAN	D.AQGTLSKIFKLGGRDSRSGSPM(+15.99)ARR	Y	47.31	2691.44	25	4.8	539.297	5	33.3	6	16620	SP_20180810_SynaptoPep_C3_2.raw	14	1	1	0	0	2	2	1	0	1	1	2	1	1	1	0	0	280	304	Oxidation (M)	M22:Oxidation (M):1000.00
1	9	P02686|MBP_HUMAN	F.LPRHRDTGILDS.I	Y	47.27	1378.73	12	4.8	690.376	2	20.81	9	9572	SP_20180810_SynaptoPep_AD1_1.raw	28	2	1	2	2	2	2	2	1	2	2	2	2	2	1	2	1	163	174
1	9	P02686|MBP_HUMAN	P.QKSHGRTQDENPVVHFFKN.I	Y	47.19	2267.12	19	1	454.432	5	36.27	15	17022	SP_20180810_SynaptoPep_AD4_1.raw	41	3	2	2	2	3	3	2	3	3	4	3	2	2	3	2	2	208	226
1	9	P02686|MBP_HUMAN	F.FGGDRGAPKRGSGKDSHHPA.R	Y	47.08	2032.99	20	5.7	509.259	4	6.75	1	1586	SP_20180810_SynaptoPep_C1_1.raw	24	2	3	0	0	2	2	2	2	0	2	2	3	2	0	1	1	179	198
1	9	P02686|MBP_HUMAN	D.SIGRFFGGDRGAPK.R	Y	46.96	1463.76	14	5.6	488.931	3	28.06	6	13461	SP_20180810_SynaptoPep_C3_2.raw	12	0	1	0	0	1	2	1	0	1	1	2	1	0	1	0	1	174	187
1	9	P02686|MBP_HUMAN	L.SKIFKLGGRDSR.S	Y	46.94	1362.77	12	4	341.702	4	16.51	6	7034	SP_20180810_SynaptoPep_C3_2.raw	4	0	0	0	0	0	1	1	1	0	0	1	0	0	0	0	0	285	296
1	9	P02686|MBP_HUMAN	R.TQDENPVVHF.F	Y	46.92	1184.55	10	7.5	593.285	2	38.2	7	18331	SP_20180810_SynaptoPep_C4_1.raw	3	0	0	0	0	0	0	1	1	0	0	0	0	0	1	0	0	214	223
1	9	P02686|MBP_HUMAN	F.KLGGRDSRSGSPMARR	Y	46.9	1729.91	16	1.6	346.99	5	7.83	9	2312	SP_20180810_SynaptoPep_AD1_1.raw	14	1	2	0	0	1	1	1	0	2	2	1	1	1	1	0	0	289	304
1	9	P02686|MBP_HUMAN	K.GVDAQGTLSKI.F	Y	46.77	1087.59	11	9	544.806	2	35.12	15	16377	SP_20180810_SynaptoPep_AD4_1.raw	5	1	0	0	1	1	0	0	0	0	0	0	0	0	1	1	0	277	287
1	9	P02686|MBP_HUMAN	R.HRDTGILDSIGRFFGGDRGAPK.R	Y	46.76	2371.21	22	3	475.252	5	65.47	9	34271	SP_20180810_SynaptoPep_AD1_1.raw	18	1	1	1	1	1	1	1	1	1	1	1	1	1	1	2	2	166	187
1	9	P02686|MBP_HUMAN	F.KGVDAQGTLSKIFKLGGRDS.R	Y	46.75	2076.13	20	3.7	520.042	4	52.34	14	26167	SP_20180810_SynaptoPep_AD3_2.raw	7	0	0	1	1	0	0	1	0	0	0	0	1	0	1	1	1	276	295
1	9	P02686|MBP_HUMAN	K.GFKGVDAQGTLSKIFKLGGRDS.R	Y	46.71	2280.22	22	5.4	571.066	4	60.45	12	31594	SP_20180810_SynaptoPep_AD2_2.raw	5	0	0	0	0	0	2	0	0	1	1	0	1	0	0	0	0	274	295
1	9	P02686|MBP_HUMAN	R.HGFLPRHR.D	Y	46.64	1018.56	8	4.1	340.528	3	11.19	13	3788	SP_20180810_SynaptoPep_AD3_1.raw	9	0	0	0	0	1	0	1	0	1	1	1	1	1	0	1	1	160	167
1	9	P02686|MBP_HUMAN	Y.KSAHKGFKG.V	Y	46.64	958.535	9	3.1	320.52	3	6.4	6	1530	SP_20180810_SynaptoPep_C3_2.raw	5	0	0	1	0	1	1	0	0	0	0	0	0	0	1	1	0	269	277
1	9	P02686|MBP_HUMAN	G.FKGVDAQGTLSKIFKLGGRDSRSGSPM(+15.99)A.R	Y	46.62	2925.51	28	5.4	586.113	5	58.56	10	30526	SP_20180810_SynaptoPep_AD1_2.raw	8	0	0	0	0	2	1	1	1	1	1	0	1	0	0	0	0	275	302	Oxidation (M)	M27:Oxidation (M):1000.00
1	9	P02686|MBP_HUMAN	G.GRASDYKSAHKGFKGVDAQGTLSK.I	Y	46.61	2507.29	24	5.3	502.467	5	14.78	11	6175	SP_20180810_SynaptoPep_AD2_1.raw	7	1	0	0	0	0	2	0	0	0	0	2	1	1	0	0	0	263	286
1	9	P02686|MBP_HUMAN	P.QKSHGRTQDENPVVHF.F	Y	46.57	1877.91	16	7.7	626.983	3	23.77	9	11254	SP_20180810_SynaptoPep_AD1_1.raw	26	1	2	1	0	3	3	2	2	2	2	1	2	2	2	1	0	208	223
1	9	P02686|MBP_HUMAN	T.ASTM(+15.99)DHARHGFLPRHRDTGILDSIGRF.F	Y	46.46	3078.53	27	8.5	616.719	5	45.89	1	23403	SP_20180810_SynaptoPep_C1_1.raw	7	1	1	0	0	0	0	0	1	1	1	1	1	0	0	0	0	152	178	Oxidation (M)	M4:Oxidation (M):1000.00
1	9	P02686|MBP_HUMAN	G.VDAQGTLSKIFKLGGRDSRSGSPMA.R	Y	46.42	2577.33	25	6.3	645.345	4	55.02	1	28314	SP_20180810_SynaptoPep_C1_1.raw	8	2	1	0	0	1	1	0	0	0	0	1	1	0	0	0	1	278	302
1	9	P02686|MBP_HUMAN	G.GRDSRSGSPM(+15.99)AR.R	Y	46.35	1291.61	12	4.3	431.544	3	6.59	13	1516	SP_20180810_SynaptoPep_AD3_1.raw	6	0	0	0	0	0	1	0	1	1	0	0	1	1	0	1	0	292	303	Oxidation (M)	M10:Oxidation (M):1000.00
1	9	P02686|MBP_HUMAN	G.SGKDSHHPART.A	Y	46.26	1191.57	11	3.2	596.796	2	4.99	1	952	SP_20180810_SynaptoPep_C1_1.raw	6	2	0	0	0	0	1	1	0	0	0	1	1	0	0	0	0	190	200
1	9	P02686|MBP_HUMAN	D.RGAPKRGSGKDSHHPA.R	Y	46.15	1656.86	16	2.8	415.222	4	6.16	13	1312	SP_20180810_SynaptoPep_AD3_1.raw	9	1	0	0	0	1	1	0	1	0	0	1	2	1	0	0	1	183	198
1	9	P02686|MBP_HUMAN	D.AQGTLSKIFKLGGRDSRSGSPMAR.R	Y	46.13	2519.34	24	3.9	504.877	5	39.55	7	19061	SP_20180810_SynaptoPep_C4_1.raw	9	0	1	0	0	1	2	1	1	0	0	0	1	1	1	0	0	280	303
1	9	P02686|MBP_HUMAN	Y.GSLPQKSHGRTQDENPVVHF.F	Y	46.02	2232.1	20	4.7	559.036	4	28.19	13	12895	SP_20180810_SynaptoPep_AD3_1.raw	33	2	2	1	2	2	2	3	3	2	2	3	3	1	3	1	1	204	223
1	9	P02686|MBP_HUMAN	V.M(+15.99)ASQKRPSQRHGSKYLATASTMDH.A	Y	45.74	2703.3	24	-5.3	676.828	4	13.18	13	4729	SP_20180810_SynaptoPep_AD3_1.raw	19	1	2	0	0	2	2	2	2	1	0	1	1	2	1	1	1	134	157	Oxidation (M)	M1:Oxidation (M):54.14
1	9	P02686|MBP_HUMAN	V.TPRTPPPSQG.K	Y	45.74	1036.53	10	1.5	519.273	2	8.79	9	2854	SP_20180810_SynaptoPep_AD1_1.raw	13	1	1	1	0	1	1	0	1	1	1	1	1	0	1	1	1	229	238
1	9	P02686|MBP_HUMAN	D.AQGTLSKIFKLGGR.D	Y	45.71	1474.86	14	6.6	492.631	3	47.6	5	24147	SP_20180810_SynaptoPep_C3_1.raw	6	0	0	0	0	2	1	1	0	0	0	1	0	0	1	0	0	280	293
1	9	P02686|MBP_HUMAN	Q.DENPVVHF.F	Y	45.69	955.44	8	5.8	478.73	2	39.75	9	20302	SP_20180810_SynaptoPep_AD1_1.raw	13	1	1	1	1	1	0	1	1	1	1	1	1	0	1	0	1	216	223
1	9	P02686|MBP_HUMAN	K.GFKGVDAQGTLS.K	Y	45.57	1178.59	12	4.8	590.307	2	28.81	5	13895	SP_20180810_SynaptoPep_C3_1.raw	6	0	0	0	1	1	0	0	0	0	0	1	0	1	1	1	0	274	285
1	9	P02686|MBP_HUMAN	L.SKIFKLGGRDSRSG.S	Y	45.53	1506.83	14	3.9	377.715	4	15.99	6	6749	SP_20180810_SynaptoPep_C3_2.raw	9	1	0	0	0	2	1	1	1	0	0	1	1	0	1	0	0	285	298
1	9	P02686|MBP_HUMAN	Y.KSAHKGFKGVDAQGTLSKI.F	Y	45.52	1971.09	19	6.2	493.783	4	26.27	1	12402	SP_20180810_SynaptoPep_C1_1.raw	4	1	1	0	0	0	0	1	0	0	0	0	0	1	0	0	0	269	287
1	9	P02686|MBP_HUMAN	F.FKNIVTPRTPPPSQGKGRG.L	Y	45.49	2036.13	19	5.1	510.042	4	20.28	7	8531	SP_20180810_SynaptoPep_C4_1.raw	6	0	1	0	0	0	0	1	1	0	0	1	1	0	1	0	0	224	242
1	9	P02686|MBP_HUMAN	H.ARHGFLPRHRDTG.I	Y	45.46	1518.79	13	4.2	380.707	4	11.12	5	4034	SP_20180810_SynaptoPep_C3_1.raw	3	0	0	0	0	1	0	0	1	0	0	0	0	1	0	0	0	158	170
1	9	P02686|MBP_HUMAN	I.VTPRTPPPSQ.G	Y	45.27	1078.58	10	5.5	540.299	2	11.17	9	4175	SP_20180810_SynaptoPep_AD1_1.raw	6	0	1	0	0	0	1	0	1	1	1	0	0	1	0	0	0	228	237
1	9	P02686|MBP_HUMAN	A.QGTLSKIFKLGGRDSRSG.S	Y	45.1	1906.04	18	3.7	477.519	4	37.42	6	18725	SP_20180810_SynaptoPep_C3_2.raw	5	1	1	0	0	0	1	1	0	0	0	1	0	0	0	0	0	281	298
1	9	P02686|MBP_HUMAN	Y.GSLPQKSHGRTQDENPVVH.F	Y	45.07	2085.04	19	4.5	696.022	3	10.95	12	4060	SP_20180810_SynaptoPep_AD2_2.raw	16	2	1	0	0	0	2	1	1	2	1	2	2	0	1	1	0	204	222
1	9	P02686|MBP_HUMAN	L.GGRDSRSGSPM.A	Y	44.86	1105.49	11	2.2	553.755	2	7.78	9	2281	SP_20180810_SynaptoPep_AD1_1.raw	25	2	2	1	0	2	1	2	1	2	2	2	2	1	2	2	1	291	301
1	9	P02686|MBP_HUMAN	H.GFLPRHRDTGILDSIGR.F	Y	44.77	1909.03	17	8.9	478.269	4	48.27	5	24530	SP_20180810_SynaptoPep_C3_1.raw	1	0	0	0	0	1	0	0	0	0	0	0	0	0	0	0	0	161	177
1	9	P02686|MBP_HUMAN	T.QDENPVVHF.F	Y	44.77	1083.5	9	5	542.759	2	38.92	15	18511	SP_20180810_SynaptoPep_AD4_1.raw	11	0	0	1	0	1	1	1	1	0	1	1	0	1	1	1	1	215	223
1	9	P02686|MBP_HUMAN	T.ASTMDHARHGFLPRH.R	Y	44.53	1731.84	15	7.3	433.97	4	14.76	1	5969	SP_20180810_SynaptoPep_C1_1.raw	4	1	0	0	0	0	0	0	1	0	0	1	1	0	0	0	0	152	166
1	9	P02686|MBP_HUMAN	K.RGSGKDSHHPA.R	Y	44.53	1147.55	11	0.2	383.523	3	4.95	3	935	SP_20180810_SynaptoPep_C2_1.raw	17	1	0	1	0	2	1	1	1	2	1	1	1	1	2	1	1	188	198
1	9	P02686|MBP_HUMAN	F.LPRHRDTGILD.S	Y	44.5	1291.7	11	5.7	646.861	2	21.96	5	9999	SP_20180810_SynaptoPep_C3_1.raw	13	1	1	0	1	2	1	0	0	1	1	1	1	1	1	1	0	163	173
1	9	P02686|MBP_HUMAN	V.TPRTPPPSQGKGRGLS.L	Y	44.49	1634.89	16	2	545.97	3	9.49	6	3246	SP_20180810_SynaptoPep_C3_2.raw	4	0	0	0	0	1	1	0	0	0	0	0	0	1	1	0	0	229	244
1	9	P02686|MBP_HUMAN	S.TM(+15.99)DHARHGFLPR.H	Y	44.49	1452.7	12	0.8	485.243	3	14.62	14	5386	SP_20180810_SynaptoPep_AD3_2.raw	6	1	0	0	0	0	0	0	0	0	1	1	1	1	1	0	0	154	165	Oxidation (M)	M2:Oxidation (M):1000.00
1	9	P02686|MBP_HUMAN	L.SKIFKLGGRDSRSGSPM(+15.99)AR.R	Y	44.45	2065.09	19	6.7	414.027	5	15	12	6284	SP_20180810_SynaptoPep_AD2_2.raw	6	1	0	0	0	0	1	1	1	0	0	1	1	0	0	0	0	285	303	Oxidation (M)	M17:Oxidation (M):1000.00
1	9	P02686|MBP_HUMAN	N.IVTPRTPPPSQGKGRGLS.L	Y	44.24	1847.04	18	6.5	462.77	4	19.1	1	8368	SP_20180810_SynaptoPep_C1_1.raw	16	2	1	0	0	1	2	1	1	0	0	2	3	2	1	0	0	227	244
1	9	P02686|MBP_HUMAN	F.KGVDAQGTLSKIFKLGGRDSRSGSPM(+15.99)AR.R	Y	44.2	2934.55	28	1.7	490.099	6	45.55	7	22369	SP_20180810_SynaptoPep_C4_1.raw	7	1	1	0	0	0	1	1	1	0	1	1	0	0	0	0	0	276	303	Oxidation (M)	M26:Oxidation (M):1000.00
1	9	P02686|MBP_HUMAN	F.FGGDRGAPKRGSGKD.S	Y	44.19	1503.75	15	4	502.261	3	6.77	1	1596	SP_20180810_SynaptoPep_C1_1.raw	3	1	0	0	0	0	0	0	0	0	0	0	1	1	0	0	0	179	193
1	9	P02686|MBP_HUMAN	K.GVDAQGTLSK.I	Y	44.13	974.503	10	4.2	488.261	2	13.31	4	4575	SP_20180810_SynaptoPep_C2_2.raw	16	1	1	1	1	1	1	2	1	1	1	1	1	0	1	1	1	277	286
1	9	P02686|MBP_HUMAN	D.AQGTLSKIFKLGGRDSRSGSPM(+15.99).A	Y	44.08	2308.2	22	5.8	578.06	4	40.49	8	19426	SP_20180810_SynaptoPep_C4_2.raw	8	1	1	0	0	1	1	0	1	0	0	1	1	1	0	0	0	280	301	Oxidation (M)	M22:Oxidation (M):1000.00
1	9	P02686|MBP_HUMAN	F.FKNIVTPRTPPPSQGKGRGLSLSRF.S	Y	44.08	2739.53	25	5.8	548.916	5	39.59	14	19025	SP_20180810_SynaptoPep_AD3_2.raw	15	2	2	0	0	0	1	1	0	2	2	2	1	1	1	0	0	224	248
1	9	P02686|MBP_HUMAN	K.GFKGVDAQGTLSKIFK.L	Y	43.99	1694.94	16	3.3	565.988	3	53.03	6	27287	SP_20180810_SynaptoPep_C3_2.raw	3	0	0	0	0	0	1	0	0	0	0	0	0	0	1	0	1	274	289
1	9	P02686|MBP_HUMAN	W.GAEGQRPGFG.Y	Y	43.96	974.457	10	2.5	488.237	2	14.09	10	5868	SP_20180810_SynaptoPep_AD1_2.raw	15	1	1	1	1	1	1	1	1	1	1	1	1	0	1	1	1	251	260
1	9	P02686|MBP_HUMAN	A.Q(-17.03)GTLSKIFKLGGRDS.R	Y	43.95	1588.86	15	5.8	530.63	3	58.33	5	29929	SP_20180810_SynaptoPep_C3_1.raw	2	0	0	0	0	1	0	1	0	0	0	0	0	0	0	0	0	281	295	Pyro-glu from Q	Q1:Pyro-glu from Q:1000.00
1	9	P02686|MBP_HUMAN	G.RASDYKSAHKGFKGVDAQGTLSK.I	Y	43.9	2450.27	23	0.8	491.061	5	17.33	13	6906	SP_20180810_SynaptoPep_AD3_1.raw	9	0	0	1	0	0	0	1	1	1	1	1	2	1	0	0	0	264	286
1	9	P02686|MBP_HUMAN	L.PRHRDTGILDSIGRF.F	Y	43.86	1738.92	15	8	435.741	4	48.91	8	23870	SP_20180810_SynaptoPep_C4_2.raw	3	0	1	0	0	0	0	0	1	0	0	0	0	1	0	0	0	164	178
1	9	P02686|MBP_HUMAN	R.TQDENPVVH.F	Y	43.84	1037.48	9	4.4	519.749	2	13.08	9	5226	SP_20180810_SynaptoPep_AD1_1.raw	9	0	1	1	0	0	0	1	1	1	1	0	1	1	1	0	0	214	222
1	9	P02686|MBP_HUMAN	K.SHGRTQDENPVV.H	Y	43.82	1337.63	12	5.7	669.827	2	12.34	12	4808	SP_20180810_SynaptoPep_AD2_2.raw	5	0	0	0	0	1	1	0	0	0	0	1	1	0	1	0	0	210	221
1	9	P02686|MBP_HUMAN	W.GAEGQRPGFGYGGR.A	Y	43.63	1407.66	14	3.9	470.231	3	15.92	12	6813	SP_20180810_SynaptoPep_AD2_2.raw	3	0	0	0	0	0	0	0	0	1	1	0	1	0	0	0	0	251	264
1	9	P02686|MBP_HUMAN	L.GGRDSRSGSPM(+15.99)ARR	Y	43.53	1504.73	14	2.6	377.19	4	6.39	6	1526	SP_20180810_SynaptoPep_C3_2.raw	17	1	2	1	0	1	1	1	1	2	1	1	2	0	1	1	1	291	304	Oxidation (M)	M11:Oxidation (M):1000.00
1	9	P02686|MBP_HUMAN	N.PVVHFFKN.I	Y	43.51	986.534	8	4.1	329.853	3	31.5	1	15366	SP_20180810_SynaptoPep_C1_1.raw	4	1	0	0	0	0	0	1	1	0	0	0	0	0	1	0	0	219	226
1	9	P02686|MBP_HUMAN	M.DHARHGFLPRHRDTGILDS.I	Y	43.36	2199.1	19	5.5	550.786	4	29.95	8	13692	SP_20180810_SynaptoPep_C4_2.raw	22	2	2	1	0	2	1	2	2	2	2	1	2	2	1	0	0	156	174
1	9	P02686|MBP_HUMAN	G.GRDSRSGSPMA.R	Y	43.28	1119.51	11	2.9	560.763	2	7.76	14	2042	SP_20180810_SynaptoPep_AD3_2.raw	24	2	2	0	0	2	2	2	2	0	1	2	2	2	2	2	1	292	302
1	9	P02686|MBP_HUMAN	P.QKSHGRTQDENPVVHFFK.N	Y	43.26	2153.08	18	3.8	431.624	5	36.34	15	17060	SP_20180810_SynaptoPep_AD4_1.raw	24	1	1	1	1	2	3	2	2	2	2	1	1	2	1	1	1	208	225
1	9	P02686|MBP_HUMAN	R.HGSKYLATASTMDHA.R	Y	43.26	1588.73	15	6	530.587	3	21.05	5	9388	SP_20180810_SynaptoPep_C3_1.raw	2	0	0	0	0	1	1	0	0	0	0	0	0	0	0	0	0	144	158
1	9	P02686|MBP_HUMAN	F.KGVDAQGTLSKIFKLGGRDSRSG.S	Y	43.26	2376.29	23	11.8	476.27	5	51.71	5	26395	SP_20180810_SynaptoPep_C3_1.raw	1	0	0	0	0	1	0	0	0	0	0	0	0	0	0	0	0	276	298
1	9	P02686|MBP_HUMAN	A.RTAHYGSLPQKSHGRTQDENPVVHF.F	Y	43.24	2860.41	25	7.7	573.094	5	24.79	11	11798	SP_20180810_SynaptoPep_AD2_1.raw	3	1	0	0	0	0	0	0	0	0	0	1	1	0	0	0	0	199	223
1	9	P02686|MBP_HUMAN	G.GRDSRSGSPM.A	Y	43.22	1048.47	10	2	525.244	2	7.54	12	2155	SP_20180810_SynaptoPep_AD2_2.raw	21	1	2	1	0	2	2	1	1	2	2	1	2	1	2	1	0	292	301
1	9	P02686|MBP_HUMAN	P.Q(-17.03)KSHGRTQDENPVVHFF.K	Y	43.2	2007.96	17	5.6	502.999	4	48.45	5	24626	SP_20180810_SynaptoPep_C3_1.raw	1	0	0	0	0	1	0	0	0	0	0	0	0	0	0	0	0	208	224	Pyro-glu from Q	Q1:Pyro-glu from Q:1000.00
1	9	P02686|MBP_HUMAN	G.GDRGAPKRGSGKDSHHPART.A	Y	43.19	2086.05	20	1.8	522.521	4	6.4	5	1528	SP_20180810_SynaptoPep_C3_1.raw	10	1	1	0	0	1	1	0	1	1	1	0	1	1	0	1	0	181	200
1	9	P02686|MBP_HUMAN	S.IGRFFGGDR.G	Y	43.13	1023.52	9	4.6	342.184	3	25.99	7	11621	SP_20180810_SynaptoPep_C4_1.raw	7	0	1	0	0	0	2	2	2	0	0	0	0	0	0	0	0	175	183
1	9	P02686|MBP_HUMAN	R.GSGKDSHHPA.R	Y	43.01	991.447	10	1.4	496.731	2	4.94	11	985	SP_20180810_SynaptoPep_AD2_1.raw	9	1	1	0	0	1	0	0	0	1	1	1	0	1	1	0	1	189	198
1	9	P02686|MBP_HUMAN	A.Q(-17.03)GTLSKIFKLGGRDSRSGSPM(+15.99)A.R	Y	42.91	2291.17	22	7.5	573.804	4	48.18	1	24618	SP_20180810_SynaptoPep_C1_1.raw	5	1	0	0	0	0	0	0	1	0	0	1	1	0	1	0	0	281	302	Pyro-glu from Q; Oxidation (M)	Q1:Pyro-glu from Q:1000.00;M21:Oxidation (M):1000.00
1	9	P02686|MBP_HUMAN	A.RHGFLPRHRDTGILDS.I	Y	42.89	1875.98	16	5.5	470.005	4	31.03	8	14182	SP_20180810_SynaptoPep_C4_2.raw	3	0	0	0	0	0	1	0	1	0	0	0	0	1	0	0	0	159	174
1	9	P02686|MBP_HUMAN	L.DSIGRFFGGDR.G	Y	42.82	1225.58	11	6.1	613.803	2	38.81	6	19503	SP_20180810_SynaptoPep_C3_2.raw	6	1	0	0	0	0	2	1	0	0	0	0	0	0	1	1	0	173	183
1	9	P02686|MBP_HUMAN	H.KGFKGVDAQGTLSKIFKLGGRDS.R	Y	42.81	2408.32	23	9.1	482.675	5	58.4	9	30427	SP_20180810_SynaptoPep_AD1_1.raw	4	0	0	0	0	0	1	0	0	1	1	1	0	0	0	0	0	273	295
1	9	P02686|MBP_HUMAN	Q.RPGFGYGGRASD.Y	Y	42.73	1238.58	12	2.9	413.868	3	15.72	15	5833	SP_20180810_SynaptoPep_AD4_1.raw	2	0	0	0	0	1	0	0	0	0	0	0	0	0	0	1	0	256	267
1	9	P02686|MBP_HUMAN	I.GRFFGGDR.G	Y	42.7	910.441	8	4.5	456.23	2	16.14	6	6824	SP_20180810_SynaptoPep_C3_2.raw	6	1	1	0	0	0	1	0	1	0	0	0	0	1	1	0	0	176	183
1	9	P02686|MBP_HUMAN	N.IVTPRTPPPSQGKGR.G	Y	42.61	1589.9	15	3.7	398.484	4	12.97	12	5150	SP_20180810_SynaptoPep_AD2_2.raw	10	0	0	0	0	0	1	0	0	1	2	1	2	2	1	0	0	227	241
1	9	P02686|MBP_HUMAN	R.HGFLPRHRDTGILD.S	Y	42.57	1632.85	14	5.4	545.293	3	32.37	6	15880	SP_20180810_SynaptoPep_C3_2.raw	12	0	1	1	0	2	2	0	1	1	0	2	1	0	0	0	1	160	173
1	9	P02686|MBP_HUMAN	L.SKIFKLGGRDSRSGSP.M	Y	42.52	1690.91	16	5.5	423.737	4	18.98	14	7674	SP_20180810_SynaptoPep_AD3_2.raw	29	3	3	1	1	4	3	1	2	0	0	1	0	3	3	2	2	285	300
1	9	P02686|MBP_HUMAN	H.YGSLPQKSHGRTQDENPVVHFF.K	Y	42.38	2542.24	22	8.6	509.459	5	44.16	1	22453	SP_20180810_SynaptoPep_C1_1.raw	3	2	0	0	0	0	1	0	0	0	0	0	0	0	0	0	0	203	224
1	9	P02686|MBP_HUMAN	S.HGRTQDENPVVH.F	Y	42.3	1387.66	12	0.5	463.561	3	9.03	6	2991	SP_20180810_SynaptoPep_C3_2.raw	6	1	0	0	0	0	2	0	0	0	0	1	1	1	0	0	0	211	222
1	9	P02686|MBP_HUMAN	D.AQGTLSKIFKLGGRDSRS.G	Y	42.18	1920.05	18	1.7	481.022	4	39.11	6	19674	SP_20180810_SynaptoPep_C3_2.raw	2	0	0	0	0	1	1	0	0	0	0	0	0	0	0	0	0	280	297
1	9	P02686|MBP_HUMAN	M.DHARHGFLPRHRDTG.I	Y	42.16	1770.88	15	5.4	443.729	4	10.66	10	3983	SP_20180810_SynaptoPep_AD1_2.raw	2	0	0	0	0	1	0	0	0	0	1	0	0	0	0	0	0	156	170
1	9	P02686|MBP_HUMAN	M.DHARHGFL.P	Y	42.15	951.467	8	1.7	476.742	2	16.52	1	6954	SP_20180810_SynaptoPep_C1_1.raw	10	2	1	0	0	0	1	2	0	0	0	1	0	0	0	2	1	156	163
1	9	P02686|MBP_HUMAN	L.SKIFKLGGRDSRSGSPMA.R	Y	42.13	1892.99	18	6.9	474.258	4	24.29	1	11376	SP_20180810_SynaptoPep_C1_1.raw	16	2	2	0	0	2	2	1	1	0	1	2	1	2	0	0	0	285	302
1	9	P02686|MBP_HUMAN	H.KGFKGVDAQGTLS.K	Y	42.08	1306.69	13	6	654.355	2	22.62	7	9895	SP_20180810_SynaptoPep_C4_1.raw	8	1	2	0	0	0	1	1	2	0	0	0	0	0	1	0	0	273	285
1	9	P02686|MBP_HUMAN	R.HRDTGILDSIG.R	Y	42.04	1182.6	11	5.6	592.31	2	39.02	15	18571	SP_20180810_SynaptoPep_AD4_1.raw	4	0	1	0	0	0	1	0	0	0	0	0	0	0	0	1	1	166	176
1	9	P02686|MBP_HUMAN	F.FGGDRGAPKRGSGKDSHHPARTA.H	Y	42.04	2361.18	23	4.9	591.305	4	6.92	13	1717	SP_20180810_SynaptoPep_AD3_1.raw	2	0	1	0	0	0	0	0	0	0	0	0	0	1	0	0	0	179	201
1	9	P02686|MBP_HUMAN	Y.KSAHKGFKGVDAQGTLSKIFK.L	Y	41.99	2246.25	21	5.9	450.261	5	41.29	6	20877	SP_20180810_SynaptoPep_C3_2.raw	12	1	1	1	0	0	2	1	1	1	1	1	1	0	0	1	0	269	289
1	9	P02686|MBP_HUMAN	V.TPRTPPPSQGK.G	Y	41.94	1164.63	11	2.4	583.321	2	7.3	6	2045	SP_20180810_SynaptoPep_C3_2.raw	5	0	0	0	0	1	1	0	0	1	0	1	1	0	0	0	0	229	239
1	9	P02686|MBP_HUMAN	H.KGFKGVDAQGTLSKIFKLGGRDSR.S	Y	41.93	2564.42	24	3.4	428.412	6	55.7	10	28974	SP_20180810_SynaptoPep_AD1_2.raw	3	0	0	0	0	0	0	0	0	1	1	0	1	0	0	0	0	273	296
1	9	P02686|MBP_HUMAN	L.SRFSWGAEGQRPGFG.Y	Y	41.89	1637.77	15	4.6	546.933	3	37.08	11	18760	SP_20180810_SynaptoPep_AD2_1.raw	2	0	1	0	0	0	0	0	0	0	0	1	0	0	0	0	0	246	260
1	9	P02686|MBP_HUMAN	I.GRFFGGDRGAP.K	Y	41.83	1135.55	11	4.5	379.526	3	24.57	5	11341	SP_20180810_SynaptoPep_C3_1.raw	4	0	0	0	0	2	0	0	0	0	0	0	0	0	1	1	0	176	186
1	9	P02686|MBP_HUMAN	S.HGRTQDENPVVHFFK.N	Y	41.79	1809.89	15	5.8	453.483	4	37.89	6	18988	SP_20180810_SynaptoPep_C3_2.raw	1	0	0	0	0	0	1	0	0	0	0	0	0	0	0	0	0	211	225
1	9	P02686|MBP_HUMAN	R.DTGILDSIGRF.F	Y	41.73	1192.61	11	8.2	597.317	2	66.94	6	34841	SP_20180810_SynaptoPep_C3_2.raw	14	1	1	1	1	1	1	1	1	0	0	1	1	1	1	1	1	168	178
1	9	P02686|MBP_HUMAN	K.LGGRDSRSGSP.M	Y	41.72	1087.54	11	2.8	544.777	2	7.1	7	1807	SP_20180810_SynaptoPep_C4_1.raw	15	2	2	0	0	2	1	2	2	0	0	1	0	1	1	0	1	290	300
1	9	P02686|MBP_HUMAN	A.HKGFKGVDAQGTL.S	Y	41.57	1356.71	13	4.7	453.248	3	23.83	5	10931	SP_20180810_SynaptoPep_C3_1.raw	1	0	0	0	0	1	0	0	0	0	0	0	0	0	0	0	0	272	284
1	9	P02686|MBP_HUMAN	Q.RHGSKYLATASTMDHA.R	Y	41.52	1744.83	16	1.2	437.216	4	16.98	7	6831	SP_20180810_SynaptoPep_C4_1.raw	2	0	0	0	0	0	0	2	0	0	0	0	0	0	0	0	0	143	158
1	9	P02686|MBP_HUMAN	S.TM(+15.99)DHARHGFLPRHRDTGILDSIGRF.F	Y	41.48	2920.46	25	8.3	585.105	5	46.8	12	24106	SP_20180810_SynaptoPep_AD2_2.raw	5	1	1	0	0	0	0	1	1	0	0	0	1	0	0	0	0	154	178	Oxidation (M)	M2:Oxidation (M):1000.00
1	9	P02686|MBP_HUMAN	N.IVTPRTPPPS.Q	Y	41.46	1063.6	10	5.6	532.812	2	22.8	13	9822	SP_20180810_SynaptoPep_AD3_1.raw	7	1	1	0	0	0	1	1	1	0	0	0	1	1	0	0	0	227	236
1	9	P02686|MBP_HUMAN	F.FGGDRGAPKRGSGKDSHHPARTAHYGSLPQKSHGRTQDENPVVHF.F	Y	41.38	4875.4	45	1.7	697.494	7	26.08	2	12432	SP_20180810_SynaptoPep_C1_2.raw	10	0	2	0	0	1	0	0	2	1	1	0	1	2	0	0	0	179	223
1	9	P02686|MBP_HUMAN	H.GFLPRHRDTGILDSIG.R	Y	41.18	1752.93	16	5.3	439.241	4	52.88	15	26211	SP_20180810_SynaptoPep_AD4_1.raw	11	1	0	1	1	2	1	1	0	0	0	0	0	0	0	2	2	161	176
1	9	P02686|MBP_HUMAN	L.GGRDSRSGSPMARR	Y	41.12	1488.73	14	2.7	373.192	4	6.87	10	1850	SP_20180810_SynaptoPep_AD1_2.raw	9	1	1	0	0	1	0	0	0	1	1	0	1	1	0	1	1	291	304
1	9	P02686|MBP_HUMAN	I.VTPRTPPPS.Q	Y	41.11	950.519	9	4.6	476.269	2	11.61	14	3883	SP_20180810_SynaptoPep_AD3_2.raw	2	1	0	0	0	0	0	0	0	0	0	0	0	0	1	0	0	228	236
1	9	P02686|MBP_HUMAN	G.FKGVDAQGTL.S	Y	41.03	1034.54	10	5	518.28	2	30.82	6	15016	SP_20180810_SynaptoPep_C3_2.raw	5	0	0	0	0	0	1	1	1	0	1	0	0	0	1	0	0	275	284
1	9	P02686|MBP_HUMAN	L.SKIFKLGGRDSRSGSPM.A	Y	40.96	1821.95	17	5.3	456.498	4	24.05	11	11370	SP_20180810_SynaptoPep_AD2_1.raw	6	1	1	0	0	0	2	0	0	0	0	1	0	0	1	0	0	285	301
1	9	P02686|MBP_HUMAN	F.FGGDRGAPKRGSGKDSHHPARTAHYGSLP.Q	Y	40.9	3015.49	29	4.5	604.109	5	14.98	1	6290	SP_20180810_SynaptoPep_C1_1.raw	15	2	3	0	0	0	2	2	2	1	1	0	0	2	0	0	0	179	207
1	9	P02686|MBP_HUMAN	Q.KSHGRTQDENPVVHFF.K	Y	40.86	1896.92	16	5.5	475.241	4	41.69	6	21104	SP_20180810_SynaptoPep_C3_2.raw	3	0	0	0	0	0	1	0	1	0	0	1	0	0	0	0	0	209	224
1	9	P02686|MBP_HUMAN	G.SLPQKSHGRTQDENPVVHFF.K	Y	40.78	2322.15	20	8	581.549	4	46.98	5	23899	SP_20180810_SynaptoPep_C3_1.raw	21	1	1	1	0	3	2	1	1	1	1	2	3	1	3	0	0	205	224
1	9	P02686|MBP_HUMAN	G.AEGQRPGFG.Y	Y	40.69	917.436	9	3.3	459.726	2	13.26	1	5141	SP_20180810_SynaptoPep_C1_1.raw	12	1	1	0	0	1	1	1	1	1	1	1	1	1	1	0	0	252	260
1	9	P02686|MBP_HUMAN	K.GVDAQGTLSKIFKLGGRDSRSGSPMARR	Y	40.67	2946.56	28	7.8	590.323	5	47.44	11	24603	SP_20180810_SynaptoPep_AD2_1.raw	12	2	0	0	0	2	1	0	0	0	3	1	2	0	1	0	0	277	304
1	9	P02686|MBP_HUMAN	R.DTGILDSIGR.F	Y	40.66	1045.54	10	6.7	523.781	2	44.12	6	22456	SP_20180810_SynaptoPep_C3_2.raw	3	0	0	0	1	0	1	0	0	0	0	0	1	0	0	0	0	168	177
1	9	P02686|MBP_HUMAN	G.YGGRASDYKSAHKGFKGVDA.Q	Y	40.54	2113.03	20	3.9	529.268	4	13.26	1	5142	SP_20180810_SynaptoPep_C1_1.raw	7	1	1	0	0	0	0	0	0	0	0	1	1	0	1	1	1	261	280
1	9	P02686|MBP_HUMAN	F.FGGDRGAPKRG.S	Y	40.51	1116.58	11	2.4	373.201	3	6.98	11	1805	SP_20180810_SynaptoPep_AD2_1.raw	16	2	1	1	1	1	1	1	0	1	1	1	1	1	1	1	1	179	189
1	9	P02686|MBP_HUMAN	M.DHARHGFLP.R	Y	40.43	1048.52	9	4.3	525.27	2	24.38	12	11549	SP_20180810_SynaptoPep_AD2_2.raw	29	2	2	2	2	2	2	2	1	2	1	2	2	1	2	2	2	156	164
1	9	P02686|MBP_HUMAN	N.IVTPRTPPPSQGKGRGLSLS.R	Y	40.42	2047.15	20	4	512.798	4	31.78	13	14736	SP_20180810_SynaptoPep_AD3_1.raw	14	1	1	0	0	1	1	1	1	0	1	0	2	2	2	1	0	227	246
1	9	P02686|MBP_HUMAN	K.RGSGKDSHHPARTAHYGSLP.Q	Y	40.28	2130.05	20	3.9	427.018	5	11.17	1	4035	SP_20180810_SynaptoPep_C1_1.raw	2	1	1	0	0	0	0	0	0	0	0	0	0	0	0	0	0	188	207
1	9	P02686|MBP_HUMAN	A.HYGSLPQKSHGRTQDENPVVHF.F	Y	40.27	2532.23	22	8	507.457	5	30.55	2	14633	SP_20180810_SynaptoPep_C1_2.raw	4	1	1	0	0	0	0	0	0	0	0	1	0	1	0	0	0	202	223
1	9	P02686|MBP_HUMAN	R.TAHYGSLPQKSHGRTQDENPVVHFFKN.I	Y	40.2	3093.52	27	7.3	516.597	6	38.06	13	18212	SP_20180810_SynaptoPep_AD3_1.raw	7	0	0	0	0	0	1	0	0	1	0	1	1	1	0	1	1	200	226
1	9	P02686|MBP_HUMAN	V.TPRTPPPSQGKGRGLSLS.R	Y	40.13	1835	18	4.8	612.677	3	19.78	6	8801	SP_20180810_SynaptoPep_C3_2.raw	1	0	0	0	0	0	1	0	0	0	0	0	0	0	0	0	0	229	246
1	9	P02686|MBP_HUMAN	F.FKNIVTPRTPPPS.Q	Y	40.13	1452.81	13	4.9	485.279	3	29.11	14	13220	SP_20180810_SynaptoPep_AD3_2.raw	4	0	0	0	0	0	0	1	1	0	0	0	0	1	1	0	0	224	236
1	9	P02686|MBP_HUMAN	D.AQGTLSKIFKLGGRDSRSGSPM(+15.99)AR.R	Y	40.12	2535.33	24	1.3	508.075	5	32.66	11	16253	SP_20180810_SynaptoPep_AD2_1.raw	10	1	1	0	0	0	1	2	2	0	0	1	1	0	1	0	0	280	303	Oxidation (M)	M22:Oxidation (M):1000.00
1	9	P02686|MBP_HUMAN	H.GFLPRHRDTGILDS.I	Y	40.08	1582.82	14	3.2	528.616	3	37.6	2	18605	SP_20180810_SynaptoPep_C1_2.raw	12	0	1	1	1	1	0	1	1	0	1	0	1	1	1	1	1	161	174
1	9	P02686|MBP_HUMAN	G.SLPQKSHGRTQDENPVVH.F	Y	40.06	2028.01	18	12.7	508.017	4	10.46	1	3653	SP_20180810_SynaptoPep_C1_1.raw	17	1	1	1	0	1	2	1	0	2	1	1	1	1	1	1	2	205	222
1	9	P02686|MBP_HUMAN	H.YGSLPQKSHG.R	Y	39.99	1072.53	10	1.7	537.273	2	9.07	14	2695	SP_20180810_SynaptoPep_AD3_2.raw	3	0	0	0	0	1	1	0	0	0	0	0	0	0	1	0	0	203	212
1	9	P02686|MBP_HUMAN	S.LPQKSHGRTQDENPVVH.F	Y	39.95	1940.98	17	3.2	486.254	4	9.64	11	3318	SP_20180810_SynaptoPep_AD2_1.raw	11	1	2	0	0	1	2	0	1	0	0	1	1	1	1	0	0	206	222
1	9	P02686|MBP_HUMAN	R.HGSKYLATASTM(+15.99)DHA.R	Y	39.82	1604.73	15	3.7	535.918	3	13.48	15	4706	SP_20180810_SynaptoPep_AD4_1.raw	5	0	0	0	0	0	1	0	0	1	0	0	0	1	0	1	1	144	158	Oxidation (M)	M12:Oxidation (M):1000.00
1	9	P02686|MBP_HUMAN	H.RDTGILDSIGRFFGGDRGAP.K	Y	39.7	2106.06	20	9.1	527.527	4	76.62	16	39222	SP_20180810_SynaptoPep_AD4_2.raw	2	0	0	0	0	0	0	0	0	0	0	0	0	0	0	0	2	167	186
1	9	P02686|MBP_HUMAN	D.AQGTLSKIFKLGG.R	Y	39.67	1318.76	13	8.9	660.394	2	52.06	6	26774	SP_20180810_SynaptoPep_C3_2.raw	8	0	0	1	1	1	2	1	1	0	0	0	0	0	1	0	0	280	292
1	9	P02686|MBP_HUMAN	F.KGVDAQGTLSKIFKLGGRDSRSGSPM(+15.99)ARR	Y	39.64	3090.65	29	8.3	516.119	6	41.19	1	20806	SP_20180810_SynaptoPep_C1_1.raw	6	1	1	0	0	0	0	0	0	1	0	1	1	1	0	0	0	276	304	Oxidation (M)	M26:Oxidation (M):1000.00
1	9	P02686|MBP_HUMAN	H.ARHGFLPR.H	Y	39.59	952.535	8	3.6	318.52	3	17.19	9	7534	SP_20180810_SynaptoPep_AD1_1.raw	3	0	0	0	0	0	0	1	0	1	0	0	1	0	0	0	0	158	165
1	9	P02686|MBP_HUMAN	D.TGILDSIGRF.F	Y	39.57	1077.58	10	3.9	539.8	2	63.74	1	33036	SP_20180810_SynaptoPep_C1_1.raw	10	1	1	1	0	0	1	1	1	0	0	1	0	0	1	1	1	169	178
1	9	P02686|MBP_HUMAN	E.GQRPGFGYGGRASDYKSAHKGFKG.V	Y	39.51	2527.25	24	7.7	506.461	5	15.75	11	6723	SP_20180810_SynaptoPep_AD2_1.raw	1	0	0	0	0	0	0	0	0	0	0	1	0	0	0	0	0	254	277
1	9	P02686|MBP_HUMAN	K.GVDAQGTLSKIFKLG.G	Y	39.5	1532.86	15	0.4	511.96	3	64.15	11	33916	SP_20180810_SynaptoPep_AD2_1.raw	1	0	0	0	0	0	0	0	0	0	0	1	0	0	0	0	0	277	291
1	9	P02686|MBP_HUMAN	P.Q(-17.03)KSHGRTQDENPVVHFFKNIV.T	Y	39.43	2462.25	21	4.9	616.572	4	65.72	6	34183	SP_20180810_SynaptoPep_C3_2.raw	2	0	0	0	0	0	2	0	0	0	0	0	0	0	0	0	0	208	228	Pyro-glu from Q	Q1:Pyro-glu from Q:1000.00
1	9	P02686|MBP_HUMAN	T.ASTMDHARHG.F	Y	39.39	1081.47	10	4.7	361.5	3	6.64	7	1534	SP_20180810_SynaptoPep_C4_1.raw	2	0	0	0	0	0	0	2	0	0	0	0	0	0	0	0	0	152	161
1	9	P02686|MBP_HUMAN	G.FKGVDAQGTLSKIFKLGGRDSRSGSP.M	Y	39.33	2707.44	26	6.3	542.499	5	60.33	5	31001	SP_20180810_SynaptoPep_C3_1.raw	1	0	0	0	0	1	0	0	0	0	0	0	0	0	0	0	0	275	300
1	9	P02686|MBP_HUMAN	F.KNIVTPRTPPPSQGKG.R	Y	39.26	1675.94	16	6.2	559.656	3	14.7	5	5932	SP_20180810_SynaptoPep_C3_1.raw	4	1	0	0	0	1	0	0	0	0	0	0	0	0	1	0	1	225	240
1	9	P02686|MBP_HUMAN	T.QDENPVVHFF.K	Y	39.26	1230.57	10	6.3	616.295	2	59.97	3	30090	SP_20180810_SynaptoPep_C2_1.raw	1	0	0	1	0	0	0	0	0	0	0	0	0	0	0	0	0	215	224
1	9	P02686|MBP_HUMAN	A.EGQRPGFG.Y	Y	39.21	846.398	8	5.2	424.209	2	13.07	13	4681	SP_20180810_SynaptoPep_AD3_1.raw	1	0	0	0	0	0	0	0	0	0	0	0	0	1	0	0	0	253	260
1	9	P02686|MBP_HUMAN	A.HKGFKGVDA.Q	Y	39.21	957.503	9	5	479.761	2	10.79	5	3866	SP_20180810_SynaptoPep_C3_1.raw	3	1	0	0	0	1	0	0	1	0	0	0	0	0	0	0	0	272	280
1	9	P02686|MBP_HUMAN	K.SAHKGFK.G	Y	39.21	773.418	7	3.6	387.718	2	6.6	6	1631	SP_20180810_SynaptoPep_C3_2.raw	5	0	0	0	0	0	1	0	0	0	1	1	1	0	0	0	1	270	276
1	9	P02686|MBP_HUMAN	V.TPRTPPPSQ.G	Y	39.15	979.509	9	1.7	490.762	2	8.48	6	2686	SP_20180810_SynaptoPep_C3_2.raw	4	0	0	0	0	0	1	1	0	0	0	0	1	0	1	0	0	229	237
1	9	P02686|MBP_HUMAN	G.FKGVDAQGTLSKIFKLGGRDSRSGSPM(+15.99).A	Y	39.02	2854.48	27	6.9	571.906	5	54.57	1	28071	SP_20180810_SynaptoPep_C1_1.raw	3	1	0	0	0	1	1	0	0	0	0	0	0	0	0	0	0	275	301	Oxidation (M)	M27:Oxidation (M):1000.00
1	9	P02686|MBP_HUMAN	A.STM(+15.99)DHARHGFLPRHRDTGILDSIGRF.F	Y	39.01	3007.49	26	8.3	602.511	5	50.44	2	25732	SP_20180810_SynaptoPep_C1_2.raw	11	1	1	0	0	0	2	1	1	1	1	1	1	1	0	0	0	153	178	Oxidation (M)	M3:Oxidation (M):1000.00
1	9	P02686|MBP_HUMAN	F.FKNIVTPRTPPPSQGKGRGL.S	Y	38.94	2149.21	20	5.7	538.313	4	29.71	13	13589	SP_20180810_SynaptoPep_AD3_1.raw	3	0	1	0	0	0	0	0	1	0	0	0	0	1	0	0	0	224	243
1	9	P02686|MBP_HUMAN	M.DHARHGFLPRHRDTGILD.S	Y	38.91	2112.07	18	5.5	529.028	4	28.34	7	13174	SP_20180810_SynaptoPep_C4_1.raw	12	1	2	0	0	1	2	1	1	1	0	1	1	1	0	0	0	156	173
1	9	P02686|MBP_HUMAN	Y.LATASTM(+15.99)DHA.R	Y	38.86	1032.45	10	3.3	517.236	2	9.49	7	3082	SP_20180810_SynaptoPep_C4_1.raw	6	0	0	0	0	0	1	1	1	0	0	0	0	1	1	1	0	149	158	Oxidation (M)	M7:Oxidation (M):1000.00
1	9	P02686|MBP_HUMAN	P.GFGYGGRASDYK.S	Y	38.82	1276.58	12	3.2	639.301	2	17.54	16	6781	SP_20180810_SynaptoPep_AD4_2.raw	1	0	0	0	0	0	0	0	0	0	0	0	0	0	0	0	1	258	269
1	9	P02686|MBP_HUMAN	D.YKSAHKGFKGVDAQGTLS.K	Y	38.81	1892.97	18	6.9	632.003	3	19.51	8	8015	SP_20180810_SynaptoPep_C4_2.raw	8	2	0	1	0	0	0	2	2	0	0	0	0	0	1	0	0	268	285
1	9	P02686|MBP_HUMAN	G.FKGVDAQGTLSKIFKLGGR.D	Y	38.77	2021.14	19	6.7	506.296	4	61.94	6	32125	SP_20180810_SynaptoPep_C3_2.raw	1	0	0	0	0	0	1	0	0	0	0	0	0	0	0	0	0	275	293
1	9	P02686|MBP_HUMAN	G.QRPGFGYGGRASD.Y	Y	38.73	1366.64	13	6.5	456.556	3	14.79	14	5481	SP_20180810_SynaptoPep_AD3_2.raw	5	0	1	0	0	0	0	1	1	0	0	0	0	1	1	0	0	255	267
1	9	P02686|MBP_HUMAN	F.FGGDRGAPKRGSGKDSHHPARTAHYGSLP(-.98).Q	Y	38.71	3014.51	29	-0.3	603.909	5	16.96	13	6714	SP_20180810_SynaptoPep_AD3_1.raw	1	0	0	0	0	0	0	0	0	0	0	0	0	1	0	0	0	179	207	Amidation	P29:Amidation:1000.00
1	9	P02686|MBP_HUMAN	A.QGTLSKIFKLGGRDSR.S	Y	38.69	1761.98	16	4.1	441.505	4	38.17	6	19145	SP_20180810_SynaptoPep_C3_2.raw	2	0	0	0	0	1	1	0	0	0	0	0	0	0	0	0	0	281	296
1	9	P02686|MBP_HUMAN	S.WGAEGQRPG.F	Y	38.64	956.446	9	5.3	479.233	2	12.96	9	5161	SP_20180810_SynaptoPep_AD1_1.raw	4	0	0	0	0	0	0	0	0	1	1	0	0	1	0	1	0	250	258
1	9	P02686|MBP_HUMAN	F.FGGDRGAPKRGSGKDSHHPARTAHYGSLPQ.K	Y	38.61	3143.55	30	7.1	524.936	6	14.69	2	5862	SP_20180810_SynaptoPep_C1_2.raw	5	0	1	0	0	0	0	0	0	0	1	0	1	2	0	0	0	179	208
1	9	P02686|MBP_HUMAN	K.LGGRDSRSGSPM(+15.99)AR.R	Y	38.6	1461.71	14	3.8	488.246	3	6.89	1	1671	SP_20180810_SynaptoPep_C1_1.raw	3	1	0	0	0	0	0	0	0	0	0	0	1	1	0	0	0	290	303	Oxidation (M)	M12:Oxidation (M):1000.00
1	9	P02686|MBP_HUMAN	F.KNIVTPRTPPPSQGK.G	Y	38.53	1618.92	15	5.7	540.649	3	13.22	12	5289	SP_20180810_SynaptoPep_AD2_2.raw	4	0	0	0	0	0	0	0	0	1	1	1	1	0	0	0	0	225	239
1	9	P02686|MBP_HUMAN	L.PQKSHGRTQDENPVVHF.F	Y	38.51	1974.97	17	7.1	494.752	4	24.32	2	11151	SP_20180810_SynaptoPep_C1_2.raw	3	1	1	0	0	0	0	1	0	0	0	0	0	0	0	0	0	207	223
1	9	P02686|MBP_HUMAN	P.VVHFFKN.I	Y	38.47	889.481	7	4.3	445.75	2	26.89	5	12650	SP_20180810_SynaptoPep_C3_1.raw	1	0	0	0	0	1	0	0	0	0	0	0	0	0	0	0	0	220	226
1	9	P02686|MBP_HUMAN	F.LPRHRDTGILDSIG.R	Y	38.45	1548.84	14	4	517.288	3	38.33	10	19514	SP_20180810_SynaptoPep_AD1_2.raw	15	1	1	0	1	1	1	0	2	1	1	1	0	1	2	1	1	163	176
1	9	P02686|MBP_HUMAN	K.GVDAQGTLSKIFKLGGRDSRSGSPM(+15.99)ARR	Y	38.44	2962.55	28	8.2	593.523	5	45.14	1	22986	SP_20180810_SynaptoPep_C1_1.raw	19	2	1	0	0	1	2	2	1	0	1	2	3	2	1	1	0	277	304	Oxidation (M)	M25:Oxidation (M):1000.00
1	9	P02686|MBP_HUMAN	R.GAPKRGSGKDSHHPA.R	Y	38.43	1500.75	15	3.4	501.26	3	6.26	10	1494	SP_20180810_SynaptoPep_AD1_2.raw	18	2	1	0	2	2	1	2	0	2	2	0	2	1	0	1	0	184	198
1	9	P02686|MBP_HUMAN	P.Q(-17.03)KSHGRTQDENPVVH.F	Y	38.26	1713.82	15	2	572.281	3	9.04	1	2880	SP_20180810_SynaptoPep_C1_1.raw	7	1	1	0	0	1	0	1	0	1	0	1	1	0	0	0	0	208	222	Pyro-glu from Q	Q1:Pyro-glu from Q:1000.00
1	9	P02686|MBP_HUMAN	K.LGGRDSRSGSPM(+15.99)ARR	Y	38.21	1617.81	15	5.9	405.463	4	6.75	1	1583	SP_20180810_SynaptoPep_C1_1.raw	11	2	1	1	1	0	0	0	0	0	1	0	2	1	1	1	0	290	304	Oxidation (M)	M12:Oxidation (M):1000.00
1	9	P02686|MBP_HUMAN	H.ARHGFLPRHRDTGILDS.I	Y	38.11	1947.02	17	5.9	487.765	4	25.81	11	12372	SP_20180810_SynaptoPep_AD2_1.raw	15	1	1	1	0	1	1	2	1	1	1	1	1	1	0	1	1	158	174
1	9	P02686|MBP_HUMAN	I.GRFFGGDRGAPK.R	Y	38.02	1263.65	12	5.5	422.225	3	17.06	15	6498	SP_20180810_SynaptoPep_AD4_1.raw	5	0	0	0	0	1	1	0	0	1	0	0	0	1	0	1	0	176	187
1	9	P02686|MBP_HUMAN	L.PQKSHGRTQDENPVVHFFKN.I	Y	38	2364.17	20	3.3	473.843	5	34.86	2	17064	SP_20180810_SynaptoPep_C1_2.raw	5	1	1	0	0	0	0	1	1	0	0	0	0	1	0	0	0	207	226
1	9	P02686|MBP_HUMAN	G.AEGQRPGFGYGGRASD.Y	Y	37.97	1623.74	16	5.7	542.257	3	16.55	7	6612	SP_20180810_SynaptoPep_C4_1.raw	4	0	1	0	0	0	1	1	0	0	0	0	0	0	1	0	0	252	267
1	9	P02686|MBP_HUMAN	H.ARHGFLPRHRDTGILD.S	Y	37.95	1859.99	16	5.9	466.007	4	26.73	12	12879	SP_20180810_SynaptoPep_AD2_2.raw	10	1	0	0	0	1	1	1	1	0	1	1	2	1	0	0	0	158	173
1	9	P02686|MBP_HUMAN	P.QKSHGRTQDENPVVHFF.K	Y	37.91	2024.98	17	6.9	507.256	4	41.26	6	20864	SP_20180810_SynaptoPep_C3_2.raw	11	1	1	0	0	1	1	1	1	1	0	1	1	1	1	0	0	208	224
1	9	P02686|MBP_HUMAN	K.LGGRDSRSGSPM(+15.99)A.R	Y	37.91	1305.61	13	2.2	653.813	2	7.97	1	2376	SP_20180810_SynaptoPep_C1_1.raw	11	2	1	0	0	1	1	1	2	0	0	1	1	0	1	0	0	290	302	Oxidation (M)	M12:Oxidation (M):1000.00
1	9	P02686|MBP_HUMAN	P.RHRDTGILDS.I	Y	37.83	1168.59	10	4.2	390.541	3	13.51	1	5278	SP_20180810_SynaptoPep_C1_1.raw	6	1	1	0	0	0	1	2	1	0	0	0	0	0	0	0	0	165	174
1	9	P02686|MBP_HUMAN	T.ASTM(+15.99)DHARHGFLPR.H	Y	37.73	1610.77	14	6.8	537.935	3	14.97	12	6263	SP_20180810_SynaptoPep_AD2_2.raw	4	1	0	0	0	1	0	0	0	0	0	1	1	0	0	0	0	152	165	Oxidation (M)	M4:Oxidation (M):1000.00
1	9	P02686|MBP_HUMAN	G.FKGVDAQGTLS.K	Y	37.66	1121.57	11	4.5	561.796	2	27.08	8	12042	SP_20180810_SynaptoPep_C4_2.raw	11	0	1	0	0	1	1	1	1	1	1	0	1	1	0	1	1	275	285
1	9	P02686|MBP_HUMAN	D.YKSAHKGFKGVDAQGTLSKIFK.L	Y	37.65	2409.32	22	2.4	482.872	5	41.73	7	20256	SP_20180810_SynaptoPep_C4_1.raw	3	0	0	0	0	1	1	1	0	0	0	0	0	0	0	0	0	268	289
1	9	P02686|MBP_HUMAN	L.ATASTM(+15.99)DHARHGFLPRHRDTGILDSIGRF.F	Y	37.59	3250.62	29	7.6	651.136	5	47.81	14	23655	SP_20180810_SynaptoPep_AD3_2.raw	12	0	1	0	0	1	1	0	2	3	1	1	0	0	2	0	0	150	178	Oxidation (M)	M6:Oxidation (M):1000.00
1	9	P02686|MBP_HUMAN	S.LPQKSHGRTQ.D	Y	37.57	1150.62	10	3	384.549	3	6.61	14	1419	SP_20180810_SynaptoPep_AD3_2.raw	9	1	0	0	0	1	1	1	0	0	0	1	1	1	1	1	0	206	215
1	9	P02686|MBP_HUMAN	L.SKIFKLGGRDSRSGSPM(+15.99)ARR	Y	37.51	2221.19	20	6.2	371.207	6	14.59	6	5963	SP_20180810_SynaptoPep_C3_2.raw	16	0	3	0	0	1	3	0	1	2	2	1	2	1	0	0	0	285	304	Oxidation (M)	M17:Oxidation (M):1000.00
1	9	P02686|MBP_HUMAN	N.IVTPRTPPP.S	Y	37.5	976.571	9	5.2	489.295	2	24.73	1	11528	SP_20180810_SynaptoPep_C1_1.raw	9	1	1	1	0	1	1	0	0	0	1	1	0	1	1	0	0	227	235
1	9	P02686|MBP_HUMAN	H.GFLPRHRDTGILD.S	Y	37.46	1495.79	13	4.4	499.606	3	37.24	6	18624	SP_20180810_SynaptoPep_C3_2.raw	8	1	0	1	0	1	1	0	0	1	1	0	0	1	0	0	1	161	173
1	9	P02686|MBP_HUMAN	R.SGSPMARR	Y	37.44	860.429	8	1.9	431.222	2	7.27	9	1989	SP_20180810_SynaptoPep_AD1_1.raw	10	1	1	0	0	0	1	1	1	1	1	1	1	1	0	0	0	297	304
1	9	P02686|MBP_HUMAN	R.DTGILDSIGRFFGGDRGAPK.R	Y	37.4	2078.05	20	6	693.696	3	75.71	12	39865	SP_20180810_SynaptoPep_AD2_2.raw	4	0	0	0	0	0	0	0	0	0	0	1	2	0	0	1	0	168	187
1	9	P02686|MBP_HUMAN	A.TASTM(+15.99)DHARHG.F	Y	37.37	1198.51	11	1.6	400.513	3	4.96	14	986	SP_20180810_SynaptoPep_AD3_2.raw	8	1	0	0	0	2	1	0	1	1	0	0	0	0	1	0	1	151	161	Oxidation (M)	M5:Oxidation (M):1000.00
1	9	P02686|MBP_HUMAN	K.YLATASTM(+15.99)DH.A	Y	37.37	1124.48	10	4.2	563.25	2	13.28	7	4915	SP_20180810_SynaptoPep_C4_1.raw	1	0	0	0	0	0	0	1	0	0	0	0	0	0	0	0	0	148	157	Oxidation (M)	M8:Oxidation (M):1000.00
1	9	P02686|MBP_HUMAN	K.IFKLGGRDSRSGSPMA.R	Y	37.35	1677.86	16	1.9	560.296	3	28.86	12	14073	SP_20180810_SynaptoPep_AD2_2.raw	9	1	1	0	0	0	1	1	0	1	0	1	1	1	1	0	0	287	302
1	9	P02686|MBP_HUMAN	L.DSIGRFFGGDRGAPK.R	Y	37.21	1578.79	15	4.3	527.273	3	34.38	6	17016	SP_20180810_SynaptoPep_C3_2.raw	3	0	0	0	0	1	1	0	1	0	0	0	0	0	0	0	0	173	187
1	9	P02686|MBP_HUMAN	I.GRFFGGD.R	Y	37.1	754.34	7	4.3	378.179	2	23.68	6	10997	SP_20180810_SynaptoPep_C3_2.raw	3	0	0	0	0	1	1	0	0	0	0	0	0	1	0	0	0	176	182
1	9	P02686|MBP_HUMAN	A.Q(-17.03)GTLSKIFK.L	Y	37.08	1003.57	9	5.9	502.795	2	45.58	14	22399	SP_20180810_SynaptoPep_AD3_2.raw	5	0	0	0	0	1	0	0	0	0	0	1	0	0	1	1	1	281	289	Pyro-glu from Q	Q1:Pyro-glu from Q:1000.00
1	9	P02686|MBP_HUMAN	Y.LATASTM(+15.99)DH.A	Y	36.91	961.418	9	0.7	481.716	2	8.55	5	2702	SP_20180810_SynaptoPep_C3_1.raw	3	0	0	0	0	1	0	1	0	0	0	0	0	0	1	0	0	149	157	Oxidation (M)	M7:Oxidation (M):1000.00
1	9	P02686|MBP_HUMAN	A.STM(+15.99)DHARHGFLP.R	Y	36.84	1383.64	12	4.7	462.221	3	23.27	1	10711	SP_20180810_SynaptoPep_C1_1.raw	10	1	2	0	0	1	1	3	2	0	0	0	0	0	0	0	0	153	164	Oxidation (M)	M3:Oxidation (M):1000.00
1	9	P02686|MBP_HUMAN	F.KLGGRDSRSGSPM(+15.99)AR.R	Y	36.81	1589.81	15	5.6	530.945	3	6.77	7	1613	SP_20180810_SynaptoPep_C4_1.raw	12	1	2	0	0	0	0	2	1	1	0	1	2	1	0	0	1	289	303	Oxidation (M)	M13:Oxidation (M):1000.00
1	9	P02686|MBP_HUMAN	R.HGSKYLATA.S	Y	36.76	946.487	9	4.9	474.253	2	13.25	15	4590	SP_20180810_SynaptoPep_AD4_1.raw	3	0	0	0	0	1	0	0	0	0	0	0	0	0	0	1	1	144	152
1	9	P02686|MBP_HUMAN	D.AQGTLSKIFKLG.G	Y	36.75	1261.74	12	1.9	631.878	2	53.32	8	26183	SP_20180810_SynaptoPep_C4_2.raw	5	0	0	0	0	0	0	1	2	0	0	0	0	1	1	0	0	280	291
1	9	P02686|MBP_HUMAN	L.SKIFKLGGRDS.R	Y	36.74	1206.67	11	5.4	403.233	3	21.55	13	9141	SP_20180810_SynaptoPep_AD3_1.raw	12	0	1	0	0	2	3	2	1	1	0	0	1	1	0	0	0	285	295
1	9	P02686|MBP_HUMAN	L.ATASTM(+15.99)DHARHG.F	Y	36.73	1269.55	12	3.4	635.785	2	5.62	6	1313	SP_20180810_SynaptoPep_C3_2.raw	4	0	0	0	0	1	2	0	0	0	0	0	0	1	0	0	0	150	161	Oxidation (M)	M6:Oxidation (M):1000.00
1	9	P02686|MBP_HUMAN	A.QGTLSKIFKLGGRDS.R	Y	36.67	1605.88	15	4.1	402.48	4	44.27	9	22787	SP_20180810_SynaptoPep_AD1_1.raw	14	1	1	0	0	1	1	1	1	2	2	0	0	1	1	1	1	281	295
1	9	P02686|MBP_HUMAN	G.FKGVDAQGTLSKIFKLGGRDSRSGSPMA.R	Y	36.63	2909.52	28	8.6	582.916	5	60.76	6	31476	SP_20180810_SynaptoPep_C3_2.raw	8	0	1	0	0	1	2	0	0	1	0	0	1	0	1	1	0	275	302
1	9	P02686|MBP_HUMAN	R.HRDTGILDS.I	Y	36.51	1012.49	9	6.2	507.257	2	19.4	5	8473	SP_20180810_SynaptoPep_C3_1.raw	19	1	2	2	1	2	2	1	2	1	0	1	0	1	1	1	1	166	174
1	9	P02686|MBP_HUMAN	F.SWGAEGQRPG.F	Y	36.41	1043.48	10	5.9	522.75	2	14.52	15	5220	SP_20180810_SynaptoPep_AD4_1.raw	2	0	0	0	0	0	0	0	0	0	0	0	1	0	0	1	0	249	258
1	9	P02686|MBP_HUMAN	R.TAHYGSLPQKSHGRTQDENPVVH.F	Y	36.24	2557.24	23	8.1	640.323	4	14.89	12	6219	SP_20180810_SynaptoPep_AD2_2.raw	9	0	0	0	0	0	0	0	0	2	2	0	2	2	1	0	0	200	222
1	9	P02686|MBP_HUMAN	K.GVDAQGTLSKIFKLGGRDSRSGSPM.A	Y	36.19	2563.32	25	2.1	513.672	5	56.98	12	29684	SP_20180810_SynaptoPep_AD2_2.raw	7	2	0	0	0	0	1	0	0	0	1	1	2	0	0	0	0	277	301
1	9	P02686|MBP_HUMAN	A.STMDHARHGFLPR.H	Y	36.15	1523.74	13	8.2	508.925	3	23.16	5	10562	SP_20180810_SynaptoPep_C3_1.raw	2	1	0	0	0	1	0	0	0	0	0	0	0	0	0	0	0	153	165
1	9	P02686|MBP_HUMAN	S.HGRTQDENPVVHFF.K	Y	36.14	1681.8	14	6.1	561.609	3	49.45	5	25178	SP_20180810_SynaptoPep_C3_1.raw	1	0	0	0	0	1	0	0	0	0	0	0	0	0	0	0	0	211	224
1	9	P02686|MBP_HUMAN	L.GGRDSRSGSPM(+15.99)A.R	Y	36.04	1192.53	12	5.1	597.273	2	6.71	1	1562	SP_20180810_SynaptoPep_C1_1.raw	22	2	2	1	0	1	1	0	0	1	2	2	2	2	2	2	2	291	302	Oxidation (M)	M11:Oxidation (M):1000.00
1	9	P02686|MBP_HUMAN	Y.LATASTM(+15.99)DHARHGFLPR.H	Y	36	1895.94	17	3.8	474.995	4	25.31	5	11759	SP_20180810_SynaptoPep_C3_1.raw	1	0	0	0	0	1	0	0	0	0	0	0	0	0	0	0	0	149	165	Oxidation (M)	M7:Oxidation (M):1000.00
1	9	P02686|MBP_HUMAN	L.GGRDSRSGSPMA.R	Y	35.96	1176.53	12	2.5	393.185	3	8.09	13	2269	SP_20180810_SynaptoPep_AD3_1.raw	17	1	2	0	0	1	1	1	1	2	2	1	1	2	2	0	0	291	302
1	9	P02686|MBP_HUMAN	G.FLPRHRDTGILDS.I	Y	35.94	1525.8	13	6.3	509.611	3	31.17	8	14253	SP_20180810_SynaptoPep_C4_2.raw	24	3	1	0	1	1	2	2	3	2	1	1	1	2	2	1	1	162	174
1	9	P02686|MBP_HUMAN	Y.KSAHKGFKGVDAQGTLS.K	Y	35.85	1729.91	17	2.7	433.486	4	16	7	6332	SP_20180810_SynaptoPep_C4_1.raw	7	1	0	0	0	0	1	1	1	0	0	0	0	1	2	0	0	269	285
1	9	P02686|MBP_HUMAN	K.YLATASTM(+15.99)DHARHG.F	Y	35.85	1545.7	14	1.2	516.241	3	9.18	7	2930	SP_20180810_SynaptoPep_C4_1.raw	4	0	0	0	0	0	0	2	2	0	0	0	0	0	0	0	0	148	161	Oxidation (M)	M8:Oxidation (M):1000.00
1	9	P02686|MBP_HUMAN	G.VDAQGTLSKIFKLGGRDSRSGSPM(+15.99).A	Y	35.82	2522.29	24	7	631.585	4	50.87	1	26060	SP_20180810_SynaptoPep_C1_1.raw	5	1	2	0	0	0	0	0	0	0	0	1	1	0	0	0	0	278	301	Oxidation (M)	M24:Oxidation (M):1000.00
1	9	P02686|MBP_HUMAN	L.ATASTMDHARHGFLPRHRDTGILDS.I	Y	35.8	2761.35	25	4.1	553.279	5	33.1	10	16571	SP_20180810_SynaptoPep_AD1_2.raw	2	0	0	0	0	0	0	0	0	1	1	0	0	0	0	0	0	150	174
1	9	P02686|MBP_HUMAN	K.SHGRTQDENPVVHFFKNIVT.P	Y	35.8	2324.17	20	6.5	582.053	4	63.52	7	32080	SP_20180810_SynaptoPep_C4_1.raw	5	1	0	0	1	0	1	1	0	0	0	0	1	0	0	0	0	210	229
1	9	P02686|MBP_HUMAN	R.DSRSGSPMAR.R	Y	35.77	1062.49	10	3.8	532.253	2	7.87	6	2358	SP_20180810_SynaptoPep_C3_2.raw	2	0	0	0	0	0	1	0	0	0	0	0	0	0	0	0	1	294	303
1	9	P02686|MBP_HUMAN	D.ENPVVHF.F	Y	35.72	840.413	7	6.5	421.216	2	35.9	9	18128	SP_20180810_SynaptoPep_AD1_1.raw	16	1	1	1	0	1	1	1	1	1	1	1	1	1	1	2	1	217	223
1	9	P02686|MBP_HUMAN	R.GSGKDSHHPARTAHYGSLPQKSHGRTQDENPVVHF.F	Y	35.54	3833.85	35	4.1	548.702	7	25.69	2	11915	SP_20180810_SynaptoPep_C1_2.raw	5	1	2	0	0	0	0	1	0	0	0	1	0	0	0	0	0	189	223
1	9	P02686|MBP_HUMAN	K.NIVTPRTPPPSQGKGRGLSL.S	Y	35.52	2074.16	20	5.3	519.551	4	34.47	11	17280	SP_20180810_SynaptoPep_AD2_1.raw	1	0	0	0	0	0	0	0	0	0	0	1	0	0	0	0	0	226	245
1	9	P02686|MBP_HUMAN	A.QGTLSKIFK.L	Y	35.48	1020.6	9	7	511.309	2	31.83	8	14609	SP_20180810_SynaptoPep_C4_2.raw	15	1	1	0	1	1	1	2	1	0	2	2	1	0	1	1	0	281	289
1	9	P02686|MBP_HUMAN	F.FKNIVTPR.T	Y	35.46	973.571	8	5.9	325.533	3	22.79	8	9758	SP_20180810_SynaptoPep_C4_2.raw	1	0	0	0	0	0	0	0	1	0	0	0	0	0	0	0	0	224	231
1	9	P02686|MBP_HUMAN	F.GGDRGAPKRGSGKDSHHPARTAH.Y	Y	35.4	2351.17	23	1	588.801	4	6.33	2	1379	SP_20180810_SynaptoPep_C1_2.raw	3	0	1	0	0	1	0	0	1	0	0	0	0	0	0	0	0	180	202
1	9	P02686|MBP_HUMAN	F.KLGGRDSRSGSP.M	Y	35.37	1215.63	12	4.7	608.826	2	6.89	8	1774	SP_20180810_SynaptoPep_C4_2.raw	4	0	1	0	0	1	1	0	1	0	0	0	0	0	0	0	0	289	300
1	9	P02686|MBP_HUMAN	T.PRTPPPSQG.K	Y	35.35	935.482	9	5.2	468.751	2	7.7	2	2166	SP_20180810_SynaptoPep_C1_2.raw	2	0	1	0	0	0	0	0	0	0	0	0	0	1	0	0	0	230	238
1	9	P02686|MBP_HUMAN	G.RASDYKSAHKGFKGVDA.Q	Y	35.32	1835.93	17	5.4	459.992	4	10.46	12	3787	SP_20180810_SynaptoPep_AD2_2.raw	2	1	0	0	0	0	0	0	0	0	0	0	1	0	0	0	0	264	280
1	9	P02686|MBP_HUMAN	D.ENPVVHFF.K	Y	35.32	987.481	8	7.7	494.752	2	56.59	7	28324	SP_20180810_SynaptoPep_C4_1.raw	5	0	0	0	0	0	0	1	0	0	0	1	0	0	1	1	1	217	224
1	9	P02686|MBP_HUMAN	K.NIVTPRTPPPSQGKG.R	Y	35.29	1547.84	15	5.6	774.933	2	18.22	12	8081	SP_20180810_SynaptoPep_AD2_2.raw	2	0	0	0	0	0	0	0	0	0	0	1	1	0	0	0	0	226	240
1	9	P02686|MBP_HUMAN	L.ATASTMDHARHGFLPRHRDTGILDSIGRF.F	Y	35.27	3234.62	29	5.1	540.114	6	48.27	1	24663	SP_20180810_SynaptoPep_C1_1.raw	1	1	0	0	0	0	0	0	0	0	0	0	0	0	0	0	0	150	178
1	9	P02686|MBP_HUMAN	P.GFGYGGRASD.Y	Y	35.08	985.425	10	8.4	493.724	2	14.91	1	6052	SP_20180810_SynaptoPep_C1_1.raw	7	1	1	0	0	1	1	1	1	0	0	0	0	0	0	0	1	258	267
1	9	P02686|MBP_HUMAN	A.HYGSLPQKSHGRTQDENPVVHFFKN.I	Y	35.06	2921.43	25	2.5	585.295	5	34.26	1	16921	SP_20180810_SynaptoPep_C1_1.raw	2	1	0	0	0	0	0	0	0	0	0	0	0	1	0	0	0	202	226
1	9	P02686|MBP_HUMAN	H.YGSLPQKSHGRTQDENPVV.H	Y	35.06	2111.04	19	3.8	704.69	3	20.96	7	8900	SP_20180810_SynaptoPep_C4_1.raw	12	2	0	0	0	0	0	2	0	1	1	2	1	1	2	0	0	203	221
1	9	P02686|MBP_HUMAN	Y.LATASTMDHARHGFLPR.H	Y	35.01	1879.95	17	6.7	470.997	4	28.32	11	13791	SP_20180810_SynaptoPep_AD2_1.raw	1	0	0	0	0	0	0	0	0	0	0	1	0	0	0	0	0	149	165
1	9	P02686|MBP_HUMAN	P.QKSHGRTQDENPVVH.F	Y	35	1730.84	15	1.9	433.719	4	8.28	9	2576	SP_20180810_SynaptoPep_AD1_1.raw	17	1	1	0	0	1	2	2	2	2	1	1	2	1	1	0	0	208	222
1	9	P02686|MBP_HUMAN	A.QGTLSKIFKLGGRDSRSGSPMA.R	Y	35	2292.2	22	4.5	574.06	4	43.84	7	21420	SP_20180810_SynaptoPep_C4_1.raw	4	1	0	0	0	0	1	1	0	0	0	0	0	0	1	0	0	281	302
1	9	P02686|MBP_HUMAN	D.TGILDSIGR.F	Y	34.95	930.513	9	6.9	466.267	2	41.11	1	20757	SP_20180810_SynaptoPep_C1_1.raw	4	1	0	0	0	1	0	0	1	0	0	0	0	0	1	0	0	169	177
1	9	P02686|MBP_HUMAN	T.PRTPPPSQGKGRGL.S	Y	34.9	1446.81	14	7	483.279	3	9.16	7	2921	SP_20180810_SynaptoPep_C4_1.raw	4	0	0	0	0	0	0	1	1	0	0	0	0	1	1	0	0	230	243
1	9	P02686|MBP_HUMAN	R.TAHYGSLPQKSHG.R	Y	34.9	1381.67	13	4.6	461.567	3	10.02	10	3631	SP_20180810_SynaptoPep_AD1_2.raw	1	0	0	0	0	0	0	0	0	0	1	0	0	0	0	0	0	200	212
1	9	P02686|MBP_HUMAN	L.SKIFKLGGRDSRSGSPMARR	Y	34.89	2205.19	20	2.9	442.047	5	20.54	6	9236	SP_20180810_SynaptoPep_C3_2.raw	10	0	0	0	0	2	4	1	1	1	0	0	1	0	0	0	0	285	304
1	9	P02686|MBP_HUMAN	R.HGSKYLA.T	Y	34.74	774.402	7	4.2	388.21	2	10.19	16	3129	SP_20180810_SynaptoPep_AD4_2.raw	11	1	1	0	1	1	1	1	1	0	0	0	0	1	1	1	1	144	150
1	9	P02686|MBP_HUMAN	R.HGFLPRHRDTGILDSIGR.F	Y	34.73	2046.09	18	6.5	512.532	4	44.31	5	22346	SP_20180810_SynaptoPep_C3_1.raw	1	0	0	0	0	1	0	0	0	0	0	0	0	0	0	0	0	160	177
1	9	P02686|MBP_HUMAN	G.APKRGSGKDSHHPARTAH.Y	Y	34.7	1908.98	18	1.6	478.252	4	6.04	5	1383	SP_20180810_SynaptoPep_C3_1.raw	1	0	0	0	0	1	0	0	0	0	0	0	0	0	0	0	0	185	202
1	9	P02686|MBP_HUMAN	K.SAHKGFKG.V	Y	34.44	830.44	8	5	416.229	2	6.64	6	1653	SP_20180810_SynaptoPep_C3_2.raw	1	0	0	0	0	0	1	0	0	0	0	0	0	0	0	0	0	270	277
1	9	P02686|MBP_HUMAN	V.DAQGTLSKIFKLGGRDSRSGSPM(+15.99)A.R	Y	34.44	2494.26	24	5.8	624.576	4	52.17	5	26640	SP_20180810_SynaptoPep_C3_1.raw	1	0	0	0	0	1	0	0	0	0	0	0	0	0	0	0	0	279	302	Oxidation (M)	M23:Oxidation (M):1000.00
1	9	P02686|MBP_HUMAN	G.AEGQRPGFGYGG.R	Y	34.31	1194.54	12	5.6	598.282	2	21.2	5	9471	SP_20180810_SynaptoPep_C3_1.raw	3	0	0	0	0	1	0	0	0	0	0	0	0	0	1	1	0	252	263
1	9	P02686|MBP_HUMAN	L.SKIFKLGGRD.S	Y	34.17	1119.64	10	3	374.222	3	20.99	7	8918	SP_20180810_SynaptoPep_C4_1.raw	10	2	1	0	0	1	1	1	1	0	0	1	1	0	1	0	0	285	294
1	9	P02686|MBP_HUMAN	R.GSGKDSHHPARTAH.Y	Y	34.16	1456.69	14	2	486.572	3	5.28	13	1098	SP_20180810_SynaptoPep_AD3_1.raw	1	0	0	0	0	0	0	0	0	0	0	0	0	1	0	0	0	189	202
1	9	P02686|MBP_HUMAN	R.HGFLPRH.R	Y	34.13	862.456	7	3.2	432.237	2	15.08	15	5501	SP_20180810_SynaptoPep_AD4_1.raw	4	0	0	0	1	1	0	0	0	0	0	0	0	0	0	1	1	160	166
1	9	P02686|MBP_HUMAN	F.KNIVTPRTPPPSQG.K	Y	34.13	1490.82	14	5.3	497.95	3	16.92	14	6608	SP_20180810_SynaptoPep_AD3_2.raw	7	0	0	0	0	1	0	0	0	1	1	1	1	0	2	0	0	225	238
1	9	P02686|MBP_HUMAN	R.GAPKRGSGKDSHHPARTAH.Y	Y	34.1	1966	19	2.8	656.342	3	6.16	5	1420	SP_20180810_SynaptoPep_C3_1.raw	17	0	3	1	0	3	1	1	1	1	2	0	2	2	0	0	0	184	202
1	9	P02686|MBP_HUMAN	R.SGSPMAR.R	Y	34.06	704.327	7	-0.2	353.171	2	8.1	5	2472	SP_20180810_SynaptoPep_C3_1.raw	2	0	1	0	0	1	0	0	0	0	0	0	0	0	0	0	0	297	303
1	9	P02686|MBP_HUMAN	D.SIGRFFG.G	Y	34.06	782.408	7	5.8	392.213	2	42.26	15	20345	SP_20180810_SynaptoPep_AD4_1.raw	7	0	0	0	0	0	0	0	0	0	1	1	1	1	1	1	1	174	180
1	9	P02686|MBP_HUMAN	V.M(+15.99)ASQKRPSQRHGSKYLATASTMDHA.R	Y	34.05	2774.33	25	-6	555.871	5	15.16	13	5750	SP_20180810_SynaptoPep_AD3_1.raw	3	1	0	0	0	1	0	0	0	0	0	0	0	1	0	0	0	134	158	Oxidation (M)	M1:Oxidation (M):11.79
1	9	P02686|MBP_HUMAN	R.TPPPSQGKGRGLSLSRF.S	Y	34.01	1783.97	17	0.7	447	4	31.31	13	14471	SP_20180810_SynaptoPep_AD3_1.raw	8	1	0	0	0	1	1	0	0	0	1	1	1	1	1	0	0	232	248
1	9	P02686|MBP_HUMAN	Q.RHGSKYLATASTM(+15.99)DHA.R	Y	34.01	1760.83	16	4	587.952	3	10.43	7	3559	SP_20180810_SynaptoPep_C4_1.raw	1	0	0	0	0	0	0	1	0	0	0	0	0	0	0	0	0	143	158	Oxidation (M)	M13:Oxidation (M):1000.00
1	9	P02686|MBP_HUMAN	R.HGSKYL.A	Y	33.98	703.365	6	5.7	352.692	2	10.3	3	3134	SP_20180810_SynaptoPep_C2_1.raw	13	1	1	1	1	1	1	1	0	0	0	1	1	1	1	1	1	144	149
1	9	P02686|MBP_HUMAN	N.IVTPRTPPPSQGKGRGLSLSR.F	Y	33.95	2203.25	21	5.2	441.661	5	28.03	8	12550	SP_20180810_SynaptoPep_C4_2.raw	1	0	0	0	0	0	0	0	1	0	0	0	0	0	0	0	0	227	247
1	9	P02686|MBP_HUMAN	K.LGGRDSRSGSPM(+15.99).A	Y	33.95	1234.57	12	4.4	412.533	3	7.06	1	1770	SP_20180810_SynaptoPep_C1_1.raw	28	2	2	0	0	2	2	2	2	2	2	2	2	2	2	2	2	290	301	Oxidation (M)	M12:Oxidation (M):1000.00
1	9	P02686|MBP_HUMAN	E.GQRPGFG.Y	Y	33.93	717.356	7	2.6	359.686	2	12.26	5	4630	SP_20180810_SynaptoPep_C3_1.raw	1	0	0	0	0	1	0	0	0	0	0	0	0	0	0	0	0	254	260
1	9	P02686|MBP_HUMAN	G.RTQDENPVVH.F	Y	33.81	1193.58	10	5.4	597.8	2	10.72	8	3654	SP_20180810_SynaptoPep_C4_2.raw	5	0	1	0	0	1	0	1	1	0	0	0	0	0	0	0	1	213	222
1	9	P02686|MBP_HUMAN	A.STM(+15.99)DHARHGFLPRHRDTGILDS.I	Y	33.81	2534.22	22	2.7	634.564	4	27.9	6	13373	SP_20180810_SynaptoPep_C3_2.raw	4	0	0	0	0	1	1	0	1	0	0	1	0	0	0	0	0	153	174	Oxidation (M)	M3:Oxidation (M):1000.00
1	9	P02686|MBP_HUMAN	F.KLGGRDSRSG.S	Y	33.75	1031.55	10	2.6	516.782	2	6.56	8	1575	SP_20180810_SynaptoPep_C4_2.raw	4	0	0	0	0	0	1	1	2	0	0	0	0	0	0	0	0	289	298
1	9	P02686|MBP_HUMAN	F.SWGAEGQRPGFG.Y	Y	33.73	1247.57	12	6.3	624.795	2	30.05	6	14582	SP_20180810_SynaptoPep_C3_2.raw	2	0	0	0	0	1	1	0	0	0	0	0	0	0	0	0	0	249	260
1	9	P02686|MBP_HUMAN	L.SKIFKLGGRDSRSGSPM(+15.99).A	Y	33.72	1837.95	17	3	460.495	4	16.5	11	7143	SP_20180810_SynaptoPep_AD2_1.raw	3	0	1	0	0	0	0	0	1	0	0	1	0	0	0	0	0	285	301	Oxidation (M)	M17:Oxidation (M):1000.00
1	9	P02686|MBP_HUMAN	H.ARHGFLP.R	Y	33.72	796.434	7	4.1	399.226	2	27.43	6	13101	SP_20180810_SynaptoPep_C3_2.raw	6	1	0	0	0	1	1	0	1	0	1	0	0	0	1	0	0	158	164
1	9	P02686|MBP_HUMAN	K.NIVTPRTPPPS.Q	Y	33.71	1177.65	11	9.7	589.836	2	24.72	11	11758	SP_20180810_SynaptoPep_AD2_1.raw	4	0	0	0	0	0	0	0	0	1	0	1	0	1	1	0	0	226	236
1	9	P02686|MBP_HUMAN	G.VDAQGTLSK.I	Y	33.71	917.482	9	4.6	459.75	2	11.31	13	3920	SP_20180810_SynaptoPep_AD3_1.raw	10	1	1	0	0	1	0	0	0	1	1	0	1	2	1	1	0	278	286
1	9	P02686|MBP_HUMAN	M.DHARHGFLPRHRDTGILDSIGRF(-.98).F	Y	33.67	2671.4	23	-19.3	446.231	6	47.02	1	23996	SP_20180810_SynaptoPep_C1_1.raw	1	1	0	0	0	0	0	0	0	0	0	0	0	0	0	0	0	156	178	Amidation	F23:Amidation:1000.00
1	9	P02686|MBP_HUMAN	F.SWGAEGQRPGFGYGGRASD.Y	Y	33.51	1953.87	19	7.8	652.303	3	29.09	1	13993	SP_20180810_SynaptoPep_C1_1.raw	2	1	0	0	0	0	0	0	0	1	0	0	0	0	0	0	0	249	267
1	9	P02686|MBP_HUMAN	K.RPSQRHGSKY.L	Y	33.51	1214.63	10	0.7	405.883	3	6.4	15	1335	SP_20180810_SynaptoPep_AD4_1.raw	5	0	1	0	0	1	0	0	0	0	0	0	0	1	0	1	1	139	148
1	9	P02686|MBP_HUMAN	H.RDTGILDSIGRFFGGDRGAPKR.G	Y	33.48	2390.26	22	7.1	479.062	5	65.6	16	33228	SP_20180810_SynaptoPep_AD4_2.raw	1	0	0	0	0	0	0	0	0	0	0	0	0	0	0	0	1	167	188
1	9	P02686|MBP_HUMAN	G.YGGRASDYKSAHKGFKGVDAQGTLSKIFKLGGRDSRSGSPMA.R	Y	33.47	4387.22	42	-0.1	732.211	6	51.59	7	25623	SP_20180810_SynaptoPep_C4_1.raw	1	0	0	0	0	0	0	1	0	0	0	0	0	0	0	0	0	261	302
1	9	P02686|MBP_HUMAN	R.HGFLPR.H	Y	33.44	725.397	6	3.5	363.707	2	18.96	11	8504	SP_20180810_SynaptoPep_AD2_1.raw	12	1	0	1	1	1	1	1	1	1	1	1	0	1	1	0	0	160	165
1	9	P02686|MBP_HUMAN	W.GAEGQRPGF.G	Y	33.43	917.436	9	5.8	459.728	2	15.1	6	6246	SP_20180810_SynaptoPep_C3_2.raw	7	0	0	0	0	1	1	1	1	0	1	0	0	0	1	0	1	251	259
1	9	P02686|MBP_HUMAN	N.IVTPRTPPPSQGKGRGLSLSRFS.W	Y	33.42	2437.36	23	5.6	488.481	5	35.94	7	17088	SP_20180810_SynaptoPep_C4_1.raw	3	1	1	0	0	0	0	1	0	0	0	0	0	0	0	0	0	227	249
1	9	P02686|MBP_HUMAN	K.IFKLGGRDSRSGSPM(+15.99)A.R	Y	33.42	1693.86	16	4.7	565.629	3	23.99	7	10656	SP_20180810_SynaptoPep_C4_1.raw	11	1	1	0	0	1	1	2	2	0	0	1	0	1	0	0	1	287	302	Oxidation (M)	M15:Oxidation (M):1000.00
1	9	P02686|MBP_HUMAN	F.FGGDRGAPKRGSGKDSHHPARTAHYGSLPQKSHGRTQDENPVVH.F	Y	33.42	4728.33	44	4.3	676.485	7	16.95	2	7292	SP_20180810_SynaptoPep_C1_2.raw	1	0	1	0	0	0	0	0	0	0	0	0	0	0	0	0	0	179	222
1	9	P02686|MBP_HUMAN	S.TM(+15.99)DHARHGFLP.R	Y	33.36	1296.6	11	4.4	433.21	3	25.69	2	11916	SP_20180810_SynaptoPep_C1_2.raw	4	1	2	0	0	0	0	0	1	0	0	0	0	0	0	0	0	154	164	Oxidation (M)	M2:Oxidation (M):1000.00
1	9	P02686|MBP_HUMAN	F.LPRHRDTG.I	Y	33.33	950.505	8	6.1	476.262	2	6.69	10	1740	SP_20180810_SynaptoPep_AD1_2.raw	4	0	1	0	0	0	0	0	0	0	1	0	0	0	0	1	1	163	170
1	9	P02686|MBP_HUMAN	G.SLPQKSHG.R	Y	33.27	852.445	8	4.3	427.232	2	6.89	15	1603	SP_20180810_SynaptoPep_AD4_1.raw	7	0	0	0	0	0	1	0	1	1	0	0	0	1	1	1	1	205	212
1	9	P02686|MBP_HUMAN	G.GRASDYKSAHKGFKGVDAQGTLSKIFK.L	Y	33.22	2895.54	27	7.4	483.6	6	39.01	12	19810	SP_20180810_SynaptoPep_AD2_2.raw	4	1	0	0	0	1	0	0	0	0	1	0	1	0	0	0	0	263	289
1	9	P02686|MBP_HUMAN	T.GILDSIGRF.F	Y	33.14	976.534	9	6.6	489.278	2	64.14	1	33244	SP_20180810_SynaptoPep_C1_1.raw	7	1	1	0	1	0	0	1	1	0	0	1	0	0	0	1	0	170	178
1	9	P02686|MBP_HUMAN	H.GRTQDENPVV.H	Y	32.73	1113.54	10	4	557.78	2	15.44	11	6546	SP_20180810_SynaptoPep_AD2_1.raw	2	0	0	0	0	0	0	0	0	0	0	1	1	0	0	0	0	212	221
1	9	P02686|MBP_HUMAN	T.PRTPPPSQ.G	Y	32.67	878.461	8	4.1	440.24	2	7.61	13	2064	SP_20180810_SynaptoPep_AD3_1.raw	1	0	0	0	0	0	0	0	0	0	0	0	0	1	0	0	0	230	237
1	9	P02686|MBP_HUMAN	R.TAHYGSLP.Q	Y	32.65	844.408	8	4.9	423.213	2	22.52	1	10286	SP_20180810_SynaptoPep_C1_1.raw	2	1	0	0	0	0	0	0	0	0	0	0	0	0	1	0	0	200	207
1	9	P02686|MBP_HUMAN	H.RDTGILDSIGRFFGGDR.G	Y	32.62	1880.95	17	9	627.996	3	74.8	8	37623	SP_20180810_SynaptoPep_C4_2.raw	1	0	0	0	0	0	0	0	1	0	0	0	0	0	0	0	0	167	183
1	9	P02686|MBP_HUMAN	H.YGSLPQK.S	Y	32.62	791.418	7	4.7	396.718	2	12.17	11	4701	SP_20180810_SynaptoPep_AD2_1.raw	8	1	0	1	1	1	0	0	0	0	0	1	0	0	1	1	1	203	209
1	9	P02686|MBP_HUMAN	G.GDRGAPKRGSGKDSHHP.A	Y	32.61	1757.87	17	3.2	440.475	4	6.31	2	1369	SP_20180810_SynaptoPep_C1_2.raw	3	0	1	0	0	1	0	0	0	0	0	0	1	0	0	0	0	181	197
1	9	P02686|MBP_HUMAN	M.DHARHGFLPRHRDTGIL.D	Y	32.56	1997.05	17	10.8	500.274	4	26.73	11	12902	SP_20180810_SynaptoPep_AD2_1.raw	7	1	1	0	0	0	0	1	1	0	0	1	1	1	0	0	0	156	172
1	9	P02686|MBP_HUMAN	S.KIFKLGGRDSRSGSPMA.R	Y	32.54	1805.96	17	2.6	602.995	3	25.6	6	12076	SP_20180810_SynaptoPep_C3_2.raw	7	0	1	0	0	1	2	1	0	0	0	1	0	1	0	0	0	286	302
1	9	P02686|MBP_HUMAN	K.GFKGVDAQGTLSKIFKLGGRDSRSGSPM(+15.99)A.R	Y	32.46	2982.53	29	3.5	597.516	5	58.52	9	30493	SP_20180810_SynaptoPep_AD1_1.raw	3	0	0	0	0	1	1	0	0	1	0	0	0	0	0	0	0	274	302	Oxidation (M)	M28:Oxidation (M):1000.00
1	9	P02686|MBP_HUMAN	Y.GSLPQKSHGRTQDENPVVHFFKNIVTPR.T	Y	32.43	3187.66	28	9.1	532.289	6	59.73	6	30920	SP_20180810_SynaptoPep_C3_2.raw	5	0	0	0	0	1	2	1	0	0	0	0	1	0	0	0	0	204	231
1	9	P02686|MBP_HUMAN	R.TAHYGSLPQ.K	Y	32.33	972.466	9	7.7	487.244	2	19.19	16	7622	SP_20180810_SynaptoPep_AD4_2.raw	4	0	0	0	0	0	1	0	0	0	0	0	0	1	0	1	1	200	208
1	9	P02686|MBP_HUMAN	L.DSIGRFFG.G	Y	32.28	897.434	8	4.4	449.726	2	47.08	5	23858	SP_20180810_SynaptoPep_C3_1.raw	1	0	0	0	0	1	0	0	0	0	0	0	0	0	0	0	0	173	180
1	9	P02686|MBP_HUMAN	M.DHARHGFLP(-.98).R	Y	32.11	1047.54	9	-14	350.181	3	26.64	8	11895	SP_20180810_SynaptoPep_C4_2.raw	1	0	0	0	0	0	0	0	1	0	0	0	0	0	0	0	0	156	164	Amidation	P9:Amidation:1000.00
1	9	P02686|MBP_HUMAN	D.AQGTLSKIFKLGGRDSRSGSPMARR	Y	32.05	2675.44	25	4.4	536.098	5	37.86	13	18102	SP_20180810_SynaptoPep_AD3_1.raw	7	0	0	0	0	1	1	2	0	0	0	1	0	2	0	0	0	280	304
1	9	P02686|MBP_HUMAN	R.ASDYKSAHKGFKGVDAQGTLSKIFKLGGRDS.R	Y	32.04	3267.7	31	2	545.625	6	54.13	10	28154	SP_20180810_SynaptoPep_AD1_2.raw	1	0	0	0	0	0	0	0	0	0	1	0	0	0	0	0	0	265	295
1	9	P02686|MBP_HUMAN	F.KLGGRDSRSGSPM(+15.99)A.R	Y	32.04	1433.7	14	2.3	478.91	3	7.22	7	1879	SP_20180810_SynaptoPep_C4_1.raw	11	1	2	0	0	1	1	2	0	0	0	1	1	1	1	0	0	289	302	Oxidation (M)	M13:Oxidation (M):1000.00
1	9	P02686|MBP_HUMAN	V.TPRTPPP.S	Y	31.99	764.418	7	3.4	383.218	2	10.08	6	3550	SP_20180810_SynaptoPep_C3_2.raw	14	1	1	1	0	1	1	1	1	1	1	0	1	1	1	1	1	229	235
1	9	P02686|MBP_HUMAN	I.FKLGGRDSRSGSPM(+15.99)A.R	Y	31.99	1580.77	15	3.6	527.933	3	15.24	1	6237	SP_20180810_SynaptoPep_C1_1.raw	9	1	2	0	0	0	1	2	1	0	0	0	0	1	1	0	0	288	302	Oxidation (M)	M14:Oxidation (M):1000.00
1	9	P02686|MBP_HUMAN	D.TGILDSIGRFFGGDRGAPK.R	Y	31.98	1963.03	19	5.1	491.767	4	74.89	6	39125	SP_20180810_SynaptoPep_C3_2.raw	5	1	0	0	0	0	1	0	1	0	0	0	0	0	0	1	1	169	187
1	9	P02686|MBP_HUMAN	M.DHARHGFLPRHR.D	Y	31.97	1497.78	12	5.4	375.455	4	10.16	10	3707	SP_20180810_SynaptoPep_AD1_2.raw	5	0	2	0	0	0	0	0	1	1	1	0	0	0	0	0	0	156	167
1	9	P02686|MBP_HUMAN	Y.GSLPQKSHGRTQDENPVVHFF.K	Y	31.96	2379.17	21	2.7	595.802	4	43.73	6	22243	SP_20180810_SynaptoPep_C3_2.raw	10	1	1	0	0	1	1	1	0	1	0	1	1	0	2	0	0	204	224
1	9	P02686|MBP_HUMAN	A.HKGFKG.V	Y	31.93	672.371	6	3.4	337.194	2	6.6	6	1632	SP_20180810_SynaptoPep_C3_2.raw	3	1	0	0	0	0	1	0	1	0	0	0	0	0	0	0	0	272	277
1	9	P02686|MBP_HUMAN	F.FKNIVTPRTPPPSQGK.G	Y	31.92	1765.98	16	6.1	589.672	3	24.82	10	11887	SP_20180810_SynaptoPep_AD1_2.raw	2	0	0	0	0	0	0	0	0	1	1	0	0	0	0	0	0	224	239
1	9	P02686|MBP_HUMAN	I.FKLGGRDSRSGSPM(+15.99)AR.R	Y	31.9	1736.87	16	4.7	435.228	4	11.43	1	4154	SP_20180810_SynaptoPep_C1_1.raw	5	1	0	0	0	0	1	1	1	0	0	0	1	0	0	0	0	288	303	Oxidation (M)	M14:Oxidation (M):1000.00
1	9	P02686|MBP_HUMAN	W.GAEGQRPGFGYGGRASDYK.S	Y	31.89	1971.92	19	7.9	658.319	3	19.12	10	8680	SP_20180810_SynaptoPep_AD1_2.raw	2	0	0	0	0	0	0	0	0	0	1	1	0	0	0	0	0	251	269
1	9	P02686|MBP_HUMAN	G.GRDSRSGSPM(+15.99)A.R	Y	31.84	1135.5	11	2.8	568.761	2	6.74	8	1685	SP_20180810_SynaptoPep_C4_2.raw	13	2	2	0	0	1	1	2	1	0	0	0	1	2	0	0	1	292	302	Oxidation (M)	M10:Oxidation (M):1000.00
1	9	P02686|MBP_HUMAN	D.AQGTLSKIFKLGGRDSRSGS.P	Y	31.77	2064.11	20	0.7	517.034	4	41.24	5	20636	SP_20180810_SynaptoPep_C3_1.raw	1	0	0	0	0	1	0	0	0	0	0	0	0	0	0	0	0	280	299
1	9	P02686|MBP_HUMAN	Y.LATASTM(+15.99)DHARHGFLPRHRDTGILDSIGRF.F	Y	31.73	3363.7	30	10.1	561.63	6	53.1	2	27138	SP_20180810_SynaptoPep_C1_2.raw	6	0	1	0	0	0	0	1	2	0	1	0	0	1	0	0	0	149	178	Oxidation (M)	M7:Oxidation (M):1000.00
1	9	P02686|MBP_HUMAN	E.NPVVHFF.K	Y	31.72	858.439	7	1.4	430.227	2	53.93	5	27586	SP_20180810_SynaptoPep_C3_1.raw	1	0	0	0	0	1	0	0	0	0	0	0	0	0	0	0	0	218	224
1	9	P02686|MBP_HUMAN	S.IGRFFGGDRGAPK.R	Y	31.63	1376.73	13	5.4	459.92	3	25.47	5	11846	SP_20180810_SynaptoPep_C3_1.raw	6	0	1	0	0	1	1	0	0	0	1	1	0	1	0	0	0	175	187
1	9	P02686|MBP_HUMAN	G.QRPGFG.Y	Y	31.58	660.334	6	5.2	331.176	2	11.49	6	4297	SP_20180810_SynaptoPep_C3_2.raw	8	1	1	0	0	1	1	1	1	0	0	1	0	1	0	0	0	255	260
1	9	P02686|MBP_HUMAN	G.ILDSIGRF.F	Y	31.57	919.513	8	6.7	460.767	2	49.42	8	24142	SP_20180810_SynaptoPep_C4_2.raw	10	1	0	0	1	1	1	1	1	0	0	0	0	1	1	1	1	171	178
1	9	P02686|MBP_HUMAN	L.SKIFKLGGRDSRSGSPMAR.R	Y	31.37	2049.09	19	-9.9	513.275	4	27.94	5	13236	SP_20180810_SynaptoPep_C3_1.raw	4	1	0	0	0	1	0	1	1	0	0	0	0	0	0	0	0	285	303
1	9	P02686|MBP_HUMAN	H.ARHGFLPRHRDTGILDSIG.R	Y	31.36	2117.12	19	7.5	530.292	4	37.81	11	19173	SP_20180810_SynaptoPep_AD2_1.raw	3	0	1	0	0	0	0	0	0	0	0	1	1	0	0	0	0	158	176
1	9	P02686|MBP_HUMAN	A.TASTM(+15.99)DHARHGFLPRHRDTGILDS.I	Y	31.31	2706.3	24	5.9	542.271	5	29.35	2	14078	SP_20180810_SynaptoPep_C1_2.raw	5	0	1	0	0	0	1	1	0	1	0	0	0	1	0	0	0	151	174	Oxidation (M)	M5:Oxidation (M):1000.00
1	9	P02686|MBP_HUMAN	V.M(+15.99)ASQKRPSQRHGSKYLATASTM(+15.99)DH.A	Y	31.14	2719.29	24	-11.3	544.86	5	8.68	7	2669	SP_20180810_SynaptoPep_C4_1.raw	4	1	0	0	0	0	1	1	0	0	0	0	0	1	0	0	0	134	157	Oxidation (M)	M1:Oxidation (M):1000.00;M22:Oxidation (M):1000.00
1	9	P02686|MBP_HUMAN	H.ARHGFL.P	Y	31.06	699.382	6	2.4	350.699	2	19.75	2	8599	SP_20180810_SynaptoPep_C1_2.raw	1	0	1	0	0	0	0	0	0	0	0	0	0	0	0	0	0	158	163
1	9	P02686|MBP_HUMAN	A.QGTLSKIFKLGGRD.S	Y	30.92	1518.85	14	4.9	380.722	4	44.31	6	22566	SP_20180810_SynaptoPep_C3_2.raw	1	0	0	0	0	0	1	0	0	0	0	0	0	0	0	0	0	281	294
1	9	P02686|MBP_HUMAN	F.KGVDAQGTLS.K	Y	30.8	974.503	10	4.7	488.261	2	15.27	15	5604	SP_20180810_SynaptoPep_AD4_1.raw	6	1	0	0	0	0	0	0	0	0	0	1	1	1	1	1	0	276	285
1	9	P02686|MBP_HUMAN	S.KIFKLGGRDSRSGSP.M	Y	30.74	1603.88	15	4.8	401.979	4	19.68	5	8632	SP_20180810_SynaptoPep_C3_1.raw	7	0	1	0	0	2	2	1	1	0	0	0	0	0	0	0	0	286	300
1	9	P02686|MBP_HUMAN	K.SAHKGFKGVDAQGTLSKIFKLGGRDSRSGSPM(+15.99)AR.R	Y	30.74	3561.86	34	5.4	509.847	7	44.08	11	22718	SP_20180810_SynaptoPep_AD2_1.raw	1	0	0	0	0	0	0	0	0	0	0	1	0	0	0	0	0	270	303	Oxidation (M)	M32:Oxidation (M):1000.00
1	9	P02686|MBP_HUMAN	F.SWGAEGQRPGFGYGGR.A	Y	30.74	1680.78	16	2.9	561.268	3	30.25	9	14938	SP_20180810_SynaptoPep_AD1_1.raw	2	0	0	0	0	0	0	0	0	1	1	0	0	0	0	0	0	249	264
1	9	P02686|MBP_HUMAN	V.TPRTPPPS.Q	Y	30.67	851.45	8	-1.7	426.732	2	9	6	2973	SP_20180810_SynaptoPep_C3_2.raw	5	1	0	0	0	0	1	0	0	0	0	1	0	1	1	0	0	229	236
1	9	P02686|MBP_HUMAN	H.ARHGFLPRHR.D	Y	30.67	1245.7	10	6.5	416.242	3	9.98	2	3389	SP_20180810_SynaptoPep_C1_2.raw	2	0	1	0	0	0	0	0	0	1	0	0	0	0	0	0	0	158	167
1	9	P02686|MBP_HUMAN	H.KGFKGVDAQGTLSKIFKLGGRDSRSGSPM(+15.99)A.R	Y	30.66	3110.63	30	6.4	623.137	5	54.77	9	28455	SP_20180810_SynaptoPep_AD1_1.raw	2	0	0	0	0	0	0	0	0	1	0	0	1	0	0	0	0	273	302	Oxidation (M)	M29:Oxidation (M):1000.00
1	9	P02686|MBP_HUMAN	D.HARHGFLPRHRDTGILDSIGRF.F	Y	30.64	2557.35	22	7.4	512.482	5	51.12	2	25993	SP_20180810_SynaptoPep_C1_2.raw	1	0	1	0	0	0	0	0	0	0	0	0	0	0	0	0	0	157	178
1	9	P02686|MBP_HUMAN	R.GAPKRGSGKDSHHPART.A	Y	30.6	1757.9	17	2.2	440.484	4	5.99	6	1374	SP_20180810_SynaptoPep_C3_2.raw	9	0	0	0	0	1	3	1	1	1	0	1	1	0	0	0	0	184	200
1	9	P02686|MBP_HUMAN	I.FKLGGRDSRSGSPMA.R	Y	30.57	1564.78	15	4.4	522.602	3	23.8	2	10860	SP_20180810_SynaptoPep_C1_2.raw	5	1	1	0	0	0	0	1	0	0	0	1	1	0	0	0	0	288	302
1	9	P02686|MBP_HUMAN	G.SLPQKSHGRTQDENPVVHFFKNIVTPRTPPPSQG.K	Y	30.49	3794.96	34	7.3	949.754	4	60.92	6	31568	SP_20180810_SynaptoPep_C3_2.raw	1	0	0	0	0	0	1	0	0	0	0	0	0	0	0	0	0	205	238
1	9	P02686|MBP_HUMAN	A.RTAHYGSLP.Q	Y	30.43	1000.51	9	6.4	501.265	2	18.49	2	7926	SP_20180810_SynaptoPep_C1_2.raw	3	1	1	0	0	0	0	0	1	0	0	0	0	0	0	0	0	199	207
1	9	P02686|MBP_HUMAN	S.KIFKLGGRDSRSGSPMARR	Y	30.3	2118.16	19	4.9	424.641	5	16.09	11	6915	SP_20180810_SynaptoPep_AD2_1.raw	2	0	0	0	0	1	0	0	0	0	0	1	0	0	0	0	0	286	304
1	9	P02686|MBP_HUMAN	K.IFKLGGRDSRSGSP.M	Y	30.28	1475.78	14	5.3	369.955	4	21.46	6	9756	SP_20180810_SynaptoPep_C3_2.raw	16	1	1	0	0	3	3	2	1	0	0	1	1	1	1	1	0	287	300
1	9	P02686|MBP_HUMAN	S.LPQKSHGRTQDENPVVHF.F	Y	30.2	2088.05	18	4.1	523.022	4	29.11	5	13889	SP_20180810_SynaptoPep_C3_1.raw	6	1	0	0	0	1	0	1	0	1	0	0	1	1	0	0	0	206	223
1	9	P02686|MBP_HUMAN	F.KGVDAQGTLSKI.F	Y	30.19	1215.68	12	2.5	608.85	2	27.69	12	13422	SP_20180810_SynaptoPep_AD2_2.raw	2	0	0	0	0	0	0	1	0	0	0	0	1	0	0	0	0	276	287
1	9	P02686|MBP_HUMAN	R.TPPPSQGKGRGLSL.S	Y	30.18	1393.77	14	6	465.599	3	23.79	6	11055	SP_20180810_SynaptoPep_C3_2.raw	5	1	0	0	0	0	1	0	0	0	0	0	1	1	1	0	0	232	245
1	9	P02686|MBP_HUMAN	F.KGVDAQGTL.S	Y	30.16	887.471	9	3.3	444.744	2	16.75	7	6720	SP_20180810_SynaptoPep_C4_1.raw	4	1	0	0	0	0	0	1	0	0	0	0	1	0	1	0	0	276	284
1	9	P02686|MBP_HUMAN	K.GVDAQGTLSKIF.K	Y	30.16	1234.66	12	6.5	618.339	2	56.1	14	28286	SP_20180810_SynaptoPep_AD3_2.raw	1	0	0	0	0	0	0	0	0	0	0	0	0	0	1	0	0	277	288
1	9	P02686|MBP_HUMAN	R.HRDTGILD.S	Y	30.13	925.462	8	4.6	463.74	2	17.08	13	6779	SP_20180810_SynaptoPep_AD3_1.raw	17	1	1	1	1	1	2	1	2	1	0	1	1	1	1	1	1	166	173
1	9	P02686|MBP_HUMAN	F.KLGGRDSRSGSPMA.R	Y	30.08	1417.71	14	3.9	473.579	3	9.84	7	3456	SP_20180810_SynaptoPep_C4_1.raw	11	1	2	0	0	1	0	2	2	0	1	0	0	0	0	1	1	289	302
1	9	P02686|MBP_HUMAN	G.RTQDENPVVHFFKNIVTP.R	Y	30.08	2140.11	18	16.3	714.388	3	75.46	5	39112	SP_20180810_SynaptoPep_C3_1.raw	1	0	0	0	0	1	0	0	0	0	0	0	0	0	0	0	0	213	230
1	9	P02686|MBP_HUMAN	Y.LATASTMDHARHGFLPRHRDTGILDSIGRF.F	Y	30.04	3347.71	30	9	558.963	6	56.83	2	29035	SP_20180810_SynaptoPep_C1_2.raw	1	0	1	0	0	0	0	0	0	0	0	0	0	0	0	0	0	149	178
1	9	P02686|MBP_HUMAN	K.SAHKGFKGVDAQGTLSKIFKLGGRDSRSGSPM(+15.99)ARR	Y	29.99	3717.96	35	-5.3	532.141	7	46.37	13	22808	SP_20180810_SynaptoPep_AD3_1.raw	3	0	0	0	0	0	1	0	0	0	1	0	0	1	0	0	0	270	304	Oxidation (M)	M32:Oxidation (M):1000.00
1	9	P02686|MBP_HUMAN	G.SGKDSHHPARTAHYGSLP.Q	Y	29.91	1916.92	18	4.6	480.24	4	15.36	5	6293	SP_20180810_SynaptoPep_C3_1.raw	1	0	0	0	0	1	0	0	0	0	0	0	0	0	0	0	0	190	207
1	9	P02686|MBP_HUMAN	F.KNIVTPR.T	Y	29.91	826.502	7	3.8	414.26	2	10.67	5	3810	SP_20180810_SynaptoPep_C3_1.raw	10	1	1	0	0	1	1	1	1	0	0	1	0	0	1	1	1	225	231
1	9	P02686|MBP_HUMAN	F.KLGGRDSRSGSPM(+15.99)ARR	Y	29.89	1745.91	16	1.2	350.189	5	6.75	2	1623	SP_20180810_SynaptoPep_C1_2.raw	4	0	1	0	0	0	0	0	0	1	2	0	0	0	0	0	0	289	304	Oxidation (M)	M13:Oxidation (M):1000.00
1	9	P02686|MBP_HUMAN	K.NIVTPRTPPPSQ.G	Y	29.8	1305.7	12	9.7	653.866	2	24.15	10	11499	SP_20180810_SynaptoPep_AD1_2.raw	3	0	0	0	0	1	0	0	0	0	1	0	0	0	0	0	1	226	237
1	9	P02686|MBP_HUMAN	F.LPRHRDTGIL.D	Y	29.78	1176.67	10	7.2	393.234	3	22.66	9	10629	SP_20180810_SynaptoPep_AD1_1.raw	6	0	1	0	0	1	0	0	1	1	1	0	0	1	0	0	0	163	172
1	9	P02686|MBP_HUMAN	Q.GTLSKIFKLGGRDSRSGSPMA.R	Y	29.73	2164.14	21	8.7	542.048	4	47.31	5	23986	SP_20180810_SynaptoPep_C3_1.raw	1	0	0	0	0	1	0	0	0	0	0	0	0	0	0	0	0	282	302
1	9	P02686|MBP_HUMAN	R.TAHYGSLPQKSHGRTQDENPVVHFFK.N	Y	29.68	2979.47	26	4.8	596.905	5	35.22	12	17681	SP_20180810_SynaptoPep_AD2_2.raw	2	0	0	0	0	0	1	0	0	0	0	0	1	0	0	0	0	200	225
1	9	P02686|MBP_HUMAN	G.YGGRASDYKSAHKGFKGVDAQGTL.S	Y	29.62	2512.25	24	8.3	629.074	4	22.1	1	10057	SP_20180810_SynaptoPep_C1_1.raw	1	1	0	0	0	0	0	0	0	0	0	0	0	0	0	0	0	261	284
1	9	P02686|MBP_HUMAN	R.TQDENPVVHFFKNIVTPR.T	Y	29.53	2140.11	18	8.1	536.038	4	73.78	3	37594	SP_20180810_SynaptoPep_C2_1.raw	2	0	0	1	0	0	0	0	0	0	0	0	0	0	0	1	0	214	231
1	9	P02686|MBP_HUMAN	K.IFKLGGRDSRSGSPMARR	Y	29.51	1990.06	18	6.6	399.023	5	22.97	10	10841	SP_20180810_SynaptoPep_AD1_2.raw	4	0	1	0	0	1	1	0	0	0	1	0	0	0	0	0	0	287	304
1	9	P02686|MBP_HUMAN	H.ARHGFLPRHRDTGILDSIGRF(-.98).F	Y	29.34	2419.31	21	-2.2	484.868	5	52.59	13	26138	SP_20180810_SynaptoPep_AD3_1.raw	1	0	0	0	0	0	0	0	0	0	0	0	0	1	0	0	0	158	178	Amidation	F21:Amidation:1000.00
1	9	P02686|MBP_HUMAN	L.DSIGRFF.G	Y	29.3	840.413	7	4	421.215	2	49.99	5	25464	SP_20180810_SynaptoPep_C3_1.raw	2	0	0	0	0	1	0	0	0	0	0	0	0	0	1	0	0	173	179
1	9	P02686|MBP_HUMAN	W.GAEGQRPGFGYGG.R	Y	29.29	1251.56	13	0.1	626.789	2	21.63	13	9247	SP_20180810_SynaptoPep_AD3_1.raw	2	0	0	0	0	1	0	0	0	0	0	0	0	1	0	0	0	251	263
1	9	P02686|MBP_HUMAN	A.STMDHARHGFLP.R	Y	29.28	1367.64	12	6.3	456.89	3	28.19	1	13490	SP_20180810_SynaptoPep_C1_1.raw	3	1	0	0	0	0	1	1	0	0	0	0	0	0	0	0	0	153	164
1	9	P02686|MBP_HUMAN	I.FKLGGRDSRSGSPMAR.R	Y	29.24	1720.88	16	0.8	431.227	4	19	9	8538	SP_20180810_SynaptoPep_AD1_1.raw	1	0	0	0	0	0	0	0	0	1	0	0	0	0	0	0	0	288	303
1	9	P02686|MBP_HUMAN	F.FGGDRGAPKRGSGKDSHHPARTAHYG.S	Y	29.18	2718.32	26	2.7	544.673	5	7.66	2	2143	SP_20180810_SynaptoPep_C1_2.raw	2	0	1	0	0	0	0	0	0	0	0	0	0	1	0	0	0	179	204
1	9	P02686|MBP_HUMAN	E.NPVVHF.F	Y	29.11	711.37	6	4.7	356.694	2	30.77	11	15191	SP_20180810_SynaptoPep_AD2_1.raw	9	1	1	0	0	1	1	0	0	0	1	1	1	1	1	0	0	218	223
1	9	P02686|MBP_HUMAN	F.LPRHRDTGILDS(-.98).I	Y	28.9	1377.75	12	-6.4	460.254	3	21.43	13	9168	SP_20180810_SynaptoPep_AD3_1.raw	1	0	0	0	0	0	0	0	0	0	0	0	0	1	0	0	0	163	174	Amidation	S12:Amidation:1000.00
1	9	P02686|MBP_HUMAN	E.GQRPGFGYGGRASDYKS.A	Y	28.86	1801.85	17	3.7	451.471	4	16.6	6	7077	SP_20180810_SynaptoPep_C3_2.raw	1	0	0	0	0	0	1	0	0	0	0	0	0	0	0	0	0	254	270
1	9	P02686|MBP_HUMAN	Y.GSLPQKSHGRTQDENPVVHFFK.N	Y	28.77	2507.27	22	6.4	502.464	5	33.45	11	16701	SP_20180810_SynaptoPep_AD2_1.raw	3	0	0	0	0	1	0	0	0	0	0	1	0	0	1	0	0	204	225
1	9	P02686|MBP_HUMAN	L.SKIFKLGGRDSRSGSPM(+15.99)A.R	Y	28.7	1908.98	18	4.6	478.255	4	19.18	1	8767	SP_20180810_SynaptoPep_C1_1.raw	9	1	1	0	0	2	1	0	0	2	0	0	1	1	0	0	0	285	302	Oxidation (M)	M17:Oxidation (M):1000.00
1	9	P02686|MBP_HUMAN	G.FKGVDAQGTLSKI.F	Y	28.63	1362.75	13	3	682.385	2	40.23	8	19192	SP_20180810_SynaptoPep_C4_2.raw	1	0	0	0	0	0	0	0	1	0	0	0	0	0	0	0	0	275	287
1	9	P02686|MBP_HUMAN	Y.KSAHKGFKGVDAQGTLSKIFKLGGRDSRSGSPM(+15.99)A.R	Y	28.6	3533.85	34	-10.8	589.976	6	48.88	13	24163	SP_20180810_SynaptoPep_AD3_1.raw	1	0	0	0	0	0	0	0	0	0	0	0	0	1	0	0	0	269	302	Oxidation (M)	M33:Oxidation (M):1000.00
1	9	P02686|MBP_HUMAN	A.QGTLSKIFKLGGRDSRSGSP.M	Y	28.52	2090.12	20	5.8	523.541	4	41.63	5	20844	SP_20180810_SynaptoPep_C3_1.raw	1	0	0	0	0	1	0	0	0	0	0	0	0	0	0	0	0	281	300
1	9	P02686|MBP_HUMAN	Q.DENPVVHFFK.N	Y	28.46	1230.6	10	6.1	411.211	3	49.65	7	24595	SP_20180810_SynaptoPep_C4_1.raw	1	0	0	0	0	0	0	1	0	0	0	0	0	0	0	0	0	216	225
1	9	P02686|MBP_HUMAN	R.ASDYKSAHKGFKGVDAQGTLSKIFKLGGRDSR.S	Y	28.41	3423.8	32	7.2	571.645	6	50.43	9	26124	SP_20180810_SynaptoPep_AD1_1.raw	2	0	0	0	0	0	0	0	0	1	0	1	0	0	0	0	0	265	296
1	9	P02686|MBP_HUMAN	M.DHARHGFLPRHRDTGILDSIGR.F	Y	28.41	2525.31	22	6.4	506.073	5	33.75	1	16627	SP_20180810_SynaptoPep_C1_1.raw	4	1	0	0	0	0	0	1	1	1	0	0	0	0	0	0	0	156	177
1	9	P02686|MBP_HUMAN	E.GQRPGFGYGGRASDYKSAHKGFKGVDAQGTLS.K	Y	28.38	3298.62	32	6.9	660.736	5	27.73	12	13439	SP_20180810_SynaptoPep_AD2_2.raw	5	1	0	0	0	0	1	0	0	0	0	1	1	0	1	0	0	254	285
1	9	P02686|MBP_HUMAN	G.FLPRHRDTGILD.S	Y	28.34	1438.77	12	2.6	480.598	3	31.56	8	14464	SP_20180810_SynaptoPep_C4_2.raw	8	0	0	0	0	2	1	0	1	0	0	0	1	1	1	1	0	162	173
1	9	P02686|MBP_HUMAN	T.ASTM(+15.99)DHARHGFLP.R	Y	28.06	1454.67	13	3.7	728.346	2	25.92	8	11394	SP_20180810_SynaptoPep_C4_2.raw	3	1	0	0	0	0	0	0	2	0	0	0	0	0	0	0	0	152	164	Oxidation (M)	M4:Oxidation (M):1000.00
1	9	P02686|MBP_HUMAN	G.GRASDYKSAHKGFKGVDAQGTLS.K	Y	28.05	2379.19	23	-1.3	595.805	4	20.77	16	8530	SP_20180810_SynaptoPep_AD4_2.raw	3	0	0	0	0	0	1	0	0	0	1	0	0	0	0	0	1	263	285
1	9	P02686|MBP_HUMAN	R.HRDTGILDSIGRF(-.98).F	Y	27.87	1484.78	13	-3.2	372.202	4	52.76	8	25880	SP_20180810_SynaptoPep_C4_2.raw	1	0	0	0	0	0	0	0	1	0	0	0	0	0	0	0	0	166	178	Amidation	F13:Amidation:1000.00
1	9	P02686|MBP_HUMAN	G.YGGRASDYKSAHKGFKGVDAQGTLSKI.F	Y	27.83	2840.46	27	7.6	569.103	5	31.97	13	14842	SP_20180810_SynaptoPep_AD3_1.raw	1	0	0	0	0	0	0	0	0	0	0	0	0	1	0	0	0	261	287
1	9	P02686|MBP_HUMAN	F.SWGAEGQRPGFGYGGRASDYKSAHKG.F	Y	27.79	2725.27	26	5.9	546.065	5	21.75	1	9855	SP_20180810_SynaptoPep_C1_1.raw	3	1	0	0	0	0	1	0	0	0	0	0	0	0	1	0	0	249	274
1	9	P02686|MBP_HUMAN	G.AEGQRPGFGYGGRASDYKSAHKG.F	Y	27.75	2395.14	23	7.3	599.797	4	11.95	11	4582	SP_20180810_SynaptoPep_AD2_1.raw	1	0	0	0	0	0	0	0	0	0	0	1	0	0	0	0	0	252	274
1	9	P02686|MBP_HUMAN	S.LPQKSHGRTQDENPVVHFFK.N	Y	27.72	2363.21	20	6.2	473.653	5	36.1	6	17987	SP_20180810_SynaptoPep_C3_2.raw	1	0	0	0	0	0	1	0	0	0	0	0	0	0	0	0	0	206	225
1	9	P02686|MBP_HUMAN	K.GVDAQGTLS.K	Y	27.71	846.408	9	5	424.214	2	17.45	13	6971	SP_20180810_SynaptoPep_AD3_1.raw	6	1	0	0	0	1	1	0	0	0	0	0	0	1	1	0	1	277	285
1	9	P02686|MBP_HUMAN	Q.GTLSKIFK.L	Y	27.63	892.538	8	3.3	447.278	2	29.48	6	14266	SP_20180810_SynaptoPep_C3_2.raw	4	0	0	0	0	0	1	0	0	0	0	0	0	1	1	0	1	282	289
1	9	P02686|MBP_HUMAN	G.ILDSIGR.F	Y	27.57	772.444	7	4.9	387.231	2	25.4	6	11963	SP_20180810_SynaptoPep_C3_2.raw	2	0	0	0	0	1	1	0	0	0	0	0	0	0	0	0	0	171	177
1	9	P02686|MBP_HUMAN	I.LDSIGRF.F	Y	27.47	806.429	7	4.1	404.223	2	34.16	7	16098	SP_20180810_SynaptoPep_C4_1.raw	12	1	1	0	0	1	1	1	1	1	1	1	0	1	1	0	1	172	178
1	9	P02686|MBP_HUMAN	T.M(+15.99)DHARHGFLP.R	Y	27.41	1195.56	10	4.3	399.528	3	24.71	6	11574	SP_20180810_SynaptoPep_C3_2.raw	2	0	0	0	0	0	1	0	0	0	0	0	0	0	1	0	0	155	164	Oxidation (M)	M1:Oxidation (M):1000.00
1	9	P02686|MBP_HUMAN	F.GGDRGAPKRGSGKDSHHPAR.T	Y	27.38	2042.03	20	3.9	511.516	4	6.23	2	1328	SP_20180810_SynaptoPep_C1_2.raw	1	0	1	0	0	0	0	0	0	0	0	0	0	0	0	0	0	180	199
1	9	P02686|MBP_HUMAN	G.SLPQKSHGRTQDENPVVHFFKNIV.T	Y	27.32	2776.44	24	9.7	695.124	4	66.17	5	34114	SP_20180810_SynaptoPep_C3_1.raw	2	0	0	0	0	1	1	0	0	0	0	0	0	0	0	0	0	205	228
1	9	P02686|MBP_HUMAN	R.ASDYKSAHKGFKGVDAQGTLS.K	Y	27.15	2166.07	21	5.2	542.528	4	19.5	12	8796	SP_20180810_SynaptoPep_AD2_2.raw	2	0	0	0	0	0	0	0	0	0	0	0	2	0	0	0	0	265	285
1	9	P02686|MBP_HUMAN	F.KGVDAQGTLSKIFKLGGRDSRSGSPMARR	Y	26.99	3074.65	29	8.5	440.247	7	47.37	13	23351	SP_20180810_SynaptoPep_AD3_1.raw	1	0	0	0	0	0	0	0	0	0	0	0	0	1	0	0	0	276	304
1	9	P02686|MBP_HUMAN	P.QKSHGRTQDENPVVHFFKNIV.T	Y	26.94	2479.27	21	5.6	620.829	4	64.63	5	33300	SP_20180810_SynaptoPep_C3_1.raw	1	0	0	0	0	1	0	0	0	0	0	0	0	0	0	0	0	208	228
1	9	P02686|MBP_HUMAN	G.FLPRHRDTGILDS(-.98).I	Y	26.85	1524.82	13	2.4	509.281	3	30.99	3	14151	SP_20180810_SynaptoPep_C2_1.raw	2	0	0	1	0	0	0	0	1	0	0	0	0	0	0	0	0	162	174	Amidation	S13:Amidation:1000.00
1	9	P02686|MBP_HUMAN	D.ENPVVH.F	Y	26.69	693.345	6	4.5	347.681	2	10.26	6	3646	SP_20180810_SynaptoPep_C3_2.raw	4	0	1	0	0	1	1	0	0	0	0	0	0	0	0	1	0	217	222
1	9	P02686|MBP_HUMAN	R.HRDTGIL.D	Y	26.65	810.435	7	4	406.226	2	19.36	5	8450	SP_20180810_SynaptoPep_C3_1.raw	18	1	1	1	2	1	2	1	1	1	1	1	1	1	1	1	1	166	172
1	9	P02686|MBP_HUMAN	R.GAPKRGSGKDSHHPARTAHYGSLP.Q	Y	26.52	2483.25	24	5.4	497.661	5	13.79	5	5447	SP_20180810_SynaptoPep_C3_1.raw	1	0	0	0	0	1	0	0	0	0	0	0	0	0	0	0	0	184	207
1	9	P02686|MBP_HUMAN	I.FKLGGRDSRSGSPMARR	Y	26.5	1876.98	17	-0.2	376.403	5	14.27	12	5872	SP_20180810_SynaptoPep_AD2_2.raw	2	0	0	0	0	0	0	0	0	0	0	0	1	1	0	0	0	288	304
1	9	P02686|MBP_HUMAN	P.Q(-17.03)KSHGRTQDENPVVHFFKNIVTPRTPPPSQG.K	Y	26.33	3480.76	31	7.1	697.165	5	63.08	6	32744	SP_20180810_SynaptoPep_C3_2.raw	1	0	0	0	0	0	1	0	0	0	0	0	0	0	0	0	0	208	238	Pyro-glu from Q	Q1:Pyro-glu from Q:1000.00
1	9	P02686|MBP_HUMAN	A.HKGFKGVDAQG.T	Y	26.28	1142.58	11	4.5	572.302	2	10.12	5	3517	SP_20180810_SynaptoPep_C3_1.raw	2	1	0	0	0	1	0	0	0	0	0	0	0	0	0	0	0	272	282
1	9	P02686|MBP_HUMAN	K.GFKGVDA.Q	Y	26.27	692.349	7	3.7	347.183	2	16.35	12	7050	SP_20180810_SynaptoPep_AD2_2.raw	4	1	0	0	0	0	0	0	0	0	0	1	1	0	1	0	0	274	280
1	9	P02686|MBP_HUMAN	A.QGTLSKIFKL.G	Y	26.2	1133.68	10	5.5	378.903	3	52.44	7	26072	SP_20180810_SynaptoPep_C4_1.raw	3	0	1	0	0	0	0	1	0	0	0	0	0	0	0	0	1	281	290
1	9	P02686|MBP_HUMAN	K.IFKLGGRDSRSGSPM(+15.99)AR.R	Y	26.14	1849.96	17	4.8	463.499	4	18.09	6	7875	SP_20180810_SynaptoPep_C3_2.raw	3	1	0	0	0	0	1	0	0	0	0	1	0	0	0	0	0	287	303	Oxidation (M)	M15:Oxidation (M):1000.00
1	9	P02686|MBP_HUMAN	K.IFKLGGRDSRSGSPMAR.R	Y	26.08	1833.96	17	7.2	459.501	4	24.32	7	10714	SP_20180810_SynaptoPep_C4_1.raw	3	0	0	0	0	0	0	1	1	1	0	0	0	0	0	0	0	287	303
1	9	P02686|MBP_HUMAN	N.IVTPRTPPPSQGKGRGLSLSRFSWGAEGQRPGFG.Y	Y	25.98	3579.88	34	6.9	597.658	6	48.71	1	24898	SP_20180810_SynaptoPep_C1_1.raw	1	1	0	0	0	0	0	0	0	0	0	0	0	0	0	0	0	227	260
1	9	P02686|MBP_HUMAN	A.TASTMDHARHGFLP.R	Y	25.95	1539.73	14	3	514.25	3	30.95	6	15093	SP_20180810_SynaptoPep_C3_2.raw	2	0	0	0	0	1	1	0	0	0	0	0	0	0	0	0	0	151	164
1	9	P02686|MBP_HUMAN	G.GRASDYKSAHKGFKG.V	Y	25.91	1607.82	15	3.6	536.948	3	7.44	13	1982	SP_20180810_SynaptoPep_AD3_1.raw	1	0	0	0	0	0	0	0	0	0	0	0	0	1	0	0	0	263	277
1	9	P02686|MBP_HUMAN	L.PQKSHGRTQDENPVVHFFK(-.98).N	Y	25.89	2249.15	19	7.4	563.298	4	36.31	6	18104	SP_20180810_SynaptoPep_C3_2.raw	1	0	0	0	0	0	1	0	0	0	0	0	0	0	0	0	0	207	225	Amidation	K19:Amidation:1000.00
1	9	P02686|MBP_HUMAN	A.STMDHARHGFLPRH.R	Y	25.88	1660.8	14	3.1	416.209	4	16.12	7	6390	SP_20180810_SynaptoPep_C4_1.raw	2	0	0	0	0	0	1	1	0	0	0	0	0	0	0	0	0	153	166
1	9	P02686|MBP_HUMAN	H.ARHGFLPRHRDTGIL.D	Y	25.87	1744.96	15	6.2	437.25	4	32.14	13	14938	SP_20180810_SynaptoPep_AD3_1.raw	3	1	0	0	0	0	0	0	1	0	0	0	0	1	0	0	0	158	172
1	9	P02686|MBP_HUMAN	T.M(+15.99)DHARHGFLPRHRDTGILDSIGRF.F	Y	25.8	2819.41	24	4.9	564.893	5	49.55	7	24540	SP_20180810_SynaptoPep_C4_1.raw	1	0	0	0	0	0	0	1	0	0	0	0	0	0	0	0	0	155	178	Oxidation (M)	M1:Oxidation (M):1000.00
1	9	P02686|MBP_HUMAN	G.FLPRHRDTGILDSIG.R	Y	25.8	1695.91	15	7.8	566.313	3	47.54	5	24119	SP_20180810_SynaptoPep_C3_1.raw	4	0	0	0	0	1	0	1	1	0	0	0	0	0	1	0	0	162	176
1	9	P02686|MBP_HUMAN	S.KIFKLGGRDSRSGSPM(+15.99)ARR	Y	25.79	2134.15	19	5.9	427.841	5	15.17	8	5811	SP_20180810_SynaptoPep_C4_2.raw	3	0	0	0	0	0	1	0	1	0	1	0	0	0	0	0	0	286	304	Oxidation (M)	M16:Oxidation (M):1000.00
1	9	P02686|MBP_HUMAN	K.SAHKGFKGVDAQGTLSKIF.K	Y	25.75	1990.06	19	5.7	498.526	4	47.97	6	24593	SP_20180810_SynaptoPep_C3_2.raw	2	0	0	0	0	0	1	0	0	0	0	1	0	0	0	0	0	270	288
1	9	P02686|MBP_HUMAN	D.YKSAHKGFKGVDAQGTLSKIFKLGGRDSRSGSPMA.R	Y	25.73	3680.92	35	7.8	614.499	6	54.2	2	27626	SP_20180810_SynaptoPep_C1_2.raw	1	0	1	0	0	0	0	0	0	0	0	0	0	0	0	0	0	268	302
1	9	P02686|MBP_HUMAN	S.KIFKLGGRDSRSGSPM(+15.99)A.R	Y	25.7	1821.95	17	4.9	608.328	3	20.58	8	8772	SP_20180810_SynaptoPep_C4_2.raw	6	0	0	0	0	1	0	3	1	0	0	0	0	1	0	0	0	286	302	Oxidation (M)	M16:Oxidation (M):1000.00
1	9	P02686|MBP_HUMAN	L.SKIFKLG.G	Y	25.65	791.49	7	3.6	396.754	2	29.68	5	14210	SP_20180810_SynaptoPep_C3_1.raw	8	0	0	0	1	1	1	0	1	0	1	1	0	1	1	0	0	285	291
1	9	P02686|MBP_HUMAN	S.AATSESLDVMASQKRPSQRHGSKY.L	Y	25.64	2633.3	24	17.1	527.676	5	6.74	4	1524	SP_20180810_SynaptoPep_C2_2.raw	1	0	0	0	1	0	0	0	0	0	0	0	0	0	0	0	0	125	148
1	9	P02686|MBP_HUMAN	H.GFLPRHR.D	Y	25.53	881.498	7	4.9	441.759	2	12.69	12	4996	SP_20180810_SynaptoPep_AD2_2.raw	2	0	0	0	0	0	0	0	0	0	0	1	1	0	0	0	0	161	167
1	9	P02686|MBP_HUMAN	N.IVTPRTPPPSQGKGRGLSLSRFS(-.98).W	Y	25.46	2436.37	23	8.4	488.286	5	36.19	2	17808	SP_20180810_SynaptoPep_C1_2.raw	1	0	1	0	0	0	0	0	0	0	0	0	0	0	0	0	0	227	249	Amidation	S23:Amidation:1000.00
1	9	P02686|MBP_HUMAN	T.ASTM(+15.99)DHARHGFLPRHRDTGILDS.I	Y	25.44	2605.26	23	6.8	652.326	4	28.96	10	14225	SP_20180810_SynaptoPep_AD1_2.raw	2	0	0	0	0	0	0	0	0	0	1	0	0	1	0	0	0	152	174	Oxidation (M)	M4:Oxidation (M):1000.00
1	9	P02686|MBP_HUMAN	W.GAEGQRPGFGYGGRASD.Y	Y	25.33	1680.76	17	4.8	561.263	3	16.78	14	6542	SP_20180810_SynaptoPep_AD3_2.raw	1	0	0	0	0	0	0	0	0	0	0	0	0	0	1	0	0	251	267
1	9	P02686|MBP_HUMAN	H.GFLPRHRDTGILDS(-.98).I	Y	25.29	1581.84	14	-14.5	528.279	3	37.43	13	17860	SP_20180810_SynaptoPep_AD3_1.raw	1	0	0	0	0	0	0	0	0	0	0	0	0	1	0	0	0	161	174	Amidation	S14:Amidation:1000.00
1	9	P02686|MBP_HUMAN	V.DAQGTLSKIFK.L	Y	25.27	1206.66	11	5.8	604.341	2	50.06	16	24708	SP_20180810_SynaptoPep_AD4_2.raw	3	0	0	0	0	1	0	0	0	0	0	0	1	0	0	0	1	279	289
1	9	P02686|MBP_HUMAN	H.RDTGILDS.I	Y	25.23	875.435	8	4.8	438.727	2	23.03	8	9885	SP_20180810_SynaptoPep_C4_2.raw	5	1	1	0	0	0	0	0	1	0	0	0	0	1	0	1	0	167	174
1	9	P02686|MBP_HUMAN	A.Q(-17.03)GTLSKIFKLGGRDSRSGSPM(+15.99)AR.R	Y	25.16	2447.27	23	5.7	490.464	5	44.76	7	21928	SP_20180810_SynaptoPep_C4_1.raw	1	0	0	0	0	0	0	1	0	0	0	0	0	0	0	0	0	281	303	Pyro-glu from Q; Oxidation (M)	Q1:Pyro-glu from Q:1000.00;M21:Oxidation (M):1000.00
1	9	P02686|MBP_HUMAN	K.NIVTPR.T	N	25.15	698.408	6	4.6	350.213	2	14.72	9	6149	SP_20180810_SynaptoPep_AD1_1.raw	15	1	1	1	1	1	1	1	1	1	1	1	1	0	1	1	1	226	231
1	9	P02686|MBP_HUMAN	D.SIGRFFGGDRGAPK(-.98).R	Y	25.06	1462.78	14	-2.3	488.599	3	29.33	8	13255	SP_20180810_SynaptoPep_C4_2.raw	1	0	0	0	0	0	0	0	1	0	0	0	0	0	0	0	0	174	187	Amidation	K14:Amidation:1000.00
1	9	P02686|MBP_HUMAN	G.SLPQKSHGRTQDENPVV.H	Y	25.05	1890.95	17	7	631.33	3	14.78	14	5475	SP_20180810_SynaptoPep_AD3_2.raw	1	0	0	0	0	0	0	0	0	0	0	0	0	0	1	0	0	205	221
1	9	P02686|MBP_HUMAN	R.DSRSGSPMA.R	Y	24.86	906.386	9	6.8	454.204	2	9.64	6	3321	SP_20180810_SynaptoPep_C3_2.raw	2	0	0	0	0	1	1	0	0	0	0	0	0	0	0	0	0	294	302
1	9	P02686|MBP_HUMAN	A.Q(-17.03)GTLSKIFKLGGRDSRSG.S	Y	24.8	1889.01	18	6.5	473.263	4	52.15	5	26628	SP_20180810_SynaptoPep_C3_1.raw	1	0	0	0	0	1	0	0	0	0	0	0	0	0	0	0	0	281	298	Pyro-glu from Q	Q1:Pyro-glu from Q:1000.00
1	9	P02686|MBP_HUMAN	H.FFKNIV.T	Y	24.8	766.438	6	4.5	384.228	2	42.39	6	21492	SP_20180810_SynaptoPep_C3_2.raw	1	0	0	0	0	0	1	0	0	0	0	0	0	0	0	0	0	223	228
1	9	P02686|MBP_HUMAN	G.FGYGGRASD.Y	Y	24.74	928.404	9	4.1	465.211	2	13.79	8	5116	SP_20180810_SynaptoPep_C4_2.raw	2	0	0	0	0	0	0	0	1	0	0	0	0	0	1	0	0	259	267
1	9	P02686|MBP_HUMAN	F.KNIVTPRTPPPSQGKGRGL.S	Y	24.62	2002.14	19	0.5	501.543	4	18.48	12	8223	SP_20180810_SynaptoPep_AD2_2.raw	2	0	0	0	0	0	0	0	0	0	0	0	1	0	1	0	0	225	243
1	9	P02686|MBP_HUMAN	A.STM(+15.99)DHARHGFLPRH.R	Y	24.56	1676.8	14	5	559.942	3	10.74	12	3942	SP_20180810_SynaptoPep_AD2_2.raw	3	0	0	0	0	0	1	1	0	0	0	0	1	0	0	0	0	153	166	Oxidation (M)	M3:Oxidation (M):1000.00
1	9	P02686|MBP_HUMAN	G.VDAQGTLSKI.F	Y	24.56	1030.57	10	4.5	516.293	2	31.43	1	15323	SP_20180810_SynaptoPep_C1_1.raw	1	1	0	0	0	0	0	0	0	0	0	0	0	0	0	0	0	278	287
1	9	P02686|MBP_HUMAN	G.SLPQKSHGRTQDENP.V	Y	24.51	1692.82	15	2.8	847.419	2	7.21	14	1767	SP_20180810_SynaptoPep_AD3_2.raw	4	0	0	0	0	1	0	0	1	0	0	0	0	1	1	0	0	205	219
1	9	P02686|MBP_HUMAN	F.SWGAEGQRPGFGYGGRASDYK.S	Y	24.41	2245.03	21	9.2	749.357	3	27.66	11	13421	SP_20180810_SynaptoPep_AD2_1.raw	5	0	0	0	0	0	0	0	0	1	1	2	1	0	0	0	0	249	269
1	9	P02686|MBP_HUMAN	A.HYGSLP.Q	Y	24.34	672.323	6	-7.2	337.166	2	19.81	7	8275	SP_20180810_SynaptoPep_C4_1.raw	2	0	0	0	0	0	1	1	0	0	0	0	0	0	0	0	0	202	207
1	9	P02686|MBP_HUMAN	K.IFKLGGRDSRSG.S	Y	24.23	1291.7	12	4.9	431.576	3	18.09	6	7876	SP_20180810_SynaptoPep_C3_2.raw	4	0	1	0	0	0	1	1	0	0	0	1	0	0	0	0	0	287	298
1	9	P02686|MBP_HUMAN	S.KIFKLGGRDSRSG.S	Y	24.09	1419.79	13	3.4	474.274	3	16.67	5	7004	SP_20180810_SynaptoPep_C3_1.raw	3	1	0	0	0	1	1	0	0	0	0	0	0	0	0	0	0	286	298
1	9	P02686|MBP_HUMAN	K.SAHKGFK(-.98).G	Y	24	772.434	7	-2.5	387.224	2	6.64	8	1622	SP_20180810_SynaptoPep_C4_2.raw	1	0	0	0	0	0	0	0	1	0	0	0	0	0	0	0	0	270	276	Amidation	K7:Amidation:1000.00
1	9	P02686|MBP_HUMAN	D.HARHGFLPRH.R	Y	23.61	1226.65	10	3.5	409.893	3	12.04	5	4517	SP_20180810_SynaptoPep_C3_1.raw	1	0	0	0	0	1	0	0	0	0	0	0	0	0	0	0	0	157	166
1	9	P02686|MBP_HUMAN	Q.KRPSQRHGSK.Y	Y	23.49	1179.66	10	0.5	394.227	3	4.61	8	1002	SP_20180810_SynaptoPep_C4_2.raw	1	0	0	0	0	0	0	0	1	0	0	0	0	0	0	0	0	138	147
1	9	P02686|MBP_HUMAN	S.KIFKLGGRDSRSGSPM(+15.99)AR.R	Y	23.49	1978.05	18	4.7	495.523	4	16.63	8	6557	SP_20180810_SynaptoPep_C4_2.raw	3	1	0	0	0	0	1	0	1	0	0	0	0	0	0	0	0	286	303	Oxidation (M)	M16:Oxidation (M):1000.00
1	9	P02686|MBP_HUMAN	F.GGDRGAPKR.G	Y	23.45	912.489	9	4.2	457.254	2	7.07	12	1888	SP_20180810_SynaptoPep_AD2_2.raw	1	0	0	0	0	0	0	0	0	0	0	0	1	0	0	0	0	180	188
1	9	P02686|MBP_HUMAN	R.ASDYKSAHKGFKGVDAQGTLSKIFK.L	Y	23.38	2682.41	25	6.5	537.493	5	43.85	9	22551	SP_20180810_SynaptoPep_AD1_1.raw	1	0	0	0	0	0	0	0	0	1	0	0	0	0	0	0	0	265	289
1	9	P02686|MBP_HUMAN	Q.KRPSQRHGSKYLATA.S	Y	23.38	1698.93	15	0.2	567.317	3	8.61	6	2761	SP_20180810_SynaptoPep_C3_2.raw	1	0	0	0	0	0	1	0	0	0	0	0	0	0	0	0	0	138	152
1	9	P02686|MBP_HUMAN	R.HRDTGILDSIGRFFGGDRGAPKR.G	Y	23.35	2527.32	23	16.1	506.478	5	62.3	16	31422	SP_20180810_SynaptoPep_AD4_2.raw	1	0	0	0	0	0	0	0	0	0	0	0	0	0	0	0	1	166	188
1	9	P02686|MBP_HUMAN	K.IFKLGGRDS.R	Y	23.34	991.545	9	7.4	496.783	2	23.83	6	11080	SP_20180810_SynaptoPep_C3_2.raw	3	0	0	0	0	1	1	0	1	0	0	0	0	0	0	0	0	287	295
1	9	P02686|MBP_HUMAN	L.SKIFKLGG.R	Y	23.32	848.512	8	4.1	425.265	2	29.08	5	13871	SP_20180810_SynaptoPep_C3_1.raw	1	0	0	0	0	1	0	0	0	0	0	0	0	0	0	0	0	285	292
1	9	P02686|MBP_HUMAN	G.YGGRASDYKSAHKGFKGVDAQGT.L	Y	23.26	2399.16	23	1.9	600.799	4	13.3	1	5166	SP_20180810_SynaptoPep_C1_1.raw	1	1	0	0	0	0	0	0	0	0	0	0	0	0	0	0	0	261	283
1	9	P02686|MBP_HUMAN	G.GDRGAPKRGSGKDSHHPA.R	Y	23.25	1828.9	18	2.1	610.643	3	6.19	12	1408	SP_20180810_SynaptoPep_AD2_2.raw	1	0	0	0	0	0	0	0	0	0	0	0	1	0	0	0	0	181	198
1	9	P02686|MBP_HUMAN	S.KIFKLGGRDSRSGSPM.A	Y	23.24	1734.92	16	4.5	579.317	3	23.42	1	10797	SP_20180810_SynaptoPep_C1_1.raw	1	1	0	0	0	0	0	0	0	0	0	0	0	0	0	0	0	286	301
1	9	P02686|MBP_HUMAN	L.GGRDSRSGSPM(+15.99).A	Y	23.11	1121.49	11	2.8	561.753	2	5.68	6	1578	SP_20180810_SynaptoPep_C3_2.raw	4	0	1	0	0	1	1	0	0	0	0	0	0	0	1	0	0	291	301	Oxidation (M)	M11:Oxidation (M):1000.00
1	9	P02686|MBP_HUMAN	H.RDTGILDSIGRFFGGDRGAPKRGSGKDSHHPA.R	Y	23.05	3363.69	32	5.7	561.626	6	54.41	6	28031	SP_20180810_SynaptoPep_C3_2.raw	1	0	0	0	0	0	1	0	0	0	0	0	0	0	0	0	0	167	198
1	9	P02686|MBP_HUMAN	V.VHFFKN.I	Y	22.95	790.413	6	4.3	396.215	2	20.55	2	9048	SP_20180810_SynaptoPep_C1_2.raw	1	0	1	0	0	0	0	0	0	0	0	0	0	0	0	0	0	221	226
1	9	P02686|MBP_HUMAN	H.GFLPRHRDTGIL.D	Y	22.93	1380.76	12	6.4	461.264	3	39.2	7	18875	SP_20180810_SynaptoPep_C4_1.raw	1	0	0	0	0	0	0	1	0	0	0	0	0	0	0	0	0	161	172
1	9	P02686|MBP_HUMAN	Y.GSLPQKSHGRTQDENPVV.H	Y	22.81	1947.98	18	6.5	650.337	3	14.69	11	6123	SP_20180810_SynaptoPep_AD2_1.raw	1	0	0	0	0	0	0	0	0	0	0	1	0	0	0	0	0	204	221
1	9	P02686|MBP_HUMAN	K.IFKLGGRDSRSGSPM(+15.99)ARR	Y	22.79	2006.06	18	3.1	335.351	6	16.57	9	7188	SP_20180810_SynaptoPep_AD1_1.raw	2	0	0	0	0	0	0	0	0	2	0	0	0	0	0	0	0	287	304	Oxidation (M)	M15:Oxidation (M):1000.00
1	9	P02686|MBP_HUMAN	T.QDENPVVHFFKN.I	Y	22.73	1472.7	12	3.3	491.911	3	46.43	14	22876	SP_20180810_SynaptoPep_AD3_2.raw	2	0	0	0	0	1	0	0	0	0	0	0	0	0	1	0	0	215	226
1	9	P02686|MBP_HUMAN	N.IVTPRTPPPSQ(-.98).G	Y	22.66	1190.68	11	-8.9	596.341	2	21.54	8	9100	SP_20180810_SynaptoPep_C4_2.raw	1	0	0	0	0	0	0	0	1	0	0	0	0	0	0	0	0	227	237	Amidation	Q11:Amidation:1000.00
1	9	P02686|MBP_HUMAN	Q.RHGSKYLATA.S	Y	22.56	1102.59	10	3.5	552.303	2	9.89	7	3296	SP_20180810_SynaptoPep_C4_1.raw	1	0	0	0	0	0	0	1	0	0	0	0	0	0	0	0	0	143	152
1	9	P02686|MBP_HUMAN	K.IFKLGGRDSRSGSPM(+15.99).A	Y	22.36	1622.82	15	4.5	541.95	3	20.5	7	8647	SP_20180810_SynaptoPep_C4_1.raw	1	0	0	0	0	0	0	1	0	0	0	0	0	0	0	0	0	287	301	Oxidation (M)	M15:Oxidation (M):1000.00
1	9	P02686|MBP_HUMAN	F.FKNIVT.P	Y	22.23	720.417	6	2.8	361.217	2	22.89	1	10496	SP_20180810_SynaptoPep_C1_1.raw	1	1	0	0	0	0	0	0	0	0	0	0	0	0	0	0	0	224	229
1	9	P02686|MBP_HUMAN	G.VDAQGTLSKIFKLGGRDSRSGSPM(+15.99)AR.R	Y	22.22	2749.43	26	6.6	550.897	5	47.21	12	24329	SP_20180810_SynaptoPep_AD2_2.raw	1	0	0	0	0	0	0	0	0	0	0	0	1	0	0	0	0	278	303	Oxidation (M)	M24:Oxidation (M):1000.00
1	9	P02686|MBP_HUMAN	K.IFKLGGRDSR.S	Y	22.19	1147.65	10	3.8	383.557	3	20.37	5	9014	SP_20180810_SynaptoPep_C3_1.raw	1	0	0	0	0	1	0	0	0	0	0	0	0	0	0	0	0	287	296
1	9	P02686|MBP_HUMAN	A.SQKRPSQRHGSK.Y	Y	22.04	1394.75	12	3.3	465.925	3	4.83	13	971	SP_20180810_SynaptoPep_AD3_1.raw	1	0	0	0	0	0	0	0	0	0	0	0	0	1	0	0	0	136	147
1	9	P02686|MBP_HUMAN	G.FKGVDA.Q	Y	21.94	635.328	6	5.2	318.673	2	15.22	10	6501	SP_20180810_SynaptoPep_AD1_2.raw	1	0	0	0	0	0	0	0	0	0	1	0	0	0	0	0	0	275	280
1	9	P02686|MBP_HUMAN	L.ATASTMDHARHGFLP.R	Y	21.82	1610.76	15	4	537.93	3	31.79	6	15563	SP_20180810_SynaptoPep_C3_2.raw	2	0	0	0	0	1	1	0	0	0	0	0	0	0	0	0	0	150	164
1	9	P02686|MBP_HUMAN	M.DHARHGFLPRHRDTGILDSIG(-.98).R	Y	21.81	2368.23	21	-4.8	593.061	4	37.38	1	18668	SP_20180810_SynaptoPep_C1_1.raw	1	1	0	0	0	0	0	0	0	0	0	0	0	0	0	0	0	156	176	Amidation	G21:Amidation:1000.00
1	9	P02686|MBP_HUMAN	K.LGGRDSR.S	Y	21.76	759.399	7	2.5	380.708	2	6.68	8	1646	SP_20180810_SynaptoPep_C4_2.raw	1	0	0	0	0	0	0	0	1	0	0	0	0	0	0	0	0	290	296
1	9	P02686|MBP_HUMAN	A.STM(+15.99)DHARHGFLPRHRDT.G	Y	21.67	2048.97	17	2.6	513.251	4	11.62	5	4293	SP_20180810_SynaptoPep_C3_1.raw	1	0	0	0	0	1	0	0	0	0	0	0	0	0	0	0	0	153	169	Oxidation (M)	M3:Oxidation (M):1000.00
1	9	P02686|MBP_HUMAN	L.DSIGRF.F	Y	21.66	693.345	6	1.5	347.68	2	23.68	10	11238	SP_20180810_SynaptoPep_AD1_2.raw	3	0	0	0	0	0	0	0	0	0	1	0	0	1	1	0	0	173	178
1	9	P02686|MBP_HUMAN	S.LPQKSHGRTQDENPVV.H	Y	21.55	1803.92	16	4	602.317	3	13.65	14	4871	SP_20180810_SynaptoPep_AD3_2.raw	1	0	0	0	0	0	0	0	0	0	0	0	0	0	1	0	0	206	221
1	9	P02686|MBP_HUMAN	F.LPRHR.D	N	21.54	677.409	5	5.5	339.713	2	6.65	5	1665	SP_20180810_SynaptoPep_C3_1.raw	1	0	0	0	0	1	0	0	0	0	0	0	0	0	0	0	0	163	167
1	9	P02686|MBP_HUMAN	W.GAEGQRPGFG(-.98).Y	Y	21.53	973.473	10	4.7	487.746	2	12.27	3	4036	SP_20180810_SynaptoPep_C2_1.raw	2	0	0	1	0	0	0	0	0	0	0	0	0	1	0	0	0	251	260	Amidation	G10:Amidation:1000.00
1	9	P02686|MBP_HUMAN	F.LPRHRD.T	Y	21.47	792.435	6	4.3	397.227	2	6.6	6	1630	SP_20180810_SynaptoPep_C3_2.raw	1	0	0	0	0	0	1	0	0	0	0	0	0	0	0	0	0	163	168
1	9	P02686|MBP_HUMAN	T.ASTMDHARHGFLPRHRDTGILDSIGRF.F	Y	21.39	3062.54	27	9.4	511.435	6	52.69	2	26834	SP_20180810_SynaptoPep_C1_2.raw	1	0	1	0	0	0	0	0	0	0	0	0	0	0	0	0	0	152	178
1	9	P02686|MBP_HUMAN	G.FLPRHRDTG.I	Y	21.39	1097.57	9	1.9	549.795	2	9.48	5	3188	SP_20180810_SynaptoPep_C3_1.raw	1	0	0	0	0	1	0	0	0	0	0	0	0	0	0	0	0	162	170
1	9	P02686|MBP_HUMAN	L.GGRDSRSG.S	Y	21.37	790.368	8	4.9	396.193	2	6.68	2	1579	SP_20180810_SynaptoPep_C1_2.raw	2	1	1	0	0	0	0	0	0	0	0	0	0	0	0	0	0	291	298
1	9	P02686|MBP_HUMAN	P.RHRDTGILD.S	Y	21.34	1081.56	9	3.3	361.529	3	14.93	5	6058	SP_20180810_SynaptoPep_C3_1.raw	1	0	0	0	0	1	0	0	0	0	0	0	0	0	0	0	0	165	173
1	9	P02686|MBP_HUMAN	F.FKNIVTPRTPPPSQGKG.R	Y	21.21	1823.01	17	5.3	608.679	3	22.63	14	9664	SP_20180810_SynaptoPep_AD3_2.raw	3	1	0	0	0	0	1	0	0	0	0	0	0	0	1	0	0	224	240
1	9	P02686|MBP_HUMAN	G.ILDSIGRFFGGDRGAPK.R	Y	21.13	1804.96	17	6.6	452.25	4	55.83	6	28800	SP_20180810_SynaptoPep_C3_2.raw	1	0	0	0	0	0	1	0	0	0	0	0	0	0	0	0	0	171	187
1	9	P02686|MBP_HUMAN	K.SHGRTQDENPVVHFFKNIVTPRTPPPSQG(-.98).K	Y	21.13	3240.65	29	-1.8	649.137	5	62.57	7	31568	SP_20180810_SynaptoPep_C4_1.raw	1	0	0	0	0	0	0	1	0	0	0	0	0	0	0	0	0	210	238	Amidation	G29:Amidation:1000.00
1	9	P02686|MBP_HUMAN	A.STM(+15.99)DHARHGFL.P	Y	21.01	1286.58	11	4.9	429.87	3	16.29	1	6829	SP_20180810_SynaptoPep_C1_1.raw	1	1	0	0	0	0	0	0	0	0	0	0	0	0	0	0	0	153	163	Oxidation (M)	M3:Oxidation (M):1000.00
1	9	P02686|MBP_HUMAN	K.IFKLGGRDSRSGSPM.A	Y	20.98	1606.83	15	3.4	536.617	3	31.05	8	14192	SP_20180810_SynaptoPep_C4_2.raw	1	0	0	0	0	0	0	0	1	0	0	0	0	0	0	0	0	287	301
1	9	P02686|MBP_HUMAN	L.DSIGRFFGGDRGAPKR.G	Y	20.98	1734.89	16	6	434.733	4	30.47	2	14593	SP_20180810_SynaptoPep_C1_2.raw	1	0	1	0	0	0	0	0	0	0	0	0	0	0	0	0	0	173	188
1	9	P02686|MBP_HUMAN	I.FKLGGRDSRSG.S	Y	20.91	1178.62	11	3.4	393.88	3	11.2	7	3923	SP_20180810_SynaptoPep_C4_1.raw	1	0	0	0	0	0	0	1	0	0	0	0	0	0	0	0	0	288	298
1	9	P02686|MBP_HUMAN	K.GFKGVDAQGTLSKIFKLGGRDSRSGSPMARR	Y	20.85	3278.74	31	4.8	469.401	7	55.39	9	28784	SP_20180810_SynaptoPep_AD1_1.raw	1	0	0	0	0	0	0	0	0	1	0	0	0	0	0	0	0	274	304
1	9	P02686|MBP_HUMAN	M.DHARHGFLPRHRDTGILDSIG.R	Y	20.77	2369.21	21	3.7	593.312	4	39.74	7	19165	SP_20180810_SynaptoPep_C4_1.raw	3	0	1	0	0	0	0	1	1	0	0	0	0	0	0	0	0	156	176
1	9	P02686|MBP_HUMAN	F.FGGDRGAPKRGSGKDSHHPARTAHYGSLPQKSHGRTQDENPVVHFFKN.I	Y	20.68	5264.6	48	8.5	753.1	7	31.33	2	15176	SP_20180810_SynaptoPep_C1_2.raw	2	0	1	0	0	0	0	0	1	0	0	0	0	0	0	0	0	179	226
1	9	P02686|MBP_HUMAN	S.KIFKLGGRDS.R	Y	20.67	1119.64	10	4.2	374.222	3	18.99	6	8363	SP_20180810_SynaptoPep_C3_2.raw	1	0	0	0	0	0	1	0	0	0	0	0	0	0	0	0	0	286	295
1	9	P02686|MBP_HUMAN	A.QGTLSKIFKLGGRDSRSGSPM(+15.99).A	Y	20.4	2237.16	21	6.1	560.3	4	40.75	5	20379	SP_20180810_SynaptoPep_C3_1.raw	1	0	0	0	0	1	0	0	0	0	0	0	0	0	0	0	0	281	301	Oxidation (M)	M21:Oxidation (M):1000.00
1	9	P02686|MBP_HUMAN	A.QGTLSKIFKLGGRDSRSGSPMAR.R	Y	20.39	2448.3	23	7	490.671	5	38.63	7	18561	SP_20180810_SynaptoPep_C4_1.raw	1	0	0	0	0	0	0	1	0	0	0	0	0	0	0	0	0	281	303
1	9	P02686|MBP_HUMAN	G.FLPRHRDTGILDSIGRF(-.98).F	Y	20.38	1998.09	17	-4	400.624	5	52.97	1	27189	SP_20180810_SynaptoPep_C1_1.raw	1	1	0	0	0	0	0	0	0	0	0	0	0	0	0	0	0	162	178	Amidation	F17:Amidation:1000.00
1	9	P02686|MBP_HUMAN	S.LPQKSHGRTQD.E	Y	20.29	1265.65	11	3.6	422.891	3	6.65	14	1440	SP_20180810_SynaptoPep_AD3_2.raw	1	0	0	0	0	0	0	0	0	0	0	0	0	0	1	0	0	206	216
1	9	P02686|MBP_HUMAN	G.APKRGSGKDSHHPART.A	Y	20.24	1700.88	16	2.3	426.229	4	6.09	5	1396	SP_20180810_SynaptoPep_C3_1.raw	1	0	0	0	0	1	0	0	0	0	0	0	0	0	0	0	0	185	200
1	9	P02686|MBP_HUMAN	D.YKSAHKGFKGVDAQGTLSKIFKLGGRDSRSGSPM(+15.99)A.R	Y	20.17	3696.92	35	4.6	617.163	6	46.28	1	23754	SP_20180810_SynaptoPep_C1_1.raw	1	1	0	0	0	0	0	0	0	0	0	0	0	0	0	0	0	268	302	Oxidation (M)	M34:Oxidation (M):1000.00
1	9	P02686|MBP_HUMAN	H.RDTGILD.S	Y	20.1	788.403	7	3.7	395.21	2	20.78	2	9182	SP_20180810_SynaptoPep_C1_2.raw	1	0	1	0	0	0	0	0	0	0	0	0	0	0	0	0	0	167	173
1	9	P02686|MBP_HUMAN	S.KIFKLGGRDSRSGSPM(+15.99).A	Y	20.04	1750.91	16	3.5	584.648	3	16.72	7	6706	SP_20180810_SynaptoPep_C4_1.raw	1	0	0	0	0	0	0	1	0	0	0	0	0	0	0	0	0	286	301	Oxidation (M)	M16:Oxidation (M):1000.00
1	9	P02686|MBP_HUMAN	Y.LATASTM(+15.99)DHARHGFLPRHRDTGILD.S	Y	19.99	2803.39	25	3.8	561.688	5	32.31	6	15844	SP_20180810_SynaptoPep_C3_2.raw	1	0	0	0	0	0	1	0	0	0	0	0	0	0	0	0	0	149	173	Oxidation (M)	M7:Oxidation (M):1000.00
1	9	P02686|MBP_HUMAN	E.GQRPGFGYGGRASDYK.S	Y	19.91	1714.82	16	6.4	572.617	3	16.05	12	6883	SP_20180810_SynaptoPep_AD2_2.raw	1	0	0	0	0	0	0	0	0	0	0	0	1	0	0	0	0	254	269
1	9	P02686|MBP_HUMAN	F.FGGDRGAPKRGSGKDSHHPARTAHYGSLPQKSHGRTQDENPVVHF(-.98).F	Y	19.89	4874.41	45	11.9	813.419	6	27.2	8	12105	SP_20180810_SynaptoPep_C4_2.raw	1	0	0	0	0	0	0	0	1	0	0	0	0	0	0	0	0	179	223	Amidation	F45:Amidation:1000.00
1	9	P02686|MBP_HUMAN	Y.KSAHKGFKGVDAQGTL.S	Y	19.88	1642.88	16	7	548.638	3	18.79	6	8257	SP_20180810_SynaptoPep_C3_2.raw	1	0	0	0	0	0	1	0	0	0	0	0	0	0	0	0	0	269	284
1	9	P02686|MBP_HUMAN	F.SWGAEGQRPGFGYGGRASDYKSAHKGFKGVDAQGTLSK.I	Y	19.82	3956.93	38	8	660.501	6	30.91	11	15266	SP_20180810_SynaptoPep_AD2_1.raw	1	0	0	0	0	0	0	0	0	0	0	1	0	0	0	0	0	249	286
1	9	P02686|MBP_HUMAN	I.FKLGGRDSRSGSP.M	Y	19.76	1362.7	13	0.2	455.241	3	14.43	6	5877	SP_20180810_SynaptoPep_C3_2.raw	3	0	1	0	0	0	1	1	0	0	0	0	0	0	0	0	0	288	300
1	9	P02686|MBP_HUMAN	F.FKNIVTPRTPPPSQGKGRGLS.L	Y	19.42	2236.24	21	5.5	560.071	4	26.37	7	11834	SP_20180810_SynaptoPep_C4_1.raw	1	0	0	0	0	0	0	1	0	0	0	0	0	0	0	0	0	224	244
1	9	P02686|MBP_HUMAN	F.FGGDRGAPKRGSGKDSHHPARTAHYGSLPQK.S	Y	19.4	3271.65	31	2.3	655.338	5	12.69	2	4791	SP_20180810_SynaptoPep_C1_2.raw	1	0	1	0	0	0	0	0	0	0	0	0	0	0	0	0	0	179	209
1	9	P02686|MBP_HUMAN	F.KNIVTPRTPPPS.Q	Y	19.36	1305.74	12	6.2	653.881	2	17.75	11	7833	SP_20180810_SynaptoPep_AD2_1.raw	1	0	0	0	0	0	0	0	0	0	0	1	0	0	0	0	0	225	236
1	9	P02686|MBP_HUMAN	S.TM(+15.99)DHARHGFLPRHRDTGILDS.I	Y	19.3	2447.19	21	5.3	612.807	4	27.83	7	12812	SP_20180810_SynaptoPep_C4_1.raw	2	0	0	0	0	0	0	1	1	0	0	0	0	0	0	0	0	154	174	Oxidation (M)	M2:Oxidation (M):1000.00
1	9	P02686|MBP_HUMAN	E.GQRPGFGYGGRASDYKSAHKGFKGVDAQGTLSKIFK.L	Y	19.29	3814.97	36	8.7	546.007	7	42.38	11	21755	SP_20180810_SynaptoPep_AD2_1.raw	1	0	0	0	0	0	0	0	0	0	0	1	0	0	0	0	0	254	289
1	9	P02686|MBP_HUMAN	G.KGRGLSL.S	Y	19.19	729.45	7	3.1	365.733	2	18.26	7	7477	SP_20180810_SynaptoPep_C4_1.raw	1	0	0	0	0	0	0	1	0	0	0	0	0	0	0	0	0	239	245
1	9	P02686|MBP_HUMAN	V.M(+15.99)ASQKRPSQRHGSKYLATASTM(+15.99)DHA.R	Y	19.14	2790.33	25	-13	559.066	5	9.72	6	3362	SP_20180810_SynaptoPep_C3_2.raw	1	0	0	0	0	0	1	0	0	0	0	0	0	0	0	0	0	134	158	Oxidation (M)	M1:Oxidation (M):1000.00;M22:Oxidation (M):1000.00
1	9	P02686|MBP_HUMAN	P.SQGKGRGLSL.S	Y	19.14	1001.56	10	7.7	501.792	2	19.1	2	8247	SP_20180810_SynaptoPep_C1_2.raw	1	0	1	0	0	0	0	0	0	0	0	0	0	0	0	0	0	236	245
1	9	P02686|MBP_HUMAN	T.PRTPPPSQGKG.R	Y	19.1	1120.6	11	8.3	561.311	2	6.86	12	1766	SP_20180810_SynaptoPep_AD2_2.raw	1	0	0	0	0	0	0	0	0	0	0	0	1	0	0	0	0	230	240
1	9	P02686|MBP_HUMAN	A.STM(+15.99)DHARHGFLPRHRDTG.I	Y	19.06	2105.99	18	3.3	527.507	4	11.6	5	4285	SP_20180810_SynaptoPep_C3_1.raw	1	0	0	0	0	1	0	0	0	0	0	0	0	0	0	0	0	153	170	Oxidation (M)	M3:Oxidation (M):1000.00
1	9	P02686|MBP_HUMAN	F.KLGGRDSRSGSPM.A	Y	19.06	1346.67	13	1.3	674.344	2	9.26	7	2972	SP_20180810_SynaptoPep_C4_1.raw	1	0	0	0	0	0	0	1	0	0	0	0	0	0	0	0	0	289	301
1	9	P02686|MBP_HUMAN	R.TPPPSQGKGRGLSLS.R	Y	18.82	1480.8	15	5.4	494.61	3	19.74	6	8781	SP_20180810_SynaptoPep_C3_2.raw	1	0	0	0	0	0	1	0	0	0	0	0	0	0	0	0	0	232	246
1	9	P02686|MBP_HUMAN	S.KIFKLGGRDSRSGSPMAR.R	Y	18.81	1962.06	18	1.4	491.522	4	18.79	11	8405	SP_20180810_SynaptoPep_AD2_1.raw	1	0	0	0	0	0	0	0	0	0	0	1	0	0	0	0	0	286	303
1	9	P02686|MBP_HUMAN	A.TASTMDHARHGFLPRHRDTGILDS.I	Y	18.81	2690.31	24	1.9	673.586	4	34.15	5	16702	SP_20180810_SynaptoPep_C3_1.raw	1	0	0	0	0	1	0	0	0	0	0	0	0	0	0	0	0	151	174
1	9	P02686|MBP_HUMAN	K.GFKGVDAQGTLSKIFKLGGRDSRSGSPM(+15.99)AR.R	Y	18.45	3138.64	30	5.4	524.116	6	51.42	11	26799	SP_20180810_SynaptoPep_AD2_1.raw	1	0	0	0	0	0	0	0	0	0	0	1	0	0	0	0	0	274	303	Oxidation (M)	M28:Oxidation (M):1000.00
1	9	P02686|MBP_HUMAN	K.IFKLGGRD.S	Y	18.43	904.513	8	4.6	453.266	2	24.7	6	11573	SP_20180810_SynaptoPep_C3_2.raw	1	0	0	0	0	0	1	0	0	0	0	0	0	0	0	0	0	287	294
1	9	P02686|MBP_HUMAN	D.SHHPARTAHYGSLPQKSHGRTQDENPVVHF.F	Y	18.41	3389.65	30	9.1	565.954	6	27.14	13	12175	SP_20180810_SynaptoPep_AD3_1.raw	1	0	0	0	0	0	0	0	0	0	0	0	0	1	0	0	0	194	223
1	9	P02686|MBP_HUMAN	A.Q(-17.03)GTLSKIFKLGGRDSRSGSPMA.R	Y	18.41	2275.17	22	9.1	569.806	4	55.44	6	28589	SP_20180810_SynaptoPep_C3_2.raw	1	0	0	0	0	0	1	0	0	0	0	0	0	0	0	0	0	281	302	Pyro-glu from Q	Q1:Pyro-glu from Q:1000.00
1	9	P02686|MBP_HUMAN	G.RDSRSGSPMA.R	Y	18.41	1062.49	10	1.5	532.252	2	7.84	7	2220	SP_20180810_SynaptoPep_C4_1.raw	1	0	0	0	0	0	0	1	0	0	0	0	0	0	0	0	0	293	302
1	9	P02686|MBP_HUMAN	Q.KSHGRTQDENPVVHFFKNIVTPRTPPPSQG.K	Y	18.28	3369.73	30	7.2	674.959	5	63.31	5	32601	SP_20180810_SynaptoPep_C3_1.raw	1	0	0	0	0	1	0	0	0	0	0	0	0	0	0	0	0	209	238
1	9	P02686|MBP_HUMAN	A.TASTM(+15.99)DHARHGFLP.R	Y	18.27	1555.72	14	4.9	519.583	3	26.46	8	11698	SP_20180810_SynaptoPep_C4_2.raw	1	0	0	0	0	0	0	0	1	0	0	0	0	0	0	0	0	151	164	Oxidation (M)	M5:Oxidation (M):1000.00
1	9	P02686|MBP_HUMAN	Q.GKGRGLSL.S	Y	18.14	786.471	8	10.1	394.247	2	18.33	6	8008	SP_20180810_SynaptoPep_C3_2.raw	1	0	0	0	0	0	1	0	0	0	0	0	0	0	0	0	0	238	245
7	1	P60709|ACTB_HUMAN	L.RVAPEEHPVLLTEAPLNPKANR.E	N	83.53	2450.34	22	7.7	613.597	4	40.12	1	20207	SP_20180810_SynaptoPep_C1_1.raw	7	2	2	0	0	0	0	0	1	0	1	1	0	0	0	0	0	95	116
7	1	P60709|ACTB_HUMAN	L.RVAPEEHPVLLTEAPLNPKANRE.K	N	83.28	2579.38	23	9.2	645.859	4	40.31	1	20311	SP_20180810_SynaptoPep_C1_1.raw	6	2	1	0	0	0	0	1	0	0	0	1	1	0	0	0	0	95	117
7	1	P60709|ACTB_HUMAN	F.AGDDAPRAVFPSIVGRP.R	N	78.24	1723.9	17	7.3	575.645	3	50.94	1	26097	SP_20180810_SynaptoPep_C1_1.raw	9	1	0	0	1	0	1	1	0	1	1	1	1	0	1	0	0	22	38
7	1	P60709|ACTB_HUMAN	L.RVAPEEHPVLLTEAPLNPKANREK.M	N	77.46	2707.48	24	9.1	542.508	5	38.81	9	19770	SP_20180810_SynaptoPep_AD1_1.raw	11	1	1	0	0	1	1	1	1	2	1	1	1	0	0	0	0	95	118
7	1	P60709|ACTB_HUMAN	F.AGDDAPRAVFPSIVGRPR.H	N	76.39	1880	18	6.7	627.679	3	44.94	9	23160	SP_20180810_SynaptoPep_AD1_1.raw	17	0	2	0	1	2	2	1	1	2	2	2	1	0	1	0	0	22	39
7	1	P60709|ACTB_HUMAN	L.RVAPEEHPVLLTEAPLNPKANREKM.T	N	75.35	2838.52	25	7.9	568.715	5	39.2	1	19686	SP_20180810_SynaptoPep_C1_1.raw	5	1	0	0	0	0	0	0	1	0	1	1	1	0	0	0	0	95	119
7	1	P60709|ACTB_HUMAN	A.GDDAPRAVFPSIVGRPR.H	N	74.63	1808.96	17	5.4	453.251	4	44.73	9	23049	SP_20180810_SynaptoPep_AD1_1.raw	9	2	0	0	0	0	0	0	0	1	2	2	2	0	0	0	0	23	39
7	1	P60709|ACTB_HUMAN	G.FAGDDAPRAVFPSIVGRPRHQG.V	N	73.26	2349.21	22	7.5	470.853	5	44.64	6	22753	SP_20180810_SynaptoPep_C3_2.raw	25	2	1	1	1	2	2	1	0	2	3	2	3	2	2	1	0	21	42
7	1	P60709|ACTB_HUMAN	M.WISKQEYDESGPSIVHRK.C	N	73.08	2158.08	18	6.2	540.531	4	27	13	12196	SP_20180810_SynaptoPep_AD3_1.raw	53	4	4	1	2	3	4	4	4	4	3	5	5	3	3	2	2	356	373
7	1	P60709|ACTB_HUMAN	W.ISKQEYDESGPSIVHRK.C	N	72.93	1972	17	5.2	658.345	3	15.33	14	5766	SP_20180810_SynaptoPep_AD3_2.raw	41	4	4	2	1	2	3	3	3	3	4	4	3	1	3	0	1	357	373
7	1	P60709|ACTB_HUMAN	F.AGDDAPRAVFPSIVGRPRHQG.V	N	72.48	2202.14	21	4.2	441.437	5	38.36	9	19520	SP_20180810_SynaptoPep_AD1_1.raw	27	2	2	2	1	2	2	1	0	3	2	3	3	2	2	0	0	22	42
7	1	P60709|ACTB_HUMAN	S.GRTTGIVMDSGDGVTH.T	N	71.05	1601.75	16	6.3	534.926	3	24.6	9	11729	SP_20180810_SynaptoPep_AD1_1.raw	8	0	1	0	0	2	0	0	0	2	1	1	1	0	0	0	0	146	161
7	1	P60709|ACTB_HUMAN	G.M(+15.99)GQKDSYVGDEAQSKRGILT.L	N	70.16	2198.06	20	6.3	733.7	3	23.18	1	10660	SP_20180810_SynaptoPep_C1_1.raw	15	2	2	1	0	1	1	1	0	2	1	2	2	0	0	0	0	47	66	Oxidation (M)	M1:Oxidation (M):1000.00
7	1	P60709|ACTB_HUMAN	K.AGFAGDDAPRAVFPSIVG.R	N	69.85	1745.87	18	2.3	873.946	2	65.61	1	34041	SP_20180810_SynaptoPep_C1_1.raw	17	3	1	1	1	1	1	0	1	1	1	2	2	0	1	1	0	19	36
7	1	P60709|ACTB_HUMAN	L.RVAPEEHPVLLTEAPLNPKA.N	N	69.72	2180.2	20	5.2	546.059	4	46.39	1	23663	SP_20180810_SynaptoPep_C1_1.raw	5	2	2	0	0	0	0	0	0	0	0	1	0	0	0	0	0	95	114
7	1	P60709|ACTB_HUMAN	I.SKQEYDESGPSIVHR.K	N	69.67	1730.82	15	4.6	577.951	3	16.43	12	7093	SP_20180810_SynaptoPep_AD2_2.raw	11	2	3	0	0	0	0	0	0	2	1	2	1	0	0	0	0	358	372
7	1	P60709|ACTB_HUMAN	L.RVAPEEHPVLLTEAPLNPK.A	N	69.64	2109.16	19	7.6	704.065	3	46.52	6	23799	SP_20180810_SynaptoPep_C3_2.raw	33	2	2	2	2	2	2	1	3	3	2	2	3	2	1	2	2	95	113
7	1	P60709|ACTB_HUMAN	L.DFEQEMATAASSSSLEK.S	N	68.59	1829.8	17	9.2	915.915	2	46.17	9	23828	SP_20180810_SynaptoPep_AD1_1.raw	7	2	1	0	0	0	0	0	0	1	1	2	0	0	0	0	0	222	238
7	1	P60709|ACTB_HUMAN	F.AGDDAPRAVFPSIVGRPRH.Q	N	68.59	2017.06	19	8.2	673.366	3	37.56	1	18773	SP_20180810_SynaptoPep_C1_1.raw	32	3	3	1	1	3	3	2	2	3	3	3	4	0	1	0	0	22	40
7	1	P60709|ACTB_HUMAN	L.DFEQEM(+15.99)ATAASSSSLEKS.Y	N	67.92	1932.83	18	5.4	967.425	2	26.46	12	12724	SP_20180810_SynaptoPep_AD2_2.raw	5	0	0	0	0	0	0	0	0	1	1	1	1	0	1	0	0	222	239	Oxidation (M)	M6:Oxidation (M):1000.00
7	1	P60709|ACTB_HUMAN	G.FAGDDAPRAVFPSIVGRPR.H	N	67.89	2027.07	19	7.1	676.702	3	51.21	9	26544	SP_20180810_SynaptoPep_AD1_1.raw	20	2	1	1	1	2	0	1	1	2	1	2	2	1	1	1	1	21	39
7	1	P60709|ACTB_HUMAN	L.RVAPEEHPVLLTEAPLNPKANREKM(+15.99).T	N	67.47	2854.51	25	4	571.912	5	35.86	11	18072	SP_20180810_SynaptoPep_AD2_1.raw	8	2	2	0	0	0	0	1	0	0	1	1	1	0	0	0	0	95	119	Oxidation (M)	M25:Oxidation (M):1000.00
7	1	P60709|ACTB_HUMAN	L.RVAPEEHPVLLTEAPLNPKANREKMTQ.I	N	67.45	3067.62	27	7.5	614.537	5	38.27	1	19172	SP_20180810_SynaptoPep_C1_1.raw	2	1	1	0	0	0	0	0	0	0	0	0	0	0	0	0	0	95	121
7	1	P60709|ACTB_HUMAN	G.FAGDDAPRAVFPSIVGRPRHQ.G	N	67.42	2292.19	21	5.1	459.447	5	43.99	12	22563	SP_20180810_SynaptoPep_AD2_2.raw	11	2	1	0	0	0	1	0	0	2	2	1	2	0	0	0	0	21	41
7	1	P60709|ACTB_HUMAN	W.ISKQEYDESGPSIVHR.K	N	67.32	1843.91	16	7.4	615.647	3	19.38	1	8520	SP_20180810_SynaptoPep_C1_1.raw	30	2	2	2	1	2	1	2	2	2	2	2	2	2	2	2	2	357	372
7	1	P60709|ACTB_HUMAN	R.VAPEEHPVLLTEAPLNPK.A	N	66.96	1953.06	18	7.2	977.543	2	51.24	9	26563	SP_20180810_SynaptoPep_AD1_1.raw	24	2	1	2	1	2	2	0	2	2	2	1	2	1	1	2	1	96	113
7	1	P60709|ACTB_HUMAN	G.FAGDDAPRAVFPSIVGRPRH.Q	N	66.86	2164.13	20	4.7	433.835	5	43.88	11	22709	SP_20180810_SynaptoPep_AD2_1.raw	26	3	2	1	1	2	3	1	0	3	3	2	3	1	1	0	0	21	40
7	1	P60709|ACTB_HUMAN	I.SKQEYDESGPSIVHRK.C	N	66.7	1858.92	16	4.8	620.649	3	13.48	9	5453	SP_20180810_SynaptoPep_AD1_1.raw	23	2	2	1	1	1	2	2	1	2	2	2	2	1	2	0	0	358	373
7	1	P60709|ACTB_HUMAN	L.RVAPEEHPVLLTEAPLNPKAN.R	N	66.25	2294.24	21	7.8	765.759	3	45.11	1	22971	SP_20180810_SynaptoPep_C1_1.raw	4	1	1	0	0	0	0	0	0	0	0	0	2	0	0	0	0	95	115
7	1	P60709|ACTB_HUMAN	L.DFEQEMATAASSSSLEKS.Y	N	66.09	1916.83	18	7.6	959.43	2	46.21	10	23870	SP_20180810_SynaptoPep_AD1_2.raw	15	1	1	0	0	0	0	2	1	2	2	2	2	1	1	0	0	222	239
7	1	P60709|ACTB_HUMAN	A.GDDAPRAVFPSIVGRPRHQG.V	N	65.89	2131.1	20	6.7	533.787	4	35.11	11	17646	SP_20180810_SynaptoPep_AD2_1.raw	6	1	1	0	0	0	1	0	0	0	1	1	1	0	0	0	0	23	42
7	1	P60709|ACTB_HUMAN	K.QEYDESGPSIVHRK.C	N	65.89	1643.79	14	7	411.958	4	14.97	1	6089	SP_20180810_SynaptoPep_C1_1.raw	11	2	1	0	0	1	0	0	0	2	1	2	2	0	0	0	0	360	373
7	1	P60709|ACTB_HUMAN	M.WISKQEYDESGPSIVHR.K	N	65.3	2029.99	17	1	677.67	3	29.63	1	14309	SP_20180810_SynaptoPep_C1_1.raw	11	2	1	0	0	0	0	1	1	1	1	2	2	0	0	0	0	356	372
7	1	P60709|ACTB_HUMAN	F.AGDDAPRAVFPSIVGRPRHQ.G	N	65.05	2145.12	20	7.9	430.034	5	36.89	1	18406	SP_20180810_SynaptoPep_C1_1.raw	13	2	2	0	0	1	2	0	0	2	2	0	2	0	0	0	0	22	41
7	1	P60709|ACTB_HUMAN	D.DAPRAVFPSIVGRPR.H	N	64.02	1636.92	15	7.5	546.65	3	43.46	12	22265	SP_20180810_SynaptoPep_AD2_2.raw	5	0	0	0	0	1	0	0	0	0	1	2	1	0	0	0	0	25	39
7	1	P60709|ACTB_HUMAN	K.AGFAGDDAPRAVFPSIVGRPR.H	N	63.65	2155.13	21	6.2	539.793	4	51.67	1	26488	SP_20180810_SynaptoPep_C1_1.raw	7	1	1	1	0	1	1	0	0	0	0	1	1	0	0	0	0	19	39
7	1	P60709|ACTB_HUMAN	K.AGFAGDDAPRAVFPSIVGRPRHQG.V	N	63.51	2477.27	24	6.8	496.464	5	45.01	1	22913	SP_20180810_SynaptoPep_C1_1.raw	26	2	2	2	2	2	2	2	1	2	2	1	3	0	1	1	1	19	42
7	1	P60709|ACTB_HUMAN	Q.KEITALAPSTM(+15.99)KIKIIAPPER.K	N	63.5	2322.33	21	5.1	581.594	4	44.14	1	22440	SP_20180810_SynaptoPep_C1_1.raw	4	1	1	0	0	0	0	0	0	0	0	1	1	0	0	0	0	315	335	Oxidation (M)	M11:Oxidation (M):1000.00
7	1	P60709|ACTB_HUMAN	A.LAPSTM(+15.99)KIKIIAPPER.K	N	62.76	1780.03	16	8.1	446.018	4	35.82	1	17808	SP_20180810_SynaptoPep_C1_1.raw	4	1	0	0	0	0	0	0	0	0	0	1	2	0	0	0	0	320	335	Oxidation (M)	M6:Oxidation (M):1000.00
7	1	P60709|ACTB_HUMAN	I.SKQEYDESGPSIVH.R	N	61.92	1574.72	14	6.3	525.918	3	19.51	1	8596	SP_20180810_SynaptoPep_C1_1.raw	13	2	2	0	0	0	0	1	0	2	2	2	2	0	0	0	0	358	371
7	1	P60709|ACTB_HUMAN	S.KQEYDESGPSIVHRK.C	N	61.68	1771.89	15	3.1	591.638	3	13.75	10	5676	SP_20180810_SynaptoPep_AD1_2.raw	2	0	0	0	0	0	0	0	0	1	1	0	0	0	0	0	0	359	373
7	1	P60709|ACTB_HUMAN	E.LPDGQVITIGNERF.R	N	60.94	1557.82	14	9	779.922	2	58.74	9	30612	SP_20180810_SynaptoPep_AD1_1.raw	9	1	1	0	0	1	1	1	0	1	1	1	1	0	0	0	0	242	255
7	1	P60709|ACTB_HUMAN	K.QEYDESGPSIVHR.K	N	60.87	1515.7	13	6	506.242	3	20.01	12	9085	SP_20180810_SynaptoPep_AD2_2.raw	9	2	0	0	0	0	0	0	0	2	2	1	2	0	0	0	0	360	372
7	1	P60709|ACTB_HUMAN	E.YDESGPSIVHR.K	N	60.75	1258.59	11	1.8	420.539	3	18.71	10	8446	SP_20180810_SynaptoPep_AD1_2.raw	7	0	2	0	0	1	0	0	0	2	2	0	0	0	0	0	0	362	372
7	1	P60709|ACTB_HUMAN	F.YNELRVAPEEHPVLL.T	N	60.74	1777.94	15	6.7	593.657	3	53.01	1	27213	SP_20180810_SynaptoPep_C1_1.raw	11	2	1	0	0	1	1	1	0	0	0	2	2	0	1	0	0	91	105
7	1	P60709|ACTB_HUMAN	K.Q(-17.03)EYDESGPSIVHR.K	N	60.69	1498.67	13	4.1	750.345	2	28.19	9	13762	SP_20180810_SynaptoPep_AD1_1.raw	3	0	1	0	0	0	0	0	0	1	1	0	0	0	0	0	0	360	372	Pyro-glu from Q	Q1:Pyro-glu from Q:1000.00
7	1	P60709|ACTB_HUMAN	G.FAGDDAPRAVFPSIVGRP.R	N	60.17	1870.97	18	6.9	624.668	3	56.42	1	29066	SP_20180810_SynaptoPep_C1_1.raw	7	1	1	0	0	1	0	0	0	1	1	1	1	0	0	0	0	21	38
7	1	P60709|ACTB_HUMAN	W.ISKQEYDESGPSIVH.R	N	59.88	1687.81	15	10	844.918	2	22.94	12	10737	SP_20180810_SynaptoPep_AD2_2.raw	18	2	1	1	0	0	1	1	1	2	2	2	2	0	1	1	1	357	371
7	1	P60709|ACTB_HUMAN	F.EQEM(+15.99)ATAASSSSLEKS.Y	N	59.57	1670.73	16	1.7	836.374	2	12.71	12	5012	SP_20180810_SynaptoPep_AD2_2.raw	6	1	0	0	0	0	0	0	1	1	1	1	1	0	0	0	0	224	239	Oxidation (M)	M4:Oxidation (M):1000.00
7	1	P60709|ACTB_HUMAN	Q.EYDESGPSIVHR.K	N	59.56	1387.64	12	4	694.828	2	20.12	9	9177	SP_20180810_SynaptoPep_AD1_1.raw	12	1	2	0	0	1	1	0	1	2	1	2	1	0	0	0	0	361	372
7	1	P60709|ACTB_HUMAN	Q.KEITALAPSTMKIKIIAPPER.K	N	59.29	2306.34	21	5	462.277	5	51.88	1	26602	SP_20180810_SynaptoPep_C1_1.raw	3	1	1	0	0	0	0	0	0	0	0	1	0	0	0	0	0	315	335
7	1	P60709|ACTB_HUMAN	S.KQEYDESGPSIVHR.K	N	59.26	1643.79	14	5.8	548.941	3	16.25	1	6802	SP_20180810_SynaptoPep_C1_1.raw	5	1	1	0	0	0	0	0	0	0	1	1	1	0	0	0	0	359	372
7	1	P60709|ACTB_HUMAN	D.FEQEMATAASSSSLEKS.Y	N	58.79	1801.8	17	6.9	901.915	2	28.75	11	14034	SP_20180810_SynaptoPep_AD2_1.raw	5	0	0	0	0	0	0	0	0	1	1	1	1	0	1	0	0	223	239
7	1	P60709|ACTB_HUMAN	M.DSGDGVTHTVPIYEG.Y	N	57.96	1545.69	15	2.9	773.857	2	38.8	10	19780	SP_20180810_SynaptoPep_AD1_2.raw	7	1	1	0	0	0	0	0	1	1	1	1	1	0	0	0	0	154	168
7	1	P60709|ACTB_HUMAN	T.ALAPSTMKIKIIAPPER.K	N	57.82	1835.07	17	4.9	459.777	4	51.66	5	26366	SP_20180810_SynaptoPep_C3_1.raw	9	1	1	0	0	1	1	1	0	1	1	1	1	0	0	0	0	319	335
7	1	P60709|ACTB_HUMAN	F.QQM(+15.99)WISKQEYDESGPSIVHRK.C	N	57.71	2561.23	21	6.7	641.32	4	28.97	12	14139	SP_20180810_SynaptoPep_AD2_2.raw	4	0	0	0	0	0	0	0	0	1	1	1	1	0	0	0	0	353	373	Oxidation (M)	M3:Oxidation (M):1000.00
7	1	P60709|ACTB_HUMAN	M.D(+42.01)DDIAALVVDNGSG.M	Y	57.55	1401.63	14	7.8	701.826	2	66.61	6	34663	SP_20180810_SynaptoPep_C3_2.raw	5	1	1	1	0	1	1	0	0	0	0	0	0	0	0	0	0	2	15	Acetylation (Protein N-term)	D1:Acetylation (Protein N-term):1000.00
7	1	P60709|ACTB_HUMAN	L.TEAPLNPKANREKM.T	N	57.33	1597.82	14	2.9	400.465	4	16.08	9	6911	SP_20180810_SynaptoPep_AD1_1.raw	9	2	1	0	0	1	0	0	0	1	1	1	2	0	0	0	0	106	119
7	1	P60709|ACTB_HUMAN	F.YNELRVAPEEHPVL.L	N	57.29	1664.85	14	8.2	555.962	3	45.2	9	23299	SP_20180810_SynaptoPep_AD1_1.raw	9	0	1	0	0	0	0	0	2	2	2	1	0	0	1	0	0	91	104
7	1	P60709|ACTB_HUMAN	Y.VGDEAQSKRGILT.L	N	57.18	1372.73	13	6.5	687.377	2	19.66	5	8621	SP_20180810_SynaptoPep_C3_1.raw	25	2	2	1	1	2	2	2	1	2	2	2	2	0	1	1	2	54	66
7	1	P60709|ACTB_HUMAN	S.GRTTGIVM(+15.99)DSGDGVTH.T	N	57.1	1617.74	16	3.2	540.256	3	16.36	1	6864	SP_20180810_SynaptoPep_C1_1.raw	8	2	0	0	1	2	1	0	0	1	0	1	0	0	0	0	0	146	161	Oxidation (M)	M8:Oxidation (M):1000.00
7	1	P60709|ACTB_HUMAN	A.GDDAPRAVFPSIVGRPRH.Q	N	56.87	1946.02	18	6.1	487.516	4	37.41	1	18783	SP_20180810_SynaptoPep_C1_1.raw	10	1	1	0	0	1	2	0	0	0	2	1	2	0	0	0	0	23	40
7	1	P60709|ACTB_HUMAN	D.FEQEM(+15.99)ATAASSSSLEKS.Y	N	56.76	1817.8	17	3.1	909.909	2	20.08	12	9126	SP_20180810_SynaptoPep_AD2_2.raw	3	0	0	0	0	0	0	0	0	0	1	1	1	0	0	0	0	223	239	Oxidation (M)	M5:Oxidation (M):1000.00
7	1	P60709|ACTB_HUMAN	Y.VGDEAQSKRGILTL.K	N	56.7	1485.82	14	7.5	743.92	2	40.5	6	20442	SP_20180810_SynaptoPep_C3_2.raw	13	2	1	1	1	1	2	0	0	1	1	1	2	0	0	0	0	54	67
7	1	P60709|ACTB_HUMAN	E.LPDGQVITIGNER.F	N	56.41	1410.75	13	9.3	706.387	2	41.99	6	21266	SP_20180810_SynaptoPep_C3_2.raw	3	0	1	0	0	1	1	0	0	0	0	0	0	0	0	0	0	242	254
7	1	P60709|ACTB_HUMAN	F.AGDDAPRAVFPSIVG.R	N	56.35	1470.75	15	6.5	736.385	2	57.42	12	29930	SP_20180810_SynaptoPep_AD2_2.raw	12	1	1	1	1	1	0	1	0	1	1	1	1	1	0	1	0	22	36
7	1	P60709|ACTB_HUMAN	V.GDEAQSKRGILT.L	N	56.34	1273.66	12	9.6	637.845	2	14.76	1	5966	SP_20180810_SynaptoPep_C1_1.raw	12	2	1	0	1	1	2	0	0	1	1	2	1	0	0	0	0	55	66
7	1	P60709|ACTB_HUMAN	L.RVAPEEHPVLLTEAPLNPKANREKMTQIM(+15.99).F	N	56.16	3327.74	29	7.1	666.561	5	44.31	12	22740	SP_20180810_SynaptoPep_AD2_2.raw	2	1	0	0	0	0	0	0	0	0	0	0	1	0	0	0	0	95	123	Oxidation (M)	M29:Oxidation (M):19.86
7	1	P60709|ACTB_HUMAN	A.LAPSTMKIKIIAPPER.K	N	55.9	1764.03	16	4.9	442.018	4	47.43	2	24038	SP_20180810_SynaptoPep_C1_2.raw	4	0	1	0	0	0	1	0	0	0	0	2	0	0	0	0	0	320	335
7	1	P60709|ACTB_HUMAN	K.AGFAGDDAPRAVFPSIVGRPRH.Q	N	55.87	2292.19	22	4.6	459.447	5	46.47	11	24082	SP_20180810_SynaptoPep_AD2_1.raw	15	0	2	1	2	2	2	0	1	1	2	1	1	0	0	0	0	19	40
7	1	P60709|ACTB_HUMAN	L.YASGRTTGIVM(+15.99)DSGDGVTH.T	N	55.82	1938.87	19	2.1	647.3	3	20.82	6	9394	SP_20180810_SynaptoPep_C3_2.raw	3	1	0	0	0	1	1	0	0	0	0	0	0	0	0	0	0	143	161	Oxidation (M)	M11:Oxidation (M):1000.00
7	1	P60709|ACTB_HUMAN	T.ALAPSTM(+15.99)KIKIIAPPER.K	N	55.46	1851.07	17	4.3	463.776	4	41.7	10	21394	SP_20180810_SynaptoPep_AD1_2.raw	8	1	1	0	0	1	1	0	0	1	1	1	1	0	0	0	0	319	335	Oxidation (M)	M7:Oxidation (M):1000.00
7	1	P60709|ACTB_HUMAN	E.YDESGPSIVHRK.C	N	55.35	1386.69	12	4.1	694.355	2	12.74	11	5022	SP_20180810_SynaptoPep_AD2_1.raw	13	0	2	0	1	1	1	1	2	2	2	1	0	0	0	0	0	362	373
7	1	P60709|ACTB_HUMAN	K.AGFAGDDAPRAVFPSIVGRPRHQ.G	N	54.96	2420.25	23	2.4	485.058	5	45.84	11	23723	SP_20180810_SynaptoPep_AD2_1.raw	5	0	1	0	0	1	0	0	0	0	1	2	0	0	0	0	0	19	41
7	1	P60709|ACTB_HUMAN	L.TEAPLNPKANREK.M	N	54.86	1466.78	13	2	367.704	4	9.82	12	3429	SP_20180810_SynaptoPep_AD2_2.raw	26	3	3	1	0	2	2	2	1	3	3	3	3	0	0	0	0	106	118
7	1	P60709|ACTB_HUMAN	F.YNELRVAPEEHPVLLTEAPLNPK.A	N	54.78	2628.39	23	7.2	658.11	4	55.4	12	28821	SP_20180810_SynaptoPep_AD2_2.raw	4	2	0	0	0	0	0	0	0	0	0	1	1	0	0	0	0	91	113
7	1	P60709|ACTB_HUMAN	T.EAPLNPKANREK.M	N	54.7	1365.74	12	1.6	342.442	4	8.55	1	2601	SP_20180810_SynaptoPep_C1_1.raw	25	3	3	0	0	3	3	2	1	2	2	3	3	0	0	0	0	107	118
7	1	P60709|ACTB_HUMAN	A.GFAGDDAPRAVFPSIVGRPRHQG.V	N	54.68	2406.23	23	5.9	482.256	5	49.03	5	24947	SP_20180810_SynaptoPep_C3_1.raw	10	2	2	0	0	2	1	0	0	1	0	1	1	0	0	0	0	20	42
7	1	P60709|ACTB_HUMAN	Q.QMWISKQEYDESGPSIVHRK.C	N	54.68	2417.18	20	16.3	605.312	4	24.51	11	11640	SP_20180810_SynaptoPep_AD2_1.raw	1	0	0	0	0	0	0	0	0	0	0	1	0	0	0	0	0	354	373
7	1	P60709|ACTB_HUMAN	E.LRVAPEEHPVLLTEAPLNPK.A	N	54.64	2222.24	20	8.4	741.761	3	50.8	11	26451	SP_20180810_SynaptoPep_AD2_1.raw	1	0	0	0	0	0	0	0	0	0	0	1	0	0	0	0	0	94	113
7	1	P60709|ACTB_HUMAN	M.D(+42.01)DDIAALVVDNGSGM(+15.99)CKAGFAGDDAPRAVFPSIVGRPRHQG.V	Y	54.6	4239.02	41	3.1	848.814	5	67.84	11	35957	SP_20180810_SynaptoPep_AD2_1.raw	4	1	1	0	0	0	0	1	0	0	0	1	0	0	0	0	0	2	42	Acetylation (Protein N-term); Oxidation (M)	D1:Acetylation (Protein N-term):1000.00;M15:Oxidation (M):1000.00
7	1	P60709|ACTB_HUMAN	A.LAPSTM(+15.99)KIKIIAPPERK.Y	N	54.4	1908.12	17	6.7	478.041	4	32.78	9	16365	SP_20180810_SynaptoPep_AD1_1.raw	15	3	3	0	0	2	0	0	0	1	1	2	3	0	0	0	0	320	336	Oxidation (M)	M6:Oxidation (M):1000.00
7	1	P60709|ACTB_HUMAN	Q.EYDESGPSIVHRK.C	N	54.18	1515.73	13	7.6	506.255	3	15.33	9	6492	SP_20180810_SynaptoPep_AD1_1.raw	15	2	2	0	0	0	1	1	1	2	2	2	2	0	0	0	0	361	373
7	1	P60709|ACTB_HUMAN	L.RVAPEEHPVLLTEAPLNPKANREKM(+15.99)TQIM(+15.99)F.E	N	53.72	3490.81	30	9.4	699.175	5	49.99	11	26004	SP_20180810_SynaptoPep_AD2_1.raw	8	1	1	0	0	0	0	0	0	1	1	1	2	0	1	0	0	95	124	Oxidation (M)	M25:Oxidation (M):1000.00;M29:Oxidation (M):1000.00
7	1	P60709|ACTB_HUMAN	Q.KEITALAPSTM(+15.99)KIKIIAPPERK.Y	N	53.51	2450.43	22	6.6	491.096	5	39.29	11	20007	SP_20180810_SynaptoPep_AD2_1.raw	8	2	1	0	0	1	0	0	0	1	1	1	1	0	0	0	0	315	336	Oxidation (M)	M11:Oxidation (M):1000.00
7	1	P60709|ACTB_HUMAN	L.RVAPEEHPVLLTEAPLNP.K	N	53.4	1981.06	18	5.6	661.365	3	55.69	9	28946	SP_20180810_SynaptoPep_AD1_1.raw	6	2	1	0	0	0	0	0	0	1	1	1	0	0	0	0	0	95	112
7	1	P60709|ACTB_HUMAN	G.MGQKDSYVGDEAQSKRGILT.L	N	53.34	2182.07	20	8.2	728.37	3	25.7	12	12292	SP_20180810_SynaptoPep_AD2_2.raw	2	1	0	0	0	0	0	0	0	0	0	0	1	0	0	0	0	47	66
7	1	P60709|ACTB_HUMAN	Y.ELPDGQVITIGNER.F	N	53.1	1539.79	14	9.3	770.909	2	45.84	5	23180	SP_20180810_SynaptoPep_C3_1.raw	6	0	1	0	0	1	1	0	0	1	0	1	0	0	1	0	0	241	254
7	1	P60709|ACTB_HUMAN	S.KQEYDESGPSIVH.R	N	52.5	1487.69	13	6.9	744.857	2	20.66	10	9541	SP_20180810_SynaptoPep_AD1_2.raw	1	0	0	0	0	0	0	0	0	0	1	0	0	0	0	0	0	359	371
7	1	P60709|ACTB_HUMAN	L.TEAPLNPKANR.E	N	52.47	1209.65	11	3.9	404.224	3	12.99	9	5174	SP_20180810_SynaptoPep_AD1_1.raw	10	1	1	0	0	1	1	0	0	2	2	1	1	0	0	0	0	106	116
7	1	P60709|ACTB_HUMAN	A.GFAGDDAPRAVFPSIVGRPR.H	N	52.45	2084.09	20	6.8	522.034	4	51.01	12	26414	SP_20180810_SynaptoPep_AD2_2.raw	3	1	0	0	0	0	0	0	0	0	0	1	1	0	0	0	0	20	39
7	1	P60709|ACTB_HUMAN	F.EQEMATAASSSSLEK.S	N	52.43	1567.7	15	5.3	784.863	2	19.36	12	8721	SP_20180810_SynaptoPep_AD2_2.raw	5	1	1	0	0	0	0	0	0	1	1	0	1	0	0	0	0	224	238
7	1	P60709|ACTB_HUMAN	L.LTEAPLNPKANREK.M	N	52.29	1579.87	14	4.8	395.976	4	16.34	9	7055	SP_20180810_SynaptoPep_AD1_1.raw	19	3	3	0	0	1	1	2	1	1	2	3	2	0	0	0	0	105	118
7	1	P60709|ACTB_HUMAN	G.DDAPRAVFPSIVGRPR.H	N	52.2	1751.94	16	5.9	584.992	3	44.09	11	22725	SP_20180810_SynaptoPep_AD2_1.raw	1	0	0	0	0	0	0	0	0	0	0	1	0	0	0	0	0	24	39
7	1	P60709|ACTB_HUMAN	E.QEMATAASSSSLEKS.Y	N	52.19	1525.69	15	5	763.858	2	17.76	11	7837	SP_20180810_SynaptoPep_AD2_1.raw	3	0	0	0	0	0	0	0	0	1	0	1	1	0	0	0	0	225	239
7	1	P60709|ACTB_HUMAN	Y.DESGPSIVHRK.C	N	52	1223.63	11	6.2	612.824	2	10.23	1	3528	SP_20180810_SynaptoPep_C1_1.raw	30	2	2	2	2	2	1	2	2	2	2	2	2	2	1	2	2	363	373
7	1	P60709|ACTB_HUMAN	L.RVAPEEHPVLLTEAPLNPKANREKM(+15.99)TQIM(+15.99).F	N	51.74	3343.74	29	10.5	669.762	5	39.77	12	20235	SP_20180810_SynaptoPep_AD2_2.raw	4	0	1	0	0	0	0	0	0	1	1	0	1	0	0	0	0	95	123	Oxidation (M)	M25:Oxidation (M):1000.00;M29:Oxidation (M):1000.00
7	1	P60709|ACTB_HUMAN	M.WISKQEYDESGPSIVH.R	N	51.66	1873.88	16	2.9	937.952	2	34.27	12	17139	SP_20180810_SynaptoPep_AD2_2.raw	1	0	0	0	0	0	0	0	0	0	0	0	1	0	0	0	0	356	371
7	1	P60709|ACTB_HUMAN	A.GFAGDDAPRAVFPSIVG.R	N	51.66	1674.84	17	4.4	838.429	2	64.78	12	33947	SP_20180810_SynaptoPep_AD2_2.raw	8	1	1	0	1	1	1	0	0	1	1	0	1	0	0	0	0	20	36
7	1	P60709|ACTB_HUMAN	M.GQKDSYVGDEAQSKRGILT.L	N	51.52	2051.03	19	4.9	684.687	3	22.95	1	10531	SP_20180810_SynaptoPep_C1_1.raw	11	1	2	1	2	0	1	0	1	0	2	0	1	0	0	0	0	48	66
7	1	P60709|ACTB_HUMAN	K.QEYDESGPSIVH.R	N	51.49	1359.59	12	5.6	680.808	2	24.27	1	11269	SP_20180810_SynaptoPep_C1_1.raw	5	1	0	0	0	0	0	0	0	1	1	1	1	0	0	0	0	360	371
7	1	P60709|ACTB_HUMAN	V.APEEHPVLLTEAPLNPK.A	N	51.34	1853.99	17	9.1	619.009	3	48.99	3	24117	SP_20180810_SynaptoPep_C2_1.raw	8	0	0	1	1	2	2	1	0	0	0	0	0	0	0	0	1	97	113
7	1	P60709|ACTB_HUMAN	L.DFEQEM(+15.99)ATAASSSSLEK.S	N	51.31	1845.79	17	8.9	923.912	2	26.34	12	12654	SP_20180810_SynaptoPep_AD2_2.raw	2	0	0	0	0	0	0	0	0	0	0	1	1	0	0	0	0	222	238	Oxidation (M)	M6:Oxidation (M):1000.00
7	1	P60709|ACTB_HUMAN	D.DAPRAVFPSIVGRPRH.Q	N	51.13	1773.97	16	5.1	444.503	4	40.28	10	20610	SP_20180810_SynaptoPep_AD1_2.raw	2	0	0	0	0	0	0	0	0	0	1	0	1	0	0	0	0	25	40
7	1	P60709|ACTB_HUMAN	L.LTEAPLNPKANREKM.T	N	50.81	1710.91	15	6.5	428.737	4	23.03	10	10875	SP_20180810_SynaptoPep_AD1_2.raw	9	2	1	0	0	0	0	0	0	1	1	2	2	0	0	0	0	105	119
7	1	P60709|ACTB_HUMAN	S.YELPDGQVITIGNERF.R	N	50.73	1849.92	16	14.5	925.981	2	65.31	12	34234	SP_20180810_SynaptoPep_AD2_2.raw	2	0	0	0	0	0	0	0	0	0	0	1	1	0	0	0	0	240	255
7	1	P60709|ACTB_HUMAN	G.DDAPRAVFPSIVGRPRH.Q	N	50.6	1889	17	7.8	473.261	4	38.61	11	19617	SP_20180810_SynaptoPep_AD2_1.raw	4	1	1	0	0	0	0	0	0	0	1	1	0	0	0	0	0	24	40
7	1	P60709|ACTB_HUMAN	E.LRVAPEEHPVL.L	N	50.54	1258.7	11	4.9	420.577	3	35.64	11	17949	SP_20180810_SynaptoPep_AD2_1.raw	4	1	1	0	0	0	0	0	1	0	0	1	0	0	0	0	0	94	104
7	1	P60709|ACTB_HUMAN	M.DSGDGVTHTVP.I	N	50.44	1083.48	11	6.1	542.752	2	19.27	1	8457	SP_20180810_SynaptoPep_C1_1.raw	10	1	1	1	1	1	0	0	1	1	1	1	1	0	0	0	0	154	164
7	1	P60709|ACTB_HUMAN	Y.DESGPSIVHR.K	N	50.33	1095.53	10	6	548.776	2	14.84	6	6105	SP_20180810_SynaptoPep_C3_2.raw	14	1	1	1	1	1	1	1	1	1	1	1	1	1	1	0	0	363	372
7	1	P60709|ACTB_HUMAN	F.AGDDAPRAVFPS.I	N	50.28	1201.57	12	6.6	601.798	2	33.43	6	16481	SP_20180810_SynaptoPep_C3_2.raw	11	1	1	0	0	1	1	1	1	1	1	1	1	1	0	0	0	22	33
7	1	P60709|ACTB_HUMAN	R.AVFPSIVGRPR.H	N	50.28	1197.7	11	6.1	400.242	3	40.75	1	20552	SP_20180810_SynaptoPep_C1_1.raw	2	1	0	0	0	0	1	0	0	0	0	0	0	0	0	0	0	29	39
7	1	P60709|ACTB_HUMAN	K.SYELPDGQVITIGNER.F	N	50.26	1789.88	16	11.4	895.96	2	54.9	2	27996	SP_20180810_SynaptoPep_C1_2.raw	1	0	1	0	0	0	0	0	0	0	0	0	0	0	0	0	0	239	254
7	1	P60709|ACTB_HUMAN	E.YDESGPSIVH.R	N	49.89	1102.49	10	4.2	552.256	2	22.52	9	10547	SP_20180810_SynaptoPep_AD1_1.raw	11	0	1	1	1	1	0	1	1	1	1	1	1	1	0	0	0	362	371
7	1	P60709|ACTB_HUMAN	S.LEKSYELPDGQVITIGNER.F	N	49.66	2160.11	19	5.1	721.046	3	53.09	6	27323	SP_20180810_SynaptoPep_C3_2.raw	4	0	1	0	0	0	1	0	0	1	1	0	0	0	0	0	0	236	254
7	1	P60709|ACTB_HUMAN	T.ALAPSTMKIKIIAPPERK.Y	N	49.45	1963.17	18	4.9	491.801	4	42.56	12	21769	SP_20180810_SynaptoPep_AD2_2.raw	18	3	2	0	0	2	2	0	0	2	3	2	2	0	0	0	0	319	336
7	1	P60709|ACTB_HUMAN	L.LTEAPLNPKANREKM(+15.99).T	N	49.11	1726.9	15	3.6	432.735	4	15.65	1	6472	SP_20180810_SynaptoPep_C1_1.raw	8	1	1	0	0	0	0	0	0	2	2	1	1	0	0	0	0	105	119	Oxidation (M)	M15:Oxidation (M):1000.00
7	1	P60709|ACTB_HUMAN	Q.KEITALAPSTMKIKIIAPPERK.Y	N	49.09	2434.43	22	7.9	487.898	5	50.58	10	26234	SP_20180810_SynaptoPep_AD1_2.raw	6	0	1	0	0	0	1	0	0	1	1	1	1	0	0	0	0	315	336
7	1	P60709|ACTB_HUMAN	A.EREIVRDIKEKL.C	N	48.77	1526.88	12	3.6	382.728	4	30.63	9	15153	SP_20180810_SynaptoPep_AD1_1.raw	4	1	0	0	0	1	0	0	0	1	0	1	0	0	0	0	0	205	216
7	1	P60709|ACTB_HUMAN	L.TEAPLNPKANREKM(+15.99).T	N	48.44	1613.82	14	4.7	404.464	4	11.08	10	4210	SP_20180810_SynaptoPep_AD1_2.raw	9	1	1	0	0	1	0	0	0	1	1	2	2	0	0	0	0	106	119	Oxidation (M)	M14:Oxidation (M):1000.00
7	1	P60709|ACTB_HUMAN	E.LPDGQVITIGNERFR.C	N	48.27	1713.92	15	8	572.317	3	47.77	2	24213	SP_20180810_SynaptoPep_C1_2.raw	5	0	1	0	0	1	0	0	0	1	1	1	0	0	0	0	0	242	256
7	1	P60709|ACTB_HUMAN	L.RVAPEEHPVLLTEAPLNPKANREKM(+15.99)TQ.I	N	48.2	3083.62	27	7.6	617.736	5	38.65	2	19190	SP_20180810_SynaptoPep_C1_2.raw	4	1	1	0	0	0	0	0	0	0	0	1	1	0	0	0	0	95	121	Oxidation (M)	M25:Oxidation (M):1000.00
7	1	P60709|ACTB_HUMAN	E.M(+15.99)ATAASSSSLEKS.Y	N	48.19	1284.59	13	6.3	643.305	2	10.63	9	3878	SP_20180810_SynaptoPep_AD1_1.raw	13	1	1	1	0	1	0	1	1	1	1	1	1	1	1	0	1	227	239	Oxidation (M)	M1:Oxidation (M):1000.00
7	1	P60709|ACTB_HUMAN	M.GQKDSYVGDEAQSKRG.I	N	47.98	1723.81	16	1.2	575.612	3	7.74	1	2161	SP_20180810_SynaptoPep_C1_1.raw	3	1	1	0	0	0	0	0	0	1	0	0	0	0	0	0	0	48	63
7	1	P60709|ACTB_HUMAN	D.ESGPSIVHRK.C	N	47.95	1108.6	10	2.1	555.308	2	8.83	1	2762	SP_20180810_SynaptoPep_C1_1.raw	16	2	1	0	1	1	1	1	1	1	1	2	2	1	0	1	0	364	373
7	1	P60709|ACTB_HUMAN	L.RVAPEEHPVLLTEAPLNPKANREKMTQIM(+15.99)F.E	N	47.83	3474.81	30	10.2	695.977	5	54.84	11	28689	SP_20180810_SynaptoPep_AD2_1.raw	6	1	1	0	0	0	0	1	0	0	1	1	1	0	0	0	0	95	124	Oxidation (M)	M29:Oxidation (M):11.12
7	1	P60709|ACTB_HUMAN	A.GFAGDDAPRAVFPSIVGRPRH.Q	N	47.56	2221.15	21	5.7	445.24	5	48.6	9	25138	SP_20180810_SynaptoPep_AD1_1.raw	11	1	1	0	0	1	1	0	0	2	2	1	2	0	0	0	0	20	40
7	1	P60709|ACTB_HUMAN	L.DLAGRDLTDYL.M	N	47.51	1250.61	11	4.8	626.317	2	57.37	9	29859	SP_20180810_SynaptoPep_AD1_1.raw	2	0	0	0	0	0	0	0	0	1	0	1	0	0	0	0	0	179	189
7	1	P60709|ACTB_HUMAN	Y.ELPDGQVITIGNERFR.C	N	47.38	1842.96	16	4.5	615.33	3	49.79	6	25572	SP_20180810_SynaptoPep_C3_2.raw	4	0	0	0	0	1	1	0	0	0	1	1	0	0	0	0	0	241	256
7	1	P60709|ACTB_HUMAN	T.AEREIVRDIKEKL.C	N	47.25	1597.91	13	2	400.487	4	29.38	11	14395	SP_20180810_SynaptoPep_AD2_1.raw	1	0	0	0	0	0	0	0	0	0	0	1	0	0	0	0	0	204	216
7	1	P60709|ACTB_HUMAN	G.FAGDDAPRAVFPSIVG.R	N	47.06	1617.82	16	6.7	809.92	2	63.14	12	33047	SP_20180810_SynaptoPep_AD2_2.raw	8	1	1	0	1	0	1	0	0	1	1	1	1	0	0	0	0	21	36
7	1	P60709|ACTB_HUMAN	E.MATAASSSSLEKS.Y	N	47.05	1268.59	13	6.5	635.307	2	14.62	10	6168	SP_20180810_SynaptoPep_AD1_2.raw	3	0	0	0	1	0	0	0	0	0	1	0	0	0	0	1	0	227	239
7	1	P60709|ACTB_HUMAN	F.YNELRVAPEEHPVLLT.E	N	46.91	1878.98	16	8.2	627.34	3	50.48	12	26118	SP_20180810_SynaptoPep_AD2_2.raw	5	0	0	0	0	0	0	0	0	1	1	1	2	0	0	0	0	91	106
7	1	P60709|ACTB_HUMAN	A.GDDAPRAVFPSIVG.R	N	46.9	1399.71	14	9.1	700.868	2	58.45	9	30451	SP_20180810_SynaptoPep_AD1_1.raw	8	0	0	1	1	0	1	1	0	1	1	1	1	0	0	0	0	23	36
7	1	P60709|ACTB_HUMAN	L.PDGQVITIGNER.F	N	46.9	1297.66	12	4.6	649.842	2	30.35	6	14748	SP_20180810_SynaptoPep_C3_2.raw	2	0	0	0	0	1	1	0	0	0	0	0	0	0	0	0	0	243	254
7	1	P60709|ACTB_HUMAN	L.RVAPEEHPVLLTEAPLNPKANREKM(+15.99)TQIM(+15.99)FETF.N	N	46.89	3867.97	33	7.5	774.606	5	57.49	12	29976	SP_20180810_SynaptoPep_AD2_2.raw	3	0	0	0	0	0	0	0	0	0	1	1	1	0	0	0	0	95	127	Oxidation (M)	M25:Oxidation (M):1000.00;M29:Oxidation (M):1000.00
7	1	P60709|ACTB_HUMAN	M.VGMGQKDSYVGDEAQSKRG.I	N	46.58	2010.94	19	7.6	671.327	3	13.19	1	5103	SP_20180810_SynaptoPep_C1_1.raw	2	1	0	0	0	0	0	0	0	0	0	0	1	0	0	0	0	45	63
7	1	P60709|ACTB_HUMAN	M.D(+42.01)DDIAALVVDNG.S	Y	46.39	1257.57	12	8.9	629.799	2	69.17	1	36083	SP_20180810_SynaptoPep_C1_1.raw	4	1	1	0	1	0	0	1	0	0	0	0	0	0	0	0	0	2	13	Acetylation (Protein N-term)	D1:Acetylation (Protein N-term):1000.00
7	1	P60709|ACTB_HUMAN	L.RVAPEEHPVLLTEAPLNPKANREKMTQIMFET.F	N	46.28	3688.91	32	6.1	738.793	5	60	12	31342	SP_20180810_SynaptoPep_AD2_2.raw	12	2	1	0	0	0	0	1	0	2	2	2	2	0	0	0	0	95	126
7	1	P60709|ACTB_HUMAN	S.YVGDEAQSKRGILT.L	N	46.15	1535.79	14	6.9	768.91	2	23.08	11	10824	SP_20180810_SynaptoPep_AD2_1.raw	13	1	1	0	0	1	1	0	0	2	2	2	2	0	0	0	1	53	66
7	1	P60709|ACTB_HUMAN	K.AGFAGDDAPR.A	N	46.13	975.441	10	6.7	488.731	2	14.72	1	5945	SP_20180810_SynaptoPep_C1_1.raw	14	1	1	1	1	1	1	1	1	0	0	1	1	1	1	1	1	19	28
7	1	P60709|ACTB_HUMAN	F.EQEMATAASSSSLEKS.Y	N	46.13	1654.74	16	5.7	828.38	2	20.22	2	8863	SP_20180810_SynaptoPep_C1_2.raw	12	1	1	0	1	1	1	1	0	1	1	1	1	0	1	0	1	224	239
7	1	P60709|ACTB_HUMAN	F.AGDDAPRAVFP.S	N	45.78	1114.54	11	3	558.279	2	38.74	10	19744	SP_20180810_SynaptoPep_AD1_2.raw	4	0	1	0	0	1	1	0	0	0	1	0	0	0	0	0	0	22	32
7	1	P60709|ACTB_HUMAN	R.VAPEEHPVLL.T	N	45.72	1102.6	10	9.6	552.314	2	44.62	9	22981	SP_20180810_SynaptoPep_AD1_1.raw	14	1	1	1	1	1	0	1	1	1	1	1	1	1	1	0	1	96	105
7	1	P60709|ACTB_HUMAN	M.D(+42.01)DDIAALVVDNGSGM(+15.99)CKAG.F	Y	45.63	1907.82	19	10.7	954.929	2	60.23	2	30877	SP_20180810_SynaptoPep_C1_2.raw	1	0	1	0	0	0	0	0	0	0	0	0	0	0	0	0	0	2	20	Acetylation (Protein N-term); Oxidation (M)	D1:Acetylation (Protein N-term):1000.00;M15:Oxidation (M):1000.00
7	1	P60709|ACTB_HUMAN	D.ESGPSIVHR.K	N	45.41	980.504	9	6.5	491.262	2	12.41	1	4684	SP_20180810_SynaptoPep_C1_1.raw	12	2	1	0	0	1	0	0	2	1	1	2	2	0	0	0	0	364	372
7	1	P60709|ACTB_HUMAN	E.KSYELPDGQVITIGNER.F	N	45.19	1917.98	17	4.9	640.337	3	50.67	2	25757	SP_20180810_SynaptoPep_C1_2.raw	1	0	1	0	0	0	0	0	0	0	0	0	0	0	0	0	0	238	254
7	1	P60709|ACTB_HUMAN	L.TEAPLNPKANREKMTQ.I	N	45.05	1826.93	16	6.9	457.743	4	14.72	1	5948	SP_20180810_SynaptoPep_C1_1.raw	11	2	0	0	0	0	2	1	0	1	1	2	2	0	0	0	0	106	121
7	1	P60709|ACTB_HUMAN	A.PRAVFPSIVGRPRH.Q	N	44.98	1587.91	14	6	397.987	4	31.34	12	15486	SP_20180810_SynaptoPep_AD2_2.raw	2	0	0	0	0	0	0	0	0	0	0	0	2	0	0	0	0	27	40
7	1	P60709|ACTB_HUMAN	E.SGPSIVHRK.C	N	44.95	979.556	9	1.5	490.786	2	8.05	12	2451	SP_20180810_SynaptoPep_AD2_2.raw	13	1	2	0	0	0	0	0	1	2	2	3	2	0	0	0	0	365	373
7	1	P60709|ACTB_HUMAN	L.RVAPEEHPVLL.T	N	44.92	1258.7	11	5.9	420.577	3	38.84	9	19791	SP_20180810_SynaptoPep_AD1_1.raw	18	1	2	0	0	1	1	2	2	2	2	1	1	1	1	1	0	95	105
7	1	P60709|ACTB_HUMAN	T.TGIVM(+15.99)DSGDGVTH.T	N	44.83	1303.57	13	3.2	652.795	2	19.76	5	8677	SP_20180810_SynaptoPep_C3_1.raw	2	0	0	0	0	1	1	0	0	0	0	0	0	0	0	0	0	149	161	Oxidation (M)	M5:Oxidation (M):1000.00
7	1	P60709|ACTB_HUMAN	G.DEAQSKRGILT.L	N	44.74	1216.64	11	4.6	609.331	2	15.68	1	6488	SP_20180810_SynaptoPep_C1_1.raw	7	2	1	0	0	1	1	0	1	0	1	0	0	0	0	0	0	56	66
7	1	P60709|ACTB_HUMAN	A.SGRTTGIVMDSGDGVTH.T	N	44.68	1688.78	17	5.7	563.937	3	24.35	6	11373	SP_20180810_SynaptoPep_C3_2.raw	1	0	0	0	0	0	1	0	0	0	0	0	0	0	0	0	0	145	161
7	1	P60709|ACTB_HUMAN	Q.EYDESGPSIVH.R	N	44.57	1231.54	11	7.1	616.779	2	24.19	9	11493	SP_20180810_SynaptoPep_AD1_1.raw	6	0	1	1	0	1	0	0	1	1	1	0	0	0	0	0	0	361	371
7	1	P60709|ACTB_HUMAN	L.RVAPEEHPVLLTEAPLNPKANREKMTQIMFETF.N	N	44.27	3835.98	33	9.4	768.21	5	75.01	2	38894	SP_20180810_SynaptoPep_C1_2.raw	1	0	1	0	0	0	0	0	0	0	0	0	0	0	0	0	0	95	127
7	1	P60709|ACTB_HUMAN	L.DFEQEMATAASSSS.L	N	43.99	1459.58	14	10.4	730.803	2	38.22	1	19141	SP_20180810_SynaptoPep_C1_1.raw	4	1	0	0	0	0	0	0	0	1	1	1	0	0	0	0	0	222	235
7	1	P60709|ACTB_HUMAN	L.RVAPEEHPVLLT.E	N	43.79	1359.75	12	7.1	454.261	3	35.34	6	17554	SP_20180810_SynaptoPep_C3_2.raw	19	2	1	0	0	1	2	2	1	2	1	2	2	0	0	2	1	95	106
7	1	P60709|ACTB_HUMAN	T.ALAPSTM(+15.99)KIKIIAPPERK.Y	N	43.61	1979.16	18	5.5	396.841	5	35.67	9	17996	SP_20180810_SynaptoPep_AD1_1.raw	9	1	0	0	0	3	2	0	0	1	1	0	1	0	0	0	0	319	336	Oxidation (M)	M7:Oxidation (M):1000.00
7	1	P60709|ACTB_HUMAN	Y.ASGRTTGIVMDSGDGVTH.T	N	43.34	1759.82	18	5.7	587.616	3	24.58	6	11504	SP_20180810_SynaptoPep_C3_2.raw	1	0	0	0	0	0	1	0	0	0	0	0	0	0	0	0	0	144	161
7	1	P60709|ACTB_HUMAN	M.ATAASSSSLEKS.Y	N	43.24	1137.55	12	4.1	569.785	2	9.21	1	2969	SP_20180810_SynaptoPep_C1_1.raw	10	1	1	0	1	0	0	1	1	1	1	1	1	1	0	0	0	228	239
7	1	P60709|ACTB_HUMAN	A.GDDAPRAVFP.S	N	43.17	1043.5	10	7.6	522.763	2	37.87	6	18979	SP_20180810_SynaptoPep_C3_2.raw	1	0	0	0	0	0	1	0	0	0	0	0	0	0	0	0	0	23	32
7	1	P60709|ACTB_HUMAN	A.LAPSTMKIKIIAPPERK.Y	N	43.14	1892.13	17	7.3	474.043	4	40.86	6	20640	SP_20180810_SynaptoPep_C3_2.raw	13	3	2	0	0	1	2	0	0	2	0	1	2	0	0	0	0	320	336
7	1	P60709|ACTB_HUMAN	L.YASGRTTGIVM.D	N	43.13	1154.58	11	6	578.298	2	29.27	11	14330	SP_20180810_SynaptoPep_AD2_1.raw	12	1	1	0	1	1	1	0	1	1	1	1	1	1	0	1	0	143	153
7	1	P60709|ACTB_HUMAN	Y.DESGPSIVH.R	N	43.11	939.43	9	5.1	470.724	2	18.28	1	8005	SP_20180810_SynaptoPep_C1_1.raw	15	1	1	1	1	1	1	0	1	1	1	1	1	1	1	1	1	363	371
7	1	P60709|ACTB_HUMAN	L.TEAPLNPKAN.R	N	43.1	1053.55	10	5.9	527.783	2	15.89	1	6608	SP_20180810_SynaptoPep_C1_1.raw	6	1	0	0	1	1	0	0	0	0	1	1	1	0	0	0	0	106	115
7	1	P60709|ACTB_HUMAN	T.EAPLNPKANR.E	N	43.04	1108.6	10	4.5	555.309	2	10.75	6	3910	SP_20180810_SynaptoPep_C3_2.raw	3	0	1	0	0	1	1	0	0	0	0	0	0	0	0	0	0	107	116
7	1	P60709|ACTB_HUMAN	L.TEAPLNPKA.N	N	42.79	939.503	9	5.9	470.761	2	18	1	7757	SP_20180810_SynaptoPep_C1_1.raw	7	1	1	0	1	1	0	0	0	0	1	1	1	0	0	0	0	106	114
7	1	P60709|ACTB_HUMAN	Y.NELRVAPEEHPVL.L	N	42.69	1501.79	13	8.4	751.908	2	39.3	12	19973	SP_20180810_SynaptoPep_AD2_2.raw	6	0	1	0	0	0	0	0	1	2	0	1	1	0	0	0	0	92	104
7	1	P60709|ACTB_HUMAN	V.APEEHPVL.L	N	42.66	890.45	8	5.7	446.235	2	23.24	1	10695	SP_20180810_SynaptoPep_C1_1.raw	10	1	1	0	1	1	1	0	0	1	1	1	0	1	1	0	0	97	104
7	1	P60709|ACTB_HUMAN	L.RVAPEEHPVL.L	N	42.36	1145.62	10	5.7	573.82	2	24.25	12	11470	SP_20180810_SynaptoPep_AD2_2.raw	19	1	2	0	1	1	1	1	1	2	2	1	2	1	1	1	1	95	104
7	1	P60709|ACTB_HUMAN	L.YASGRTTGIVM(+15.99).D	N	42.19	1170.57	11	3.4	586.294	2	18.58	9	8299	SP_20180810_SynaptoPep_AD1_1.raw	7	0	1	0	0	0	0	0	0	1	1	1	1	0	1	1	0	143	153	Oxidation (M)	M11:Oxidation (M):1000.00
7	1	P60709|ACTB_HUMAN	L.LTEAPLNPKANR.E	N	42.02	1322.73	12	6.9	441.921	3	19.25	1	8449	SP_20180810_SynaptoPep_C1_1.raw	1	1	0	0	0	0	0	0	0	0	0	0	0	0	0	0	0	105	116
7	1	P60709|ACTB_HUMAN	V.APEEHPVLL.T	N	42.02	1003.53	9	6.1	502.777	2	40.52	3	19448	SP_20180810_SynaptoPep_C2_1.raw	12	1	1	1	1	0	1	1	1	1	1	1	0	1	1	0	0	97	105
7	1	P60709|ACTB_HUMAN	L.LTEAPLNPK.A	N	41.87	981.549	9	3.8	491.784	2	22.95	1	10550	SP_20180810_SynaptoPep_C1_1.raw	5	1	1	0	0	0	1	0	0	1	0	0	1	0	0	0	0	105	113
7	1	P60709|ACTB_HUMAN	L.RVAPEEHPVLLTEAP.L	N	41.86	1656.88	15	4.6	829.453	2	41.81	1	21149	SP_20180810_SynaptoPep_C1_1.raw	2	1	1	0	0	0	0	0	0	0	0	0	0	0	0	0	0	95	109
7	1	P60709|ACTB_HUMAN	L.DFEQEMATAASSSSLE.K	N	41.6	1701.7	16	10.8	851.869	2	51.88	12	26893	SP_20180810_SynaptoPep_AD2_2.raw	4	1	0	0	0	0	0	0	0	0	1	1	1	0	0	0	0	222	237
7	1	P60709|ACTB_HUMAN	W.IGGSILASLSTFQQM(+15.99).W	N	41.38	1567.79	15	8	784.909	2	74.72	9	39126	SP_20180810_SynaptoPep_AD1_1.raw	10	0	0	1	0	1	0	0	0	1	1	2	2	1	1	0	0	341	355	Oxidation (M)	M15:Oxidation (M):1000.00
7	1	P60709|ACTB_HUMAN	M.KIKIIAPPER.K	N	41.33	1163.74	10	5.6	388.923	3	24.01	11	11349	SP_20180810_SynaptoPep_AD2_1.raw	1	0	0	0	0	0	0	0	0	0	0	1	0	0	0	0	0	326	335
7	1	P60709|ACTB_HUMAN	V.FPSIVGRPR.H	N	41.09	1027.59	9	4.5	343.54	3	31	12	15297	SP_20180810_SynaptoPep_AD2_2.raw	2	0	1	0	0	0	0	0	0	0	0	0	1	0	0	0	0	31	39
7	1	P60709|ACTB_HUMAN	S.YVGDEAQSKRGILTLK.Y	N	40.76	1776.97	16	6.2	445.253	4	29.97	11	14737	SP_20180810_SynaptoPep_AD2_1.raw	1	0	0	0	0	0	0	0	0	0	0	1	0	0	0	0	0	53	68
7	1	P60709|ACTB_HUMAN	T.TAEREIVRDIKEKL.C	N	40.74	1698.96	14	1.3	425.748	4	36.93	10	18727	SP_20180810_SynaptoPep_AD1_2.raw	1	0	0	0	0	0	0	0	0	0	1	0	0	0	0	0	0	203	216
7	1	P60709|ACTB_HUMAN	L.RVAPEEHPVLLTEAPLNPKANREKM(+15.99)TQIMF.E	N	40.22	3474.81	30	8.2	695.975	5	53.73	11	28067	SP_20180810_SynaptoPep_AD2_1.raw	2	0	0	0	0	0	0	0	0	0	0	1	1	0	0	0	0	95	124	Oxidation (M)	M25:Oxidation (M):16.51
7	1	P60709|ACTB_HUMAN	M.KIKIIAPPERK.Y	N	40.17	1291.83	11	2.9	323.967	4	18.69	1	8136	SP_20180810_SynaptoPep_C1_1.raw	9	2	1	0	0	0	0	0	0	1	1	2	2	0	0	0	0	326	336
7	1	P60709|ACTB_HUMAN	L.TEAPLNPKANRE.K	N	40.12	1338.69	12	10.3	670.359	2	12.48	11	4990	SP_20180810_SynaptoPep_AD2_1.raw	3	0	0	0	0	0	0	0	0	1	1	1	0	0	0	0	0	106	117
7	1	P60709|ACTB_HUMAN	S.GRTTGIVMDSGDGVTHTVPIYEG.Y	N	40.11	2361.13	23	8.1	788.056	3	50.46	10	26167	SP_20180810_SynaptoPep_AD1_2.raw	1	0	0	0	0	0	0	0	0	0	1	0	0	0	0	0	0	146	168
7	1	P60709|ACTB_HUMAN	Y.VGDEAQSKRGIL.T	N	40.02	1271.68	12	6.4	636.853	2	21.54	5	9663	SP_20180810_SynaptoPep_C3_1.raw	3	0	1	0	0	1	1	0	0	0	0	0	0	0	0	0	0	54	65
7	1	P60709|ACTB_HUMAN	L.APSTM(+15.99)KIKIIAPPERK.Y	N	39.95	1795.04	16	4.4	449.769	4	24.86	12	11819	SP_20180810_SynaptoPep_AD2_2.raw	4	1	1	0	0	0	0	0	0	0	0	1	1	0	0	0	0	321	336	Oxidation (M)	M5:Oxidation (M):1000.00
7	1	P60709|ACTB_HUMAN	L.RVAPEEHPVLLTEAPLNPKANREKMTQIM(+15.99)FETF.N	N	39.87	3851.97	33	12.5	771.411	5	61.03	11	32176	SP_20180810_SynaptoPep_AD2_1.raw	2	0	0	0	0	0	0	0	0	0	0	1	1	0	0	0	0	95	127	Oxidation (M)	M29:Oxidation (M):0.00
7	1	P60709|ACTB_HUMAN	K.AGFAGDDAPRAVFP.S	N	39.67	1389.67	14	7.4	695.846	2	51.53	7	25594	SP_20180810_SynaptoPep_C4_1.raw	3	0	1	0	1	0	0	1	0	0	0	0	0	0	0	0	0	19	32
7	1	P60709|ACTB_HUMAN	T.ALAPSTMKIKIIAPPERKYS.V	N	39.66	2213.26	20	6.8	443.662	5	47.58	10	24609	SP_20180810_SynaptoPep_AD1_2.raw	3	0	0	0	0	0	0	0	0	1	1	1	0	0	0	0	0	319	338
7	1	P60709|ACTB_HUMAN	L.RVAPEEHPVLLTEAPLNPKANREKM(+15.99)T.Q	N	39.37	2955.56	26	6.9	592.123	5	35.59	11	17921	SP_20180810_SynaptoPep_AD2_1.raw	1	0	0	0	0	0	0	0	0	0	0	1	0	0	0	0	0	95	120	Oxidation (M)	M25:Oxidation (M):1000.00
7	1	P60709|ACTB_HUMAN	Y.DESGPSIV.H	N	39.29	802.371	8	-4.7	803.374	1	29.67	6	14365	SP_20180810_SynaptoPep_C3_2.raw	1	0	0	0	0	0	1	0	0	0	0	0	0	0	0	0	0	363	370
7	1	P60709|ACTB_HUMAN	L.ASLSTFQQM(+15.99).W	N	39.15	1027.46	9	4.6	514.742	2	27.51	1	13101	SP_20180810_SynaptoPep_C1_1.raw	41	1	2	3	3	2	2	1	2	4	5	2	5	4	3	1	1	347	355	Oxidation (M)	M9:Oxidation (M):1000.00
7	1	P60709|ACTB_HUMAN	C.DVDIRKDL.Y	N	39.09	972.524	8	6.1	487.272	2	30.47	9	15163	SP_20180810_SynaptoPep_AD1_1.raw	20	2	2	1	0	2	2	2	0	2	1	2	2	1	1	0	0	286	293
7	1	P60709|ACTB_HUMAN	R.VAPEEHPVL.L	N	38.93	989.518	9	6.6	495.77	2	28.43	1	13622	SP_20180810_SynaptoPep_C1_1.raw	11	1	1	0	1	0	1	1	0	1	1	1	1	0	1	0	1	96	104
7	1	P60709|ACTB_HUMAN	C.DVDIRKDLY.A	N	38.74	1135.59	9	6.4	568.805	2	35.21	5	17299	SP_20180810_SynaptoPep_C3_1.raw	2	0	0	0	1	1	0	0	0	0	0	0	0	0	0	0	0	286	294
7	1	P60709|ACTB_HUMAN	L.TERGYSFTTTAEREIVRDIKEK.L	N	38.57	2628.35	22	7.5	526.681	5	40.46	1	20392	SP_20180810_SynaptoPep_C1_1.raw	3	1	0	0	0	0	0	0	0	1	1	0	0	0	0	0	0	194	215
7	1	P60709|ACTB_HUMAN	M.D(+42.01)DDIAALVVDNGSGMCKAGFAGDDAPRAVFPSIV.G	Y	38.56	3434.61	34	8	1145.89	3	74.5	15	37947	SP_20180810_SynaptoPep_AD4_1.raw	1	0	0	0	0	0	0	0	0	0	0	0	0	0	0	1	0	2	35	Acetylation (Protein N-term)	D1:Acetylation (Protein N-term):1000.00
7	1	P60709|ACTB_HUMAN	G.FAGDDAPR.A	N	38.54	847.382	8	3.1	424.7	2	10.73	1	3789	SP_20180810_SynaptoPep_C1_1.raw	4	1	1	0	0	0	0	0	0	0	0	1	1	0	0	0	0	21	28
7	1	P60709|ACTB_HUMAN	L.RVAPEEHPVLL(-.98).T	N	38.27	1257.72	11	5.4	420.249	3	39.54	8	18819	SP_20180810_SynaptoPep_C4_2.raw	1	0	0	0	0	0	0	0	1	0	0	0	0	0	0	0	0	95	105	Amidation	L11:Amidation:1000.00
7	1	P60709|ACTB_HUMAN	Y.NELRVAPEEHPVLL.T	N	38.23	1614.87	14	10.1	539.304	3	48.96	11	25440	SP_20180810_SynaptoPep_AD2_1.raw	1	0	0	0	0	0	0	0	0	0	0	1	0	0	0	0	0	92	105
7	1	P60709|ACTB_HUMAN	T.EAPLNPKAN.R	N	38.22	952.498	9	2.3	477.257	2	13.89	9	5687	SP_20180810_SynaptoPep_AD1_1.raw	5	0	1	0	0	0	1	0	0	1	1	0	1	0	0	0	0	107	115
7	1	P60709|ACTB_HUMAN	E.SGPSIVHR.K	N	38.21	851.461	8	2	426.739	2	15.14	9	6389	SP_20180810_SynaptoPep_AD1_1.raw	4	1	1	0	0	0	1	0	0	1	0	0	0	0	0	0	0	365	372
7	1	P60709|ACTB_HUMAN	S.GRTTGIVM(+15.99)DSGDGVTHTVPIYEG.Y	N	38	2377.12	23	10.3	793.389	3	42.2	11	21653	SP_20180810_SynaptoPep_AD2_1.raw	4	1	1	0	0	0	0	0	0	1	0	1	0	0	0	0	0	146	168	Oxidation (M)	M8:Oxidation (M):1000.00
7	1	P60709|ACTB_HUMAN	L.TEAPLNPKANREKM(+15.99)TQ.I	N	37.81	1842.93	16	3.9	461.74	4	11.01	9	4091	SP_20180810_SynaptoPep_AD1_1.raw	12	1	2	0	0	1	1	0	1	2	2	1	1	0	0	0	0	106	121	Oxidation (M)	M14:Oxidation (M):1000.00
7	1	P60709|ACTB_HUMAN	R.VAPEEHPVLLTEAPLNP.K	N	37.76	1824.96	17	6.1	913.494	2	58.89	11	30953	SP_20180810_SynaptoPep_AD2_1.raw	4	0	1	0	0	0	1	0	0	0	1	1	0	0	0	0	0	96	112
7	1	P60709|ACTB_HUMAN	L.YASGRTTGIVM(+15.99)DSGDGVTHTVPIYEG.Y	N	37.68	2698.25	26	0.1	900.426	3	44.01	1	22368	SP_20180810_SynaptoPep_C1_1.raw	3	1	0	0	0	0	0	0	0	1	0	1	0	0	0	0	0	143	168	Oxidation (M)	M11:Oxidation (M):1000.00
7	1	P60709|ACTB_HUMAN	P.DGQVITIGNER.F	N	37.64	1200.61	11	2.3	601.314	2	28.88	1	13875	SP_20180810_SynaptoPep_C1_1.raw	1	1	0	0	0	0	0	0	0	0	0	0	0	0	0	0	0	244	254
7	1	P60709|ACTB_HUMAN	L.LTEAPLNPKANREKMTQ.I	N	37.62	1940.01	17	4.5	647.682	3	20.4	11	9318	SP_20180810_SynaptoPep_AD2_1.raw	4	1	1	0	0	0	0	0	0	0	0	1	1	0	0	0	0	105	121
7	1	P60709|ACTB_HUMAN	D.ESGPSIVH.R	N	37.53	824.403	8	5.2	413.211	2	16.12	1	6733	SP_20180810_SynaptoPep_C1_1.raw	11	1	1	1	1	1	1	0	1	1	1	1	1	0	0	0	0	364	371
7	1	P60709|ACTB_HUMAN	L.TERGYSF.T	N	37.45	858.387	7	6.8	430.204	2	20.04	9	9131	SP_20180810_SynaptoPep_AD1_1.raw	3	0	0	0	0	0	0	0	0	1	1	1	0	0	0	0	0	194	200
7	1	P60709|ACTB_HUMAN	A.LVVDNGSGMCKAG.F	N	36.87	1249.58	13	3.1	625.799	2	23.03	9	10840	SP_20180810_SynaptoPep_AD1_1.raw	2	0	1	0	0	0	0	0	0	1	0	0	0	0	0	0	0	8	20
7	1	P60709|ACTB_HUMAN	R.EIVRDIKEKL.C	N	36.86	1241.73	10	4.5	414.921	3	30.74	9	15216	SP_20180810_SynaptoPep_AD1_1.raw	4	1	0	0	0	0	0	0	0	1	1	0	1	0	0	0	0	207	216
7	1	P60709|ACTB_HUMAN	L.ASLSTFQQM(+15.99)W.I	N	36.68	1213.54	10	1.1	607.78	2	52.8	13	26244	SP_20180810_SynaptoPep_AD3_1.raw	5	0	0	0	0	0	0	0	0	1	1	1	0	1	1	0	0	347	356	Oxidation (M)	M9:Oxidation (M):1000.00
7	1	P60709|ACTB_HUMAN	L.APSTMKIKIIAPPER.K	N	36.67	1650.95	15	5.5	413.747	4	37.93	1	18979	SP_20180810_SynaptoPep_C1_1.raw	1	1	0	0	0	0	0	0	0	0	0	0	0	0	0	0	0	321	335
7	1	P60709|ACTB_HUMAN	L.ASLSTFQQM.W	N	36.67	1011.47	9	5.9	506.745	2	42.23	12	21683	SP_20180810_SynaptoPep_AD2_2.raw	13	1	0	1	0	1	1	1	1	1	1	1	1	1	1	1	0	347	355
7	1	P60709|ACTB_HUMAN	G.MGQKDSYVGDEAQSKRG.I	N	36.53	1854.85	17	-0.6	619.291	3	9.13	12	3058	SP_20180810_SynaptoPep_AD2_2.raw	1	0	0	0	0	0	0	0	0	0	0	0	1	0	0	0	0	47	63
7	1	P60709|ACTB_HUMAN	L.APSTMKIKIIAPPERK.Y	N	36.37	1779.04	16	7.1	445.771	4	31.97	1	15627	SP_20180810_SynaptoPep_C1_1.raw	2	1	0	0	0	0	0	0	0	1	0	0	0	0	0	0	0	321	336
7	1	P60709|ACTB_HUMAN	T.AEREIVRDIKEK.L	N	36.09	1484.83	12	5.4	495.954	3	11.9	1	4404	SP_20180810_SynaptoPep_C1_1.raw	4	1	1	0	0	1	1	0	0	0	0	0	0	0	0	0	0	204	215
7	1	P60709|ACTB_HUMAN	L.TEAPLNPK.A	N	35.97	868.465	8	5.5	435.242	2	15.05	8	5750	SP_20180810_SynaptoPep_C4_2.raw	15	0	1	1	1	1	1	1	1	1	1	1	1	1	1	1	1	106	113
7	1	P60709|ACTB_HUMAN	D.GQVITIGNER.F	N	35.81	1085.58	10	6.2	543.802	2	26.97	6	12847	SP_20180810_SynaptoPep_C3_2.raw	1	0	0	0	0	0	1	0	0	0	0	0	0	0	0	0	0	245	254
7	1	P60709|ACTB_HUMAN	A.ALVVDNGSGMCKAGFAGDDAPRAVFPSIVGRPRHQG.V	Y	35.57	3651.81	36	4.1	609.646	6	53.78	12	27930	SP_20180810_SynaptoPep_AD2_2.raw	1	0	0	0	0	0	0	0	0	0	0	0	1	0	0	0	0	7	42
7	1	P60709|ACTB_HUMAN	M.FETFNTPAM(+15.99).Y	N	35.56	1072.45	9	8.3	537.239	2	35.94	9	18150	SP_20180810_SynaptoPep_AD1_1.raw	1	0	0	0	0	0	0	0	0	1	0	0	0	0	0	0	0	124	132	Oxidation (M)	M9:Oxidation (M):1000.00
7	1	P60709|ACTB_HUMAN	L.LTEAPLNPKANRE.K	N	35.4	1451.77	13	7.1	726.899	2	19.8	1	8755	SP_20180810_SynaptoPep_C1_1.raw	2	1	0	0	0	0	0	0	0	0	0	0	1	0	0	0	0	105	117
7	1	P60709|ACTB_HUMAN	Y.ELPDGQVITIGNERF.R	N	35.31	1686.86	15	-6.4	844.431	2	60.49	10	31571	SP_20180810_SynaptoPep_AD1_2.raw	3	0	1	0	0	1	0	0	0	0	1	0	0	0	0	0	0	241	255
7	1	P60709|ACTB_HUMAN	L.RVAPEEHPVLLTEAPLNPKANREKMTQIMFETFNTPAM(+15.99).Y	N	35.04	4366.19	38	9.8	874.254	5	68.18	11	36142	SP_20180810_SynaptoPep_AD2_1.raw	1	0	0	0	0	0	0	0	0	0	0	1	0	0	0	0	0	95	132	Oxidation (M)	M38:Oxidation (M):18.31
7	1	P60709|ACTB_HUMAN	C.DVDIRKDLYA.N	N	34.97	1206.62	10	0.6	604.32	2	35.55	12	17871	SP_20180810_SynaptoPep_AD2_2.raw	1	0	0	0	0	0	0	0	0	0	0	0	1	0	0	0	0	286	295
7	1	P60709|ACTB_HUMAN	G.QKDSYVGDEAQSKRGILTLK.Y	N	34.82	2235.19	20	1.1	559.804	4	31.48	3	14426	SP_20180810_SynaptoPep_C2_1.raw	1	0	0	1	0	0	0	0	0	0	0	0	0	0	0	0	0	49	68
7	1	P60709|ACTB_HUMAN	W.IGGSILASLSTFQQM.W	N	34.37	1551.8	15	11	776.914	2	81.93	9	42924	SP_20180810_SynaptoPep_AD1_1.raw	1	0	0	0	0	0	0	0	0	1	0	0	0	0	0	0	0	341	355
7	1	P60709|ACTB_HUMAN	L.RVAPEEHPVLLTEAPLNPKANREKMTQIM.F	N	34.37	3311.75	29	8.9	663.363	5	54.88	10	28543	SP_20180810_SynaptoPep_AD1_2.raw	3	1	0	0	0	0	0	0	0	0	1	0	1	0	0	0	0	95	123
7	1	P60709|ACTB_HUMAN	T.EAPLNPKA.N	N	34.23	838.455	8	2.7	420.236	2	16.02	9	6879	SP_20180810_SynaptoPep_AD1_1.raw	4	1	1	0	0	0	0	0	0	1	1	0	0	0	0	0	0	107	114
7	1	P60709|ACTB_HUMAN	L.RVAPEEHPVL(-.98).L	N	34.19	1144.64	10	-17.6	573.315	2	26.4	8	11662	SP_20180810_SynaptoPep_C4_2.raw	1	0	0	0	0	0	0	0	1	0	0	0	0	0	0	0	0	95	104	Amidation	L10:Amidation:1000.00
7	1	P60709|ACTB_HUMAN	G.IVMDSGDGVTHTVPIYEG.Y	N	34.15	1888.89	18	7.5	945.458	2	50.73	10	26313	SP_20180810_SynaptoPep_AD1_2.raw	2	0	0	0	0	0	0	0	0	1	1	0	0	0	0	0	0	151	168
7	1	P60709|ACTB_HUMAN	A.SLSTFQQM(+15.99).W	N	34.11	956.427	8	5.8	479.224	2	24.69	8	10754	SP_20180810_SynaptoPep_C4_2.raw	4	0	1	0	0	0	0	1	1	0	0	0	0	0	1	0	0	348	355	Oxidation (M)	M8:Oxidation (M):1000.00
7	1	P60709|ACTB_HUMAN	E.IVRDIKEKL.C	N	34.03	1112.69	9	4.5	371.906	3	18.87	11	8449	SP_20180810_SynaptoPep_AD2_1.raw	3	1	0	0	0	0	0	0	0	1	0	1	0	0	0	0	0	208	216
7	1	P60709|ACTB_HUMAN	D.SGDGVTHTVPIYEG.Y	N	33.94	1430.67	14	6.9	716.346	2	36.18	10	18305	SP_20180810_SynaptoPep_AD1_2.raw	2	0	0	0	0	0	0	0	0	0	1	1	0	0	0	0	0	155	168
7	1	P60709|ACTB_HUMAN	C.DVDIRKD.L	N	33.87	859.44	7	1.5	430.728	2	10.01	10	3627	SP_20180810_SynaptoPep_AD1_2.raw	6	0	1	0	0	1	1	0	0	1	1	0	1	0	0	0	0	286	292
7	1	P60709|ACTB_HUMAN	V.FPSIVGRP.R	N	33.83	871.492	8	6.2	436.756	2	41.46	6	20974	SP_20180810_SynaptoPep_C3_2.raw	6	0	0	1	1	1	1	0	0	0	0	0	1	0	1	0	0	31	38
7	1	P60709|ACTB_HUMAN	G.DDAPRAVFPSIVG.R	N	33.8	1342.69	13	6.4	672.356	2	59.1	11	31071	SP_20180810_SynaptoPep_AD2_1.raw	1	0	0	0	0	0	0	0	0	0	0	1	0	0	0	0	0	24	36
7	1	P60709|ACTB_HUMAN	L.RVAPEEHPVLLTEAPLNPKANREKMTQIM(+15.99)FET.F	N	33.72	3704.9	32	10.9	741.996	5	56.48	9	29536	SP_20180810_SynaptoPep_AD1_1.raw	2	0	0	0	0	0	0	0	0	1	0	1	0	0	0	0	0	95	126	Oxidation (M)	M29:Oxidation (M):0.00
7	1	P60709|ACTB_HUMAN	P.GIADRMQKEITA.L	N	33.37	1331.69	12	3.6	666.853	2	31.96	2	15430	SP_20180810_SynaptoPep_C1_2.raw	1	0	1	0	0	0	0	0	0	0	0	0	0	0	0	0	0	308	319
7	1	P60709|ACTB_HUMAN	M.DSGDGVTHTVPIYE.G	N	33.3	1488.67	14	7.4	745.349	2	38.98	9	19870	SP_20180810_SynaptoPep_AD1_1.raw	3	0	1	0	0	0	0	0	0	1	0	0	1	0	0	0	0	154	167
7	1	P60709|ACTB_HUMAN	T.EAPLNPKANRE.K	N	33.28	1237.64	11	4.1	619.831	2	11.64	2	4246	SP_20180810_SynaptoPep_C1_2.raw	4	1	1	0	0	0	0	0	0	0	0	1	1	0	0	0	0	107	117
7	1	P60709|ACTB_HUMAN	S.LEKSYELPDGQVITIGNERF.R	N	33.02	2307.17	20	10.4	770.073	3	61.5	1	31835	SP_20180810_SynaptoPep_C1_1.raw	1	1	0	0	0	0	0	0	0	0	0	0	0	0	0	0	0	236	255
7	1	P60709|ACTB_HUMAN	K.IKIIAPPERK.Y	N	32.9	1163.74	10	5.1	388.922	3	22.62	1	10343	SP_20180810_SynaptoPep_C1_1.raw	7	1	1	0	0	0	0	0	0	1	2	1	1	0	0	0	0	327	336
7	1	P60709|ACTB_HUMAN	K.AGFAGDDAPRA.V	N	32.79	1046.48	11	5.5	524.249	2	19.46	2	8443	SP_20180810_SynaptoPep_C1_2.raw	1	0	1	0	0	0	0	0	0	0	0	0	0	0	0	0	0	19	29
7	1	P60709|ACTB_HUMAN	M.KIKIIAPPERKYS.V	N	32.73	1541.93	13	6	386.492	4	23.23	12	10900	SP_20180810_SynaptoPep_AD2_2.raw	1	0	0	0	0	0	0	0	0	0	0	0	1	0	0	0	0	326	338
7	1	P60709|ACTB_HUMAN	L.RVAPEEHPVLLTEAPLNPKANREKMTQIMF.E	N	32.5	3458.82	30	6.4	692.775	5	61.59	7	31041	SP_20180810_SynaptoPep_C4_1.raw	1	0	0	0	0	0	0	1	0	0	0	0	0	0	0	0	0	95	124
7	1	P60709|ACTB_HUMAN	L.RVAPEEHPVLLTEAPLNPKANREKM(+15.99)TQIM(+15.99)FET.F	N	32.48	3720.9	32	9.6	931.24	4	48.76	1	24923	SP_20180810_SynaptoPep_C1_1.raw	5	2	0	0	0	0	0	0	0	0	0	1	2	0	0	0	0	95	126	Oxidation (M)	M25:Oxidation (M):1000.00;M29:Oxidation (M):1000.00
7	1	P60709|ACTB_HUMAN	L.RVAPEEHPVLLTEAPLNPKANREKM(+15.99)TQIMFETF.N	N	32.46	3851.97	33	8	771.408	5	61.68	1	31926	SP_20180810_SynaptoPep_C1_1.raw	2	1	1	0	0	0	0	0	0	0	0	0	0	0	0	0	0	95	127	Oxidation (M)	M25:Oxidation (M):0.00
7	1	P60709|ACTB_HUMAN	L.RVAPEEHPVLLTEAPLNPKANREKMTQIMFETFNTPAM(+15.99)Y.V	N	32.1	4529.25	39	1.3	906.859	5	76.76	2	39882	SP_20180810_SynaptoPep_C1_2.raw	1	0	1	0	0	0	0	0	0	0	0	0	0	0	0	0	0	95	133	Oxidation (M)	M38:Oxidation (M):26.60
7	1	P60709|ACTB_HUMAN	S.YVGDEAQSKRGILTL.K	N	32.03	1648.88	15	8.9	550.638	3	42.76	1	21680	SP_20180810_SynaptoPep_C1_1.raw	1	1	0	0	0	0	0	0	0	0	0	0	0	0	0	0	0	53	67
7	1	P60709|ACTB_HUMAN	F.AGDDAPRAVFPSI.V	N	31.78	1314.66	13	8.1	658.341	2	53.69	11	28045	SP_20180810_SynaptoPep_AD2_1.raw	1	0	0	0	0	0	0	0	0	0	0	1	0	0	0	0	0	22	34
7	1	P60709|ACTB_HUMAN	A.PRAVFPSIVGRPR.H	N	31.7	1450.85	13	3.4	484.626	3	35.99	11	18144	SP_20180810_SynaptoPep_AD2_1.raw	1	0	0	0	0	0	0	0	0	0	0	1	0	0	0	0	0	27	39
7	1	P60709|ACTB_HUMAN	E.SGPSIVH.R	N	31.59	695.36	7	4.9	348.689	2	15.27	4	5595	SP_20180810_SynaptoPep_C2_2.raw	11	1	1	1	1	1	0	1	1	0	1	1	1	1	0	0	0	365	371
7	1	P60709|ACTB_HUMAN	W.IGGSILASLSTF.Q	N	31.57	1164.64	12	4.7	583.33	2	81.85	10	42788	SP_20180810_SynaptoPep_AD1_2.raw	2	0	0	0	0	0	0	0	0	0	1	0	0	0	1	0	0	341	352
7	1	P60709|ACTB_HUMAN	R.VAPEEHPVLLTEAP.L	N	31.34	1500.78	14	11	751.407	2	47.58	1	24291	SP_20180810_SynaptoPep_C1_1.raw	2	1	0	0	0	1	0	0	0	0	0	0	0	0	0	0	0	96	109
7	1	P60709|ACTB_HUMAN	S.YVGDEAQSKRG.I	N	31.12	1208.58	11	2.7	605.298	2	7.4	2	1999	SP_20180810_SynaptoPep_C1_2.raw	1	0	1	0	0	0	0	0	0	0	0	0	0	0	0	0	0	53	63
7	1	P60709|ACTB_HUMAN	S.GRTTGIVMDSGDGVTHTVP.I	N	30.99	1898.92	19	7.3	633.984	3	38.63	2	19177	SP_20180810_SynaptoPep_C1_2.raw	1	0	1	0	0	0	0	0	0	0	0	0	0	0	0	0	0	146	164
7	1	P60709|ACTB_HUMAN	M.D(+42.01)DDIAALVVDNGSGMCKAGFAGDDAPRAVFPSIVGRPRHQG.V	Y	30.91	4223.03	41	3.3	845.615	5	75.5	2	39157	SP_20180810_SynaptoPep_C1_2.raw	1	0	1	0	0	0	0	0	0	0	0	0	0	0	0	0	0	2	42	Acetylation (Protein N-term)	D1:Acetylation (Protein N-term):1000.00
7	1	P60709|ACTB_HUMAN	L.ASLSTFQQMW.I	N	30.89	1197.55	10	4.9	599.785	2	64.97	14	33174	SP_20180810_SynaptoPep_AD3_2.raw	2	0	0	0	0	0	0	0	0	0	0	1	0	0	1	0	0	347	356
7	1	P60709|ACTB_HUMAN	Q.KDSYVGDEAQSKRGILT.L	N	30.89	1865.95	17	5.7	622.994	3	25.15	5	11668	SP_20180810_SynaptoPep_C3_1.raw	3	1	0	0	0	1	1	0	0	0	0	0	0	0	0	0	0	50	66
7	1	P60709|ACTB_HUMAN	M.YPGIADR.M	N	30.87	790.397	7	2.8	396.207	2	17.04	1	7234	SP_20180810_SynaptoPep_C1_1.raw	6	1	1	0	0	0	0	0	0	1	1	1	1	0	0	0	0	306	312
7	1	P60709|ACTB_HUMAN	D.DAPRAVFPSIVG.R	N	30.37	1227.66	12	4.5	614.841	2	58.15	11	30533	SP_20180810_SynaptoPep_AD2_1.raw	2	0	0	0	1	0	0	0	0	0	0	1	0	0	0	0	0	25	36
7	1	P60709|ACTB_HUMAN	L.SGGTTM(+15.99)YPGIADRMQKEITALAPSTMKIKIIAPPERK.Y	N	30.36	4016.13	37	7.6	574.744	7	67.14	1	34871	SP_20180810_SynaptoPep_C1_1.raw	2	1	0	0	0	0	0	0	0	0	0	0	1	0	0	0	0	300	336	Oxidation (M)	M6:Oxidation (M):1.08
7	1	P60709|ACTB_HUMAN	T.ALAPSTM(+15.99)KIKIIAPPERKYS.V	N	30.09	2229.26	20	5.7	558.324	4	40	5	19969	SP_20180810_SynaptoPep_C3_1.raw	3	0	0	0	0	1	1	0	0	1	0	0	0	0	0	0	0	319	338	Oxidation (M)	M7:Oxidation (M):1000.00
7	1	P60709|ACTB_HUMAN	T.EAPLNPK.A	N	29.81	767.418	7	3.9	384.718	2	12.55	9	4928	SP_20180810_SynaptoPep_AD1_1.raw	12	1	1	0	1	1	1	1	1	1	1	1	1	0	1	0	0	107	113
7	1	P60709|ACTB_HUMAN	R.VAPEEHPVLLTEAPLN.P	N	29.78	1727.91	16	9.5	864.97	2	55.35	6	28538	SP_20180810_SynaptoPep_C3_2.raw	2	0	0	0	0	1	1	0	0	0	0	0	0	0	0	0	0	96	111
7	1	P60709|ACTB_HUMAN	E.APLNPKANREK.M	N	29.74	1236.69	11	3.5	619.356	2	7.52	11	2125	SP_20180810_SynaptoPep_AD2_1.raw	7	1	2	0	0	0	1	0	0	0	1	1	1	0	0	0	0	108	118
7	1	P60709|ACTB_HUMAN	F.TTTAEREIVRDIKEK.L	N	29.52	1787.97	15	7.1	597.003	3	21.74	2	9710	SP_20180810_SynaptoPep_C1_2.raw	8	1	1	0	0	0	0	0	0	1	2	2	1	0	0	0	0	201	215
7	1	P60709|ACTB_HUMAN	Y.VGDEAQSKRGILTLK.Y	N	28.55	1613.91	15	1.6	404.485	4	28.12	3	12539	SP_20180810_SynaptoPep_C2_1.raw	2	0	0	1	0	0	0	0	0	0	0	1	0	0	0	0	0	54	68
7	1	P60709|ACTB_HUMAN	L.TEAPLNPKANREKM(+15.99)TQIMFETF.N	N	28.52	2611.28	22	-0.7	653.826	4	52.86	9	27425	SP_20180810_SynaptoPep_AD1_1.raw	1	0	0	0	0	0	0	0	0	1	0	0	0	0	0	0	0	106	127	Oxidation (M)	M14:Oxidation (M):0.00
7	1	P60709|ACTB_HUMAN	G.YALPHAILRL.D	N	28.47	1165.7	10	2.4	389.574	3	57.51	11	30171	SP_20180810_SynaptoPep_AD2_1.raw	2	0	0	0	0	0	0	0	0	0	0	2	0	0	0	0	0	169	178
7	1	P60709|ACTB_HUMAN	L.YASGRTTG.I	N	28.44	811.382	8	2.2	406.699	2	6.75	10	1778	SP_20180810_SynaptoPep_AD1_2.raw	2	1	0	0	0	0	0	0	0	0	1	0	0	0	0	0	0	143	150
7	1	P60709|ACTB_HUMAN	R.EIVRDIKEK.L	N	28.32	1128.65	9	4.5	565.335	2	12.25	9	4768	SP_20180810_SynaptoPep_AD1_1.raw	4	0	1	0	0	0	1	0	0	1	1	0	0	0	0	0	0	207	215
7	1	P60709|ACTB_HUMAN	L.RVAPEEHPVLLTEAPLNPKANREKM(+15.99)TQIM.F	N	28.3	3327.74	29	5.1	666.559	5	49.08	10	25420	SP_20180810_SynaptoPep_AD1_2.raw	1	0	0	0	0	0	0	0	0	0	1	0	0	0	0	0	0	95	123	Oxidation (M)	M25:Oxidation (M):0.00
7	1	P60709|ACTB_HUMAN	C.GIHETTF.N	N	27.96	803.381	7	4.8	402.7	2	21.31	9	9857	SP_20180810_SynaptoPep_AD1_1.raw	2	0	1	0	0	0	0	0	0	1	0	0	0	0	0	0	0	273	279
7	1	P60709|ACTB_HUMAN	M.DSGDGVTHTVPIY.E	N	27.78	1359.63	13	4.8	680.826	2	40	11	20413	SP_20180810_SynaptoPep_AD2_1.raw	2	0	0	0	0	0	0	0	0	0	0	1	1	0	0	0	0	154	166
7	1	P60709|ACTB_HUMAN	F.TTTAEREIVRDIKE.K	N	27.75	1659.88	14	6.2	554.304	3	24.72	9	11796	SP_20180810_SynaptoPep_AD1_1.raw	4	0	1	0	0	0	0	0	0	1	1	0	1	0	0	0	0	201	214
7	1	P60709|ACTB_HUMAN	D.VDIRKDL.Y	N	27.67	857.497	7	7.4	429.759	2	24.98	10	11974	SP_20180810_SynaptoPep_AD1_2.raw	5	0	0	0	1	1	1	1	0	0	1	0	0	0	0	0	0	287	293
7	1	P60709|ACTB_HUMAN	S.GPSIVHR.K	N	27.47	764.429	7	3.9	383.223	2	10.47	9	3793	SP_20180810_SynaptoPep_AD1_1.raw	1	0	0	0	0	0	0	0	0	1	0	0	0	0	0	0	0	366	372
7	1	P60709|ACTB_HUMAN	L.STFQQM.W	N	27.19	740.316	6	4.5	371.167	2	22.29	13	9549	SP_20180810_SynaptoPep_AD3_1.raw	8	0	0	0	1	0	0	1	0	1	1	1	1	1	1	0	0	350	355
7	1	P60709|ACTB_HUMAN	V.FPSIVGRPRHQG.V	N	26.85	1349.73	12	4.2	450.92	3	26.52	5	12446	SP_20180810_SynaptoPep_C3_1.raw	2	0	1	0	0	1	0	0	0	0	0	0	0	0	0	0	0	31	42
7	1	P60709|ACTB_HUMAN	A.ALVVDNGSGM(+15.99)CKAGFAGDDAPRAVFPSIVGRPRHQG.V	Y	26.84	3667.81	36	5.1	612.312	6	53.14	10	27614	SP_20180810_SynaptoPep_AD1_2.raw	1	0	0	0	0	0	0	0	0	0	1	0	0	0	0	0	0	7	42	Oxidation (M)	M10:Oxidation (M):1000.00
7	1	P60709|ACTB_HUMAN	G.IHETTF.N	N	26.83	746.36	6	4.5	374.189	2	18.73	10	8457	SP_20180810_SynaptoPep_AD1_2.raw	2	0	0	0	0	0	0	0	0	1	1	0	0	0	0	0	0	274	279
7	1	P60709|ACTB_HUMAN	R.VAPEEHPV.L	N	26.8	876.434	8	4.7	439.226	2	13.17	12	5263	SP_20180810_SynaptoPep_AD2_2.raw	1	0	0	0	0	0	0	0	0	0	0	0	1	0	0	0	0	96	103
7	1	P60709|ACTB_HUMAN	L.RVAPEEHPVLLTEAPLNP(-.98).K	N	26.78	1980.08	18	11.3	661.041	3	54.49	7	27185	SP_20180810_SynaptoPep_C4_1.raw	1	0	0	0	0	0	0	1	0	0	0	0	0	0	0	0	0	95	112	Amidation	P18:Amidation:1000.00
7	1	P60709|ACTB_HUMAN	G.IVMDSGDGVTH.T	N	26.71	1129.51	11	9.5	565.766	2	20.25	1	9008	SP_20180810_SynaptoPep_C1_1.raw	1	1	0	0	0	0	0	0	0	0	0	0	0	0	0	0	0	151	161
7	1	P60709|ACTB_HUMAN	L.SGGTTM(+15.99)YPGIADR.M	N	26.59	1340.6	13	11	671.316	2	21.66	11	10029	SP_20180810_SynaptoPep_AD2_1.raw	1	0	0	0	0	0	0	0	0	0	0	1	0	0	0	0	0	300	312	Oxidation (M)	M6:Oxidation (M):1000.00
7	1	P60709|ACTB_HUMAN	K.AGFAGDDAPRAVFPSIVGRPRHQGVM(+15.99).V	N	26.43	2723.37	26	3.2	545.683	5	47.38	12	24427	SP_20180810_SynaptoPep_AD2_2.raw	1	0	0	0	0	0	0	0	0	0	0	0	1	0	0	0	0	19	44	Oxidation (M)	M26:Oxidation (M):1000.00
7	1	P60709|ACTB_HUMAN	M.DSGDGVTHTVPI.Y	N	26.35	1196.57	12	5.3	599.294	2	37.38	10	18981	SP_20180810_SynaptoPep_AD1_2.raw	2	0	0	0	0	0	0	0	0	0	1	1	0	0	0	0	0	154	165
7	1	P60709|ACTB_HUMAN	L.PDGQVITI.G	N	26.34	841.455	8	7	421.738	2	33.71	5	16454	SP_20180810_SynaptoPep_C3_1.raw	2	0	0	0	0	1	1	0	0	0	0	0	0	0	0	0	0	243	250
7	1	P60709|ACTB_HUMAN	E.APLNPKA.N	N	26.29	709.412	7	3.6	355.715	2	13.17	9	5280	SP_20180810_SynaptoPep_AD1_1.raw	8	1	1	0	0	1	1	0	0	1	1	1	1	0	0	0	0	108	114
7	1	P60709|ACTB_HUMAN	A.DRMQKEITA.L	N	26.17	1090.54	9	4.2	546.282	2	13.5	5	5289	SP_20180810_SynaptoPep_C3_1.raw	2	1	0	0	0	1	0	0	0	0	0	0	0	0	0	0	0	311	319
7	1	P60709|ACTB_HUMAN	A.EREIVRDIKEK.L	N	26.09	1413.79	11	6.1	472.275	3	11.07	11	4110	SP_20180810_SynaptoPep_AD2_1.raw	3	0	0	0	0	0	1	0	0	0	0	1	1	0	0	0	0	205	215
7	1	P60709|ACTB_HUMAN	E.IVRDIKE.K	N	25.97	871.513	7	5.9	436.766	2	10.44	12	3775	SP_20180810_SynaptoPep_AD2_2.raw	2	0	0	0	0	0	0	0	0	1	0	0	1	0	0	0	0	208	214
7	1	P60709|ACTB_HUMAN	C.DVDIRK.D	N	25.7	744.413	6	3.2	373.215	2	9.59	9	3314	SP_20180810_SynaptoPep_AD1_1.raw	4	0	0	0	0	0	1	0	0	1	0	1	1	0	0	0	0	286	291
7	1	P60709|ACTB_HUMAN	L.ASLSTFQQMWISKQEYDESGPSIVHRK.C	N	25.7	3151.54	27	8.2	631.32	5	53.6	11	27998	SP_20180810_SynaptoPep_AD2_1.raw	1	0	0	0	0	0	0	0	0	0	0	1	0	0	0	0	0	347	373
7	1	P60709|ACTB_HUMAN	L.DFEQEM(+15.99)ATAASSSS.L	N	25.51	1475.57	14	4.6	738.797	2	17.63	10	7844	SP_20180810_SynaptoPep_AD1_2.raw	1	0	0	0	0	0	0	0	0	0	1	0	0	0	0	0	0	222	235	Oxidation (M)	M6:Oxidation (M):1000.00
7	1	P60709|ACTB_HUMAN	V.DIRKDL.Y	N	25.42	758.429	6	3.7	380.223	2	16.17	1	6756	SP_20180810_SynaptoPep_C1_1.raw	4	1	1	0	0	0	1	0	0	0	0	0	1	0	0	0	0	288	293
7	1	P60709|ACTB_HUMAN	E.LPDGQVIT.I	N	25.38	841.455	8	6.4	421.737	2	33.3	9	16660	SP_20180810_SynaptoPep_AD1_1.raw	3	0	1	0	0	0	0	0	0	1	1	0	0	0	0	0	0	242	249
7	1	P60709|ACTB_HUMAN	A.LVVDNGSG.M	N	25.2	759.376	8	2.9	380.697	2	15.72	1	6510	SP_20180810_SynaptoPep_C1_1.raw	2	1	0	0	0	0	0	0	0	0	0	1	0	0	0	0	0	8	15
7	1	P60709|ACTB_HUMAN	L.YASGRTTGIVMDSGDGVTHTVPIYEG.Y	N	24.77	2682.26	26	5.3	895.098	3	51.39	9	26705	SP_20180810_SynaptoPep_AD1_1.raw	1	0	0	0	0	0	0	0	0	1	0	0	0	0	0	0	0	143	168
7	1	P60709|ACTB_HUMAN	V.FPSIVGRPRH.Q	N	24.6	1164.65	10	3.4	389.226	3	24.46	1	11378	SP_20180810_SynaptoPep_C1_1.raw	2	1	1	0	0	0	0	0	0	0	0	0	0	0	0	0	0	31	40
7	1	P60709|ACTB_HUMAN	E.LPDGQVITIGN.E	N	24.5	1125.6	11	8	563.813	2	48.6	5	24711	SP_20180810_SynaptoPep_C3_1.raw	1	0	0	0	0	1	0	0	0	0	0	0	0	0	0	0	0	242	252
7	1	P60709|ACTB_HUMAN	L.RVAPEEHPV.L	N	24.49	1032.54	9	10.9	517.28	2	12.22	9	4749	SP_20180810_SynaptoPep_AD1_1.raw	3	0	1	0	0	0	0	0	1	1	0	0	0	0	0	0	0	95	103
7	1	P60709|ACTB_HUMAN	A.ALVVDNGSGMCKAGFAGDDAPRAVFPSIVGRPRH.Q	Y	24.47	3466.73	34	5	578.799	6	57.56	9	29964	SP_20180810_SynaptoPep_AD1_1.raw	1	0	0	0	0	0	0	0	0	1	0	0	0	0	0	0	0	7	40
7	1	P60709|ACTB_HUMAN	M.D(+42.01)DDIAALVVDNGSGM(+15.99)CKAGFAGDDAPRAVFPSIVGRPRHQG(-.98).V	Y	24.44	4238.04	41	7.4	848.621	5	71.15	2	36802	SP_20180810_SynaptoPep_C1_2.raw	1	0	1	0	0	0	0	0	0	0	0	0	0	0	0	0	0	2	42	Acetylation (Protein N-term); Oxidation (M); Amidation	D1:Acetylation (Protein N-term):1000.00;M15:Oxidation (M):1000.00;G41:Amidation:1000.00
7	1	P60709|ACTB_HUMAN	F.PSIVGRPRH.Q	N	24.33	1017.58	9	3.2	509.8	2	9.14	12	3062	SP_20180810_SynaptoPep_AD2_2.raw	2	0	0	0	0	0	0	0	0	0	0	0	2	0	0	0	0	32	40
7	1	P60709|ACTB_HUMAN	L.RVAPEEHPVLLTEAPLNPKANREKM(+15.99)TQIMFET.F	N	24.26	3704.9	32	6	741.992	5	56.98	2	29325	SP_20180810_SynaptoPep_C1_2.raw	2	0	1	0	0	0	0	0	1	0	0	0	0	0	0	0	0	95	126	Oxidation (M)	M25:Oxidation (M):0.00
7	1	P60709|ACTB_HUMAN	L.RVAPEEHPVLLTEAPLNPKANREKM(+15.99)TQIM(+15.99)FETFNTPAM(+15.99).Y	N	24.17	4398.18	38	10.8	880.653	5	54.91	11	28748	SP_20180810_SynaptoPep_AD2_1.raw	1	0	0	0	0	0	0	0	0	0	0	1	0	0	0	0	0	95	132	Oxidation (M)	M25:Oxidation (M):1000.00;M29:Oxidation (M):1000.00;M38:Oxidation (M):1000.00
7	1	P60709|ACTB_HUMAN	E.APLNPK.A	N	24.07	638.375	6	4.6	320.196	2	10.28	5	3599	SP_20180810_SynaptoPep_C3_1.raw	10	1	1	1	0	1	1	0	1	1	1	1	1	0	0	0	0	108	113
7	1	P60709|ACTB_HUMAN	T.EAPLNPKANREKM(+15.99).T	N	24.03	1512.77	13	-0.7	505.264	3	8.85	11	2886	SP_20180810_SynaptoPep_AD2_1.raw	1	0	0	0	0	0	0	0	0	0	0	1	0	0	0	0	0	107	119	Oxidation (M)	M13:Oxidation (M):1000.00
7	1	P60709|ACTB_HUMAN	L.YASGRTTGIVM(+15.99)DS.G	N	23.99	1372.63	13	5.1	687.325	2	17.73	12	7807	SP_20180810_SynaptoPep_AD2_2.raw	1	0	0	0	0	0	0	0	0	0	0	0	1	0	0	0	0	143	155	Oxidation (M)	M11:Oxidation (M):1000.00
7	1	P60709|ACTB_HUMAN	S.GPSIVHRK.C	N	23.91	892.524	8	3.5	447.271	2	15.22	1	6226	SP_20180810_SynaptoPep_C1_1.raw	1	1	0	0	0	0	0	0	0	0	0	0	0	0	0	0	0	366	373
7	1	P60709|ACTB_HUMAN	G.QKDSYVGDEAQSKRGILT.L	N	23.86	1994.01	18	7.4	499.513	4	23.81	6	11070	SP_20180810_SynaptoPep_C3_2.raw	2	1	0	0	0	0	1	0	0	0	0	0	0	0	0	0	0	49	66
7	1	P60709|ACTB_HUMAN	S.IVGRPR.H	N	23.69	696.439	6	1.4	349.228	2	7.52	1	2037	SP_20180810_SynaptoPep_C1_1.raw	7	1	1	0	0	1	0	0	0	1	1	1	1	0	0	0	0	34	39
7	1	P60709|ACTB_HUMAN	T.IGNERF.R	N	23.27	734.371	6	2.7	368.194	2	16.62	9	7218	SP_20180810_SynaptoPep_AD1_1.raw	4	0	1	0	0	0	1	0	0	1	1	0	0	0	0	0	0	250	255
7	1	P60709|ACTB_HUMAN	T.FNTPAM(+15.99)Y.V	N	23.25	858.358	7	5.3	430.189	2	27.88	11	13538	SP_20180810_SynaptoPep_AD2_1.raw	1	0	0	0	0	0	0	0	0	0	0	1	0	0	0	0	0	127	133	Oxidation (M)	M6:Oxidation (M):1000.00
7	1	P60709|ACTB_HUMAN	A.SLSTFQQM.W	N	23.17	940.432	8	5.9	471.226	2	39.08	1	19620	SP_20180810_SynaptoPep_C1_1.raw	2	1	0	0	0	0	0	0	1	0	0	0	0	0	0	0	0	348	355
7	1	P60709|ACTB_HUMAN	M.WISKQEYDESGPSIVHRK(-.98).C	N	22.74	2157.1	18	9	540.286	4	23.4	14	10081	SP_20180810_SynaptoPep_AD3_2.raw	1	0	0	0	0	0	0	0	0	0	0	0	0	0	1	0	0	356	373	Amidation	K18:Amidation:1000.00
7	1	P60709|ACTB_HUMAN	V.APEEHPVLLTEAPLNP.K	N	22.71	1725.89	16	10.2	863.963	2	58.27	6	30117	SP_20180810_SynaptoPep_C3_2.raw	1	0	0	0	0	0	1	0	0	0	0	0	0	0	0	0	0	97	112
7	1	P60709|ACTB_HUMAN	L.DLAGRDL.T	N	22.25	758.392	7	5.8	380.206	2	22.84	10	10771	SP_20180810_SynaptoPep_AD1_2.raw	1	0	0	0	0	0	0	0	0	0	1	0	0	0	0	0	0	179	185
7	1	P60709|ACTB_HUMAN	F.ETFNTPAM.Y	N	22.21	909.39	8	2.3	455.703	2	36.24	12	18255	SP_20180810_SynaptoPep_AD2_2.raw	1	0	0	0	0	0	0	0	0	0	0	0	1	0	0	0	0	125	132
7	1	P60709|ACTB_HUMAN	E.QEM(+15.99)ATAASSSSLEKS.Y	N	22.19	1541.69	15	5.2	771.855	2	11.87	11	4540	SP_20180810_SynaptoPep_AD2_1.raw	1	0	0	0	0	0	0	0	0	0	0	1	0	0	0	0	0	225	239	Oxidation (M)	M3:Oxidation (M):1000.00
7	1	P60709|ACTB_HUMAN	D.SGDGVTHTVP.I	N	22.1	968.456	10	3.3	485.237	2	17.17	2	7221	SP_20180810_SynaptoPep_C1_2.raw	1	0	1	0	0	0	0	0	0	0	0	0	0	0	0	0	0	155	164
7	1	P60709|ACTB_HUMAN	G.IADRMQKEITA.L	N	21.92	1274.67	11	6.9	638.344	2	20.28	1	9024	SP_20180810_SynaptoPep_C1_1.raw	1	1	0	0	0	0	0	0	0	0	0	0	0	0	0	0	0	309	319
7	1	P60709|ACTB_HUMAN	R.VAPEEHPVLLT.E	N	21.74	1203.65	11	7.8	602.837	2	39.14	11	19919	SP_20180810_SynaptoPep_AD2_1.raw	5	0	1	0	0	1	0	0	1	0	0	1	1	0	0	0	0	96	106
7	1	P60709|ACTB_HUMAN	G.DDAPRAVFPSIVGRPRHQG.V	N	21.62	2074.08	19	3.5	519.53	4	38.77	6	19479	SP_20180810_SynaptoPep_C3_2.raw	1	0	0	0	0	0	1	0	0	0	0	0	0	0	0	0	0	24	42
7	1	P60709|ACTB_HUMAN	I.VRDIK.E	N	21.61	629.386	5	3.3	315.701	2	7.06	5	1910	SP_20180810_SynaptoPep_C3_1.raw	1	0	0	0	0	1	0	0	0	0	0	0	0	0	0	0	0	209	213
7	1	P60709|ACTB_HUMAN	L.SGGTTM(+15.99)YPGIADRMQKE.I	N	21.26	1856.84	17	3.5	619.956	3	26.83	9	12995	SP_20180810_SynaptoPep_AD1_1.raw	1	0	0	0	0	0	0	0	0	1	0	0	0	0	0	0	0	300	316	Oxidation (M)	M6:Oxidation (M):47.82
7	1	P60709|ACTB_HUMAN	L.TEAPLNPKANREKMTQIMFETF.N	N	21.15	2595.28	22	2.9	649.83	4	60.02	12	31356	SP_20180810_SynaptoPep_AD2_2.raw	1	0	0	0	0	0	0	0	0	0	0	0	1	0	0	0	0	106	127
7	1	P60709|ACTB_HUMAN	D.IKEKL.C	N	21.04	629.411	5	5.4	315.715	2	10.47	9	3792	SP_20180810_SynaptoPep_AD1_1.raw	1	0	0	0	0	0	0	0	0	1	0	0	0	0	0	0	0	212	216
7	1	P60709|ACTB_HUMAN	F.TTTAEREIVRDIKEKL.C	N	20.87	1901.06	16	7	476.275	4	38.75	11	19697	SP_20180810_SynaptoPep_AD2_1.raw	3	0	0	0	0	0	0	0	0	0	1	1	1	0	0	0	0	201	216
7	1	P60709|ACTB_HUMAN	A.EREIVRDIK.E	N	20.27	1156.66	9	5.4	386.562	3	14.54	10	6124	SP_20180810_SynaptoPep_AD1_2.raw	1	0	0	0	0	0	0	0	0	0	1	0	0	0	0	0	0	205	213
7	1	P60709|ACTB_HUMAN	T.TTAEREIVRDIKEKL.C	N	20.15	1800.01	15	6.1	451.013	4	39.48	10	20158	SP_20180810_SynaptoPep_AD1_2.raw	1	0	0	0	0	0	0	0	0	0	1	0	0	0	0	0	0	202	216
7	1	P60709|ACTB_HUMAN	A.ASSSSLEKSYELPDGQVITIGNERFR.C	N	20.11	2882.44	26	12.4	721.626	4	53.84	1	27671	SP_20180810_SynaptoPep_C1_1.raw	1	1	0	0	0	0	0	0	0	0	0	0	0	0	0	0	0	231	256
7	1	P60709|ACTB_HUMAN	L.YASGRTTGIVM(+15.99)DSGDGVTHTVPIYEGYALPHAILRL.D	N	19.89	3845.94	36	0.8	770.196	5	72.37	11	38460	SP_20180810_SynaptoPep_AD2_1.raw	1	0	0	0	0	0	0	0	0	0	0	1	0	0	0	0	0	143	178	Oxidation (M)	M11:Oxidation (M):1000.00
7	1	P60709|ACTB_HUMAN	L.RVAPEEHPVLLTEAPLNPKANREKMTQIMF(-.98).E	N	19.79	3457.83	30	-8.8	692.568	5	59.49	1	30734	SP_20180810_SynaptoPep_C1_1.raw	1	1	0	0	0	0	0	0	0	0	0	0	0	0	0	0	0	95	124	Amidation	F30:Amidation:1000.00
7	1	P60709|ACTB_HUMAN	R.TTGIVM(+15.99)DSGDGVTHTVPIYEGYALPHAILR.L	N	19.79	3198.6	30	4.1	800.661	4	64.88	14	33129	SP_20180810_SynaptoPep_AD3_2.raw	1	0	0	0	0	0	0	0	0	0	0	0	0	0	1	0	0	148	177	Oxidation (M)	M6:Oxidation (M):1000.00
7	1	P60709|ACTB_HUMAN	A.LVVDNGSGM(+15.99)CKAG.F	N	19.74	1265.57	13	7.7	633.799	2	15.59	9	6637	SP_20180810_SynaptoPep_AD1_1.raw	1	0	0	0	0	0	0	0	0	1	0	0	0	0	0	0	0	8	20	Oxidation (M)	M9:Oxidation (M):1000.00
7	1	P60709|ACTB_HUMAN	M.WISKQE.Y	N	19.49	789.402	6	5.9	395.711	2	12.51	13	4417	SP_20180810_SynaptoPep_AD3_1.raw	1	0	0	0	0	0	0	0	0	0	0	0	0	1	0	0	0	356	361
7	1	P60709|ACTB_HUMAN	L.RVAPEEHP.V	N	19.41	933.467	8	0.4	467.741	2	8.92	10	3021	SP_20180810_SynaptoPep_AD1_2.raw	1	0	0	0	0	0	0	0	0	0	1	0	0	0	0	0	0	95	102
7	1	P60709|ACTB_HUMAN	A.ALVVDNGSGM(+15.99)CKAGFAGDDAPRAVFPSIVGRPRH.Q	Y	19.31	3482.73	34	9.4	581.468	6	51.13	12	26477	SP_20180810_SynaptoPep_AD2_2.raw	1	0	0	0	0	0	0	0	0	0	0	0	1	0	0	0	0	7	40	Oxidation (M)	M10:Oxidation (M):1000.00
7	1	P60709|ACTB_HUMAN	L.RVAPEEHPVLLTEAPLNPKANREKM(+15.99)TQIM(+15.99)FET(-.98).F	N	19.22	3719.91	32	-2.2	744.988	5	52.49	10	27251	SP_20180810_SynaptoPep_AD1_2.raw	2	0	0	0	0	0	0	0	1	0	1	0	0	0	0	0	0	95	126	Oxidation (M); Amidation	M25:Oxidation (M):1000.00;M29:Oxidation (M):1000.00;T32:Amidation:1000.00
7	1	P60709|ACTB_HUMAN	F.TTTAEREIVRDIK.E	N	18.97	1530.84	13	6.4	511.289	3	22.86	2	10335	SP_20180810_SynaptoPep_C1_2.raw	1	0	1	0	0	0	0	0	0	0	0	0	0	0	0	0	0	201	213
7	1	P60709|ACTB_HUMAN	T.TAEREIVRDIKEK.L	N	18.93	1585.88	13	2	397.478	4	15.2	1	6218	SP_20180810_SynaptoPep_C1_1.raw	1	1	0	0	0	0	0	0	0	0	0	0	0	0	0	0	0	203	215
7	1	P60709|ACTB_HUMAN	L.LTEAPLNPKANREKM(+15.99)TQ.I	N	18.41	1956.01	17	7.8	490.014	4	15.41	1	6337	SP_20180810_SynaptoPep_C1_1.raw	1	1	0	0	0	0	0	0	0	0	0	0	0	0	0	0	0	105	121	Oxidation (M)	M15:Oxidation (M):1000.00
7	1	P60709|ACTB_HUMAN	L.TEAPLNPKANREKMT.Q	N	18.29	1698.87	15	2.1	567.299	3	16.85	5	7105	SP_20180810_SynaptoPep_C3_1.raw	1	0	0	0	0	1	0	0	0	0	0	0	0	0	0	0	0	106	120
7	1	P60709|ACTB_HUMAN	L.ASLSTFQQ.M	N	18.21	880.429	8	7.6	441.225	2	27.83	8	12444	SP_20180810_SynaptoPep_C4_2.raw	1	0	0	0	0	0	0	0	1	0	0	0	0	0	0	0	0	347	354
8	2	P63261|ACTG_HUMAN	L.RVAPEEHPVLLTEAPLNPKANR.E	N	83.53	2450.34	22	7.7	613.597	4	40.12	1	20207	SP_20180810_SynaptoPep_C1_1.raw	7	2	2	0	0	0	0	0	1	0	1	1	0	0	0	0	0	95	116
8	2	P63261|ACTG_HUMAN	L.RVAPEEHPVLLTEAPLNPKANRE.K	N	83.28	2579.38	23	9.2	645.859	4	40.31	1	20311	SP_20180810_SynaptoPep_C1_1.raw	6	2	1	0	0	0	0	1	0	0	0	1	1	0	0	0	0	95	117
8	2	P63261|ACTG_HUMAN	F.AGDDAPRAVFPSIVGRP.R	N	78.24	1723.9	17	7.3	575.645	3	50.94	1	26097	SP_20180810_SynaptoPep_C1_1.raw	9	1	0	0	1	0	1	1	0	1	1	1	1	0	1	0	0	22	38
8	2	P63261|ACTG_HUMAN	L.RVAPEEHPVLLTEAPLNPKANREK.M	N	77.46	2707.48	24	9.1	542.508	5	38.81	9	19770	SP_20180810_SynaptoPep_AD1_1.raw	11	1	1	0	0	1	1	1	1	2	1	1	1	0	0	0	0	95	118
8	2	P63261|ACTG_HUMAN	F.AGDDAPRAVFPSIVGRPR.H	N	76.39	1880	18	6.7	627.679	3	44.94	9	23160	SP_20180810_SynaptoPep_AD1_1.raw	17	0	2	0	1	2	2	1	1	2	2	2	1	0	1	0	0	22	39
8	2	P63261|ACTG_HUMAN	L.RVAPEEHPVLLTEAPLNPKANREKM.T	N	75.35	2838.52	25	7.9	568.715	5	39.2	1	19686	SP_20180810_SynaptoPep_C1_1.raw	5	1	0	0	0	0	0	0	1	0	1	1	1	0	0	0	0	95	119
8	2	P63261|ACTG_HUMAN	A.GDDAPRAVFPSIVGRPR.H	N	74.63	1808.96	17	5.4	453.251	4	44.73	9	23049	SP_20180810_SynaptoPep_AD1_1.raw	9	2	0	0	0	0	0	0	0	1	2	2	2	0	0	0	0	23	39
8	2	P63261|ACTG_HUMAN	G.FAGDDAPRAVFPSIVGRPRHQG.V	N	73.26	2349.21	22	7.5	470.853	5	44.64	6	22753	SP_20180810_SynaptoPep_C3_2.raw	25	2	1	1	1	2	2	1	0	2	3	2	3	2	2	1	0	21	42
8	2	P63261|ACTG_HUMAN	M.WISKQEYDESGPSIVHRK.C	N	73.08	2158.08	18	6.2	540.531	4	27	13	12196	SP_20180810_SynaptoPep_AD3_1.raw	53	4	4	1	2	3	4	4	4	4	3	5	5	3	3	2	2	356	373
8	2	P63261|ACTG_HUMAN	W.ISKQEYDESGPSIVHRK.C	N	72.93	1972	17	5.2	658.345	3	15.33	14	5766	SP_20180810_SynaptoPep_AD3_2.raw	41	4	4	2	1	2	3	3	3	3	4	4	3	1	3	0	1	357	373
8	2	P63261|ACTG_HUMAN	F.AGDDAPRAVFPSIVGRPRHQG.V	N	72.48	2202.14	21	4.2	441.437	5	38.36	9	19520	SP_20180810_SynaptoPep_AD1_1.raw	27	2	2	2	1	2	2	1	0	3	2	3	3	2	2	0	0	22	42
8	2	P63261|ACTG_HUMAN	S.GRTTGIVMDSGDGVTH.T	N	71.05	1601.75	16	6.3	534.926	3	24.6	9	11729	SP_20180810_SynaptoPep_AD1_1.raw	8	0	1	0	0	2	0	0	0	2	1	1	1	0	0	0	0	146	161
8	2	P63261|ACTG_HUMAN	G.M(+15.99)GQKDSYVGDEAQSKRGILT.L	N	70.16	2198.06	20	6.3	733.7	3	23.18	1	10660	SP_20180810_SynaptoPep_C1_1.raw	15	2	2	1	0	1	1	1	0	2	1	2	2	0	0	0	0	47	66	Oxidation (M)	M1:Oxidation (M):1000.00
8	2	P63261|ACTG_HUMAN	K.AGFAGDDAPRAVFPSIVG.R	N	69.85	1745.87	18	2.3	873.946	2	65.61	1	34041	SP_20180810_SynaptoPep_C1_1.raw	17	3	1	1	1	1	1	0	1	1	1	2	2	0	1	1	0	19	36
8	2	P63261|ACTG_HUMAN	L.RVAPEEHPVLLTEAPLNPKA.N	N	69.72	2180.2	20	5.2	546.059	4	46.39	1	23663	SP_20180810_SynaptoPep_C1_1.raw	5	2	2	0	0	0	0	0	0	0	0	1	0	0	0	0	0	95	114
8	2	P63261|ACTG_HUMAN	I.SKQEYDESGPSIVHR.K	N	69.67	1730.82	15	4.6	577.951	3	16.43	12	7093	SP_20180810_SynaptoPep_AD2_2.raw	11	2	3	0	0	0	0	0	0	2	1	2	1	0	0	0	0	358	372
8	2	P63261|ACTG_HUMAN	L.RVAPEEHPVLLTEAPLNPK.A	N	69.64	2109.16	19	7.6	704.065	3	46.52	6	23799	SP_20180810_SynaptoPep_C3_2.raw	33	2	2	2	2	2	2	1	3	3	2	2	3	2	1	2	2	95	113
8	2	P63261|ACTG_HUMAN	L.DFEQEMATAASSSSLEK.S	N	68.59	1829.8	17	9.2	915.915	2	46.17	9	23828	SP_20180810_SynaptoPep_AD1_1.raw	7	2	1	0	0	0	0	0	0	1	1	2	0	0	0	0	0	222	238
8	2	P63261|ACTG_HUMAN	F.AGDDAPRAVFPSIVGRPRH.Q	N	68.59	2017.06	19	8.2	673.366	3	37.56	1	18773	SP_20180810_SynaptoPep_C1_1.raw	32	3	3	1	1	3	3	2	2	3	3	3	4	0	1	0	0	22	40
8	2	P63261|ACTG_HUMAN	L.DFEQEM(+15.99)ATAASSSSLEKS.Y	N	67.92	1932.83	18	5.4	967.425	2	26.46	12	12724	SP_20180810_SynaptoPep_AD2_2.raw	5	0	0	0	0	0	0	0	0	1	1	1	1	0	1	0	0	222	239	Oxidation (M)	M6:Oxidation (M):1000.00
8	2	P63261|ACTG_HUMAN	G.FAGDDAPRAVFPSIVGRPR.H	N	67.89	2027.07	19	7.1	676.702	3	51.21	9	26544	SP_20180810_SynaptoPep_AD1_1.raw	20	2	1	1	1	2	0	1	1	2	1	2	2	1	1	1	1	21	39
8	2	P63261|ACTG_HUMAN	L.RVAPEEHPVLLTEAPLNPKANREKM(+15.99).T	N	67.47	2854.51	25	4	571.912	5	35.86	11	18072	SP_20180810_SynaptoPep_AD2_1.raw	8	2	2	0	0	0	0	1	0	0	1	1	1	0	0	0	0	95	119	Oxidation (M)	M25:Oxidation (M):1000.00
8	2	P63261|ACTG_HUMAN	L.RVAPEEHPVLLTEAPLNPKANREKMTQ.I	N	67.45	3067.62	27	7.5	614.537	5	38.27	1	19172	SP_20180810_SynaptoPep_C1_1.raw	2	1	1	0	0	0	0	0	0	0	0	0	0	0	0	0	0	95	121
8	2	P63261|ACTG_HUMAN	G.FAGDDAPRAVFPSIVGRPRHQ.G	N	67.42	2292.19	21	5.1	459.447	5	43.99	12	22563	SP_20180810_SynaptoPep_AD2_2.raw	11	2	1	0	0	0	1	0	0	2	2	1	2	0	0	0	0	21	41
8	2	P63261|ACTG_HUMAN	W.ISKQEYDESGPSIVHR.K	N	67.32	1843.91	16	7.4	615.647	3	19.38	1	8520	SP_20180810_SynaptoPep_C1_1.raw	30	2	2	2	1	2	1	2	2	2	2	2	2	2	2	2	2	357	372
8	2	P63261|ACTG_HUMAN	R.VAPEEHPVLLTEAPLNPK.A	N	66.96	1953.06	18	7.2	977.543	2	51.24	9	26563	SP_20180810_SynaptoPep_AD1_1.raw	24	2	1	2	1	2	2	0	2	2	2	1	2	1	1	2	1	96	113
8	2	P63261|ACTG_HUMAN	G.FAGDDAPRAVFPSIVGRPRH.Q	N	66.86	2164.13	20	4.7	433.835	5	43.88	11	22709	SP_20180810_SynaptoPep_AD2_1.raw	26	3	2	1	1	2	3	1	0	3	3	2	3	1	1	0	0	21	40
8	2	P63261|ACTG_HUMAN	I.SKQEYDESGPSIVHRK.C	N	66.7	1858.92	16	4.8	620.649	3	13.48	9	5453	SP_20180810_SynaptoPep_AD1_1.raw	23	2	2	1	1	1	2	2	1	2	2	2	2	1	2	0	0	358	373
8	2	P63261|ACTG_HUMAN	L.RVAPEEHPVLLTEAPLNPKAN.R	N	66.25	2294.24	21	7.8	765.759	3	45.11	1	22971	SP_20180810_SynaptoPep_C1_1.raw	4	1	1	0	0	0	0	0	0	0	0	0	2	0	0	0	0	95	115
8	2	P63261|ACTG_HUMAN	L.DFEQEMATAASSSSLEKS.Y	N	66.09	1916.83	18	7.6	959.43	2	46.21	10	23870	SP_20180810_SynaptoPep_AD1_2.raw	15	1	1	0	0	0	0	2	1	2	2	2	2	1	1	0	0	222	239
8	2	P63261|ACTG_HUMAN	A.GDDAPRAVFPSIVGRPRHQG.V	N	65.89	2131.1	20	6.7	533.787	4	35.11	11	17646	SP_20180810_SynaptoPep_AD2_1.raw	6	1	1	0	0	0	1	0	0	0	1	1	1	0	0	0	0	23	42
8	2	P63261|ACTG_HUMAN	K.QEYDESGPSIVHRK.C	N	65.89	1643.79	14	7	411.958	4	14.97	1	6089	SP_20180810_SynaptoPep_C1_1.raw	11	2	1	0	0	1	0	0	0	2	1	2	2	0	0	0	0	360	373
8	2	P63261|ACTG_HUMAN	M.WISKQEYDESGPSIVHR.K	N	65.3	2029.99	17	1	677.67	3	29.63	1	14309	SP_20180810_SynaptoPep_C1_1.raw	11	2	1	0	0	0	0	1	1	1	1	2	2	0	0	0	0	356	372
8	2	P63261|ACTG_HUMAN	F.AGDDAPRAVFPSIVGRPRHQ.G	N	65.05	2145.12	20	7.9	430.034	5	36.89	1	18406	SP_20180810_SynaptoPep_C1_1.raw	13	2	2	0	0	1	2	0	0	2	2	0	2	0	0	0	0	22	41
8	2	P63261|ACTG_HUMAN	D.DAPRAVFPSIVGRPR.H	N	64.02	1636.92	15	7.5	546.65	3	43.46	12	22265	SP_20180810_SynaptoPep_AD2_2.raw	5	0	0	0	0	1	0	0	0	0	1	2	1	0	0	0	0	25	39
8	2	P63261|ACTG_HUMAN	K.AGFAGDDAPRAVFPSIVGRPR.H	N	63.65	2155.13	21	6.2	539.793	4	51.67	1	26488	SP_20180810_SynaptoPep_C1_1.raw	7	1	1	1	0	1	1	0	0	0	0	1	1	0	0	0	0	19	39
8	2	P63261|ACTG_HUMAN	K.AGFAGDDAPRAVFPSIVGRPRHQG.V	N	63.51	2477.27	24	6.8	496.464	5	45.01	1	22913	SP_20180810_SynaptoPep_C1_1.raw	26	2	2	2	2	2	2	2	1	2	2	1	3	0	1	1	1	19	42
8	2	P63261|ACTG_HUMAN	Q.KEITALAPSTM(+15.99)KIKIIAPPER.K	N	63.5	2322.33	21	5.1	581.594	4	44.14	1	22440	SP_20180810_SynaptoPep_C1_1.raw	4	1	1	0	0	0	0	0	0	0	0	1	1	0	0	0	0	315	335	Oxidation (M)	M11:Oxidation (M):1000.00
8	2	P63261|ACTG_HUMAN	A.LAPSTM(+15.99)KIKIIAPPER.K	N	62.76	1780.03	16	8.1	446.018	4	35.82	1	17808	SP_20180810_SynaptoPep_C1_1.raw	4	1	0	0	0	0	0	0	0	0	0	1	2	0	0	0	0	320	335	Oxidation (M)	M6:Oxidation (M):1000.00
8	2	P63261|ACTG_HUMAN	I.SKQEYDESGPSIVH.R	N	61.92	1574.72	14	6.3	525.918	3	19.51	1	8596	SP_20180810_SynaptoPep_C1_1.raw	13	2	2	0	0	0	0	1	0	2	2	2	2	0	0	0	0	358	371
8	2	P63261|ACTG_HUMAN	S.KQEYDESGPSIVHRK.C	N	61.68	1771.89	15	3.1	591.638	3	13.75	10	5676	SP_20180810_SynaptoPep_AD1_2.raw	2	0	0	0	0	0	0	0	0	1	1	0	0	0	0	0	0	359	373
8	2	P63261|ACTG_HUMAN	E.LPDGQVITIGNERF.R	N	60.94	1557.82	14	9	779.922	2	58.74	9	30612	SP_20180810_SynaptoPep_AD1_1.raw	9	1	1	0	0	1	1	1	0	1	1	1	1	0	0	0	0	242	255
8	2	P63261|ACTG_HUMAN	K.QEYDESGPSIVHR.K	N	60.87	1515.7	13	6	506.242	3	20.01	12	9085	SP_20180810_SynaptoPep_AD2_2.raw	9	2	0	0	0	0	0	0	0	2	2	1	2	0	0	0	0	360	372
8	2	P63261|ACTG_HUMAN	E.YDESGPSIVHR.K	N	60.75	1258.59	11	1.8	420.539	3	18.71	10	8446	SP_20180810_SynaptoPep_AD1_2.raw	7	0	2	0	0	1	0	0	0	2	2	0	0	0	0	0	0	362	372
8	2	P63261|ACTG_HUMAN	F.YNELRVAPEEHPVLL.T	N	60.74	1777.94	15	6.7	593.657	3	53.01	1	27213	SP_20180810_SynaptoPep_C1_1.raw	11	2	1	0	0	1	1	1	0	0	0	2	2	0	1	0	0	91	105
8	2	P63261|ACTG_HUMAN	K.Q(-17.03)EYDESGPSIVHR.K	N	60.69	1498.67	13	4.1	750.345	2	28.19	9	13762	SP_20180810_SynaptoPep_AD1_1.raw	3	0	1	0	0	0	0	0	0	1	1	0	0	0	0	0	0	360	372	Pyro-glu from Q	Q1:Pyro-glu from Q:1000.00
8	2	P63261|ACTG_HUMAN	G.FAGDDAPRAVFPSIVGRP.R	N	60.17	1870.97	18	6.9	624.668	3	56.42	1	29066	SP_20180810_SynaptoPep_C1_1.raw	7	1	1	0	0	1	0	0	0	1	1	1	1	0	0	0	0	21	38
8	2	P63261|ACTG_HUMAN	W.ISKQEYDESGPSIVH.R	N	59.88	1687.81	15	10	844.918	2	22.94	12	10737	SP_20180810_SynaptoPep_AD2_2.raw	18	2	1	1	0	0	1	1	1	2	2	2	2	0	1	1	1	357	371
8	2	P63261|ACTG_HUMAN	F.EQEM(+15.99)ATAASSSSLEKS.Y	N	59.57	1670.73	16	1.7	836.374	2	12.71	12	5012	SP_20180810_SynaptoPep_AD2_2.raw	6	1	0	0	0	0	0	0	1	1	1	1	1	0	0	0	0	224	239	Oxidation (M)	M4:Oxidation (M):1000.00
8	2	P63261|ACTG_HUMAN	Q.EYDESGPSIVHR.K	N	59.56	1387.64	12	4	694.828	2	20.12	9	9177	SP_20180810_SynaptoPep_AD1_1.raw	12	1	2	0	0	1	1	0	1	2	1	2	1	0	0	0	0	361	372
8	2	P63261|ACTG_HUMAN	Q.KEITALAPSTMKIKIIAPPER.K	N	59.29	2306.34	21	5	462.277	5	51.88	1	26602	SP_20180810_SynaptoPep_C1_1.raw	3	1	1	0	0	0	0	0	0	0	0	1	0	0	0	0	0	315	335
8	2	P63261|ACTG_HUMAN	S.KQEYDESGPSIVHR.K	N	59.26	1643.79	14	5.8	548.941	3	16.25	1	6802	SP_20180810_SynaptoPep_C1_1.raw	5	1	1	0	0	0	0	0	0	0	1	1	1	0	0	0	0	359	372
8	2	P63261|ACTG_HUMAN	D.FEQEMATAASSSSLEKS.Y	N	58.79	1801.8	17	6.9	901.915	2	28.75	11	14034	SP_20180810_SynaptoPep_AD2_1.raw	5	0	0	0	0	0	0	0	0	1	1	1	1	0	1	0	0	223	239
8	2	P63261|ACTG_HUMAN	M.DSGDGVTHTVPIYEG.Y	N	57.96	1545.69	15	2.9	773.857	2	38.8	10	19780	SP_20180810_SynaptoPep_AD1_2.raw	7	1	1	0	0	0	0	0	1	1	1	1	1	0	0	0	0	154	168
8	2	P63261|ACTG_HUMAN	T.ALAPSTMKIKIIAPPER.K	N	57.82	1835.07	17	4.9	459.777	4	51.66	5	26366	SP_20180810_SynaptoPep_C3_1.raw	9	1	1	0	0	1	1	1	0	1	1	1	1	0	0	0	0	319	335
8	2	P63261|ACTG_HUMAN	F.QQM(+15.99)WISKQEYDESGPSIVHRK.C	N	57.71	2561.23	21	6.7	641.32	4	28.97	12	14139	SP_20180810_SynaptoPep_AD2_2.raw	4	0	0	0	0	0	0	0	0	1	1	1	1	0	0	0	0	353	373	Oxidation (M)	M3:Oxidation (M):1000.00
8	2	P63261|ACTG_HUMAN	L.TEAPLNPKANREKM.T	N	57.33	1597.82	14	2.9	400.465	4	16.08	9	6911	SP_20180810_SynaptoPep_AD1_1.raw	9	2	1	0	0	1	0	0	0	1	1	1	2	0	0	0	0	106	119
8	2	P63261|ACTG_HUMAN	F.YNELRVAPEEHPVL.L	N	57.29	1664.85	14	8.2	555.962	3	45.2	9	23299	SP_20180810_SynaptoPep_AD1_1.raw	9	0	1	0	0	0	0	0	2	2	2	1	0	0	1	0	0	91	104
8	2	P63261|ACTG_HUMAN	Y.VGDEAQSKRGILT.L	N	57.18	1372.73	13	6.5	687.377	2	19.66	5	8621	SP_20180810_SynaptoPep_C3_1.raw	25	2	2	1	1	2	2	2	1	2	2	2	2	0	1	1	2	54	66
8	2	P63261|ACTG_HUMAN	S.GRTTGIVM(+15.99)DSGDGVTH.T	N	57.1	1617.74	16	3.2	540.256	3	16.36	1	6864	SP_20180810_SynaptoPep_C1_1.raw	8	2	0	0	1	2	1	0	0	1	0	1	0	0	0	0	0	146	161	Oxidation (M)	M8:Oxidation (M):1000.00
8	2	P63261|ACTG_HUMAN	A.GDDAPRAVFPSIVGRPRH.Q	N	56.87	1946.02	18	6.1	487.516	4	37.41	1	18783	SP_20180810_SynaptoPep_C1_1.raw	10	1	1	0	0	1	2	0	0	0	2	1	2	0	0	0	0	23	40
8	2	P63261|ACTG_HUMAN	D.FEQEM(+15.99)ATAASSSSLEKS.Y	N	56.76	1817.8	17	3.1	909.909	2	20.08	12	9126	SP_20180810_SynaptoPep_AD2_2.raw	3	0	0	0	0	0	0	0	0	0	1	1	1	0	0	0	0	223	239	Oxidation (M)	M5:Oxidation (M):1000.00
8	2	P63261|ACTG_HUMAN	Y.VGDEAQSKRGILTL.K	N	56.7	1485.82	14	7.5	743.92	2	40.5	6	20442	SP_20180810_SynaptoPep_C3_2.raw	13	2	1	1	1	1	2	0	0	1	1	1	2	0	0	0	0	54	67
8	2	P63261|ACTG_HUMAN	E.LPDGQVITIGNER.F	N	56.41	1410.75	13	9.3	706.387	2	41.99	6	21266	SP_20180810_SynaptoPep_C3_2.raw	3	0	1	0	0	1	1	0	0	0	0	0	0	0	0	0	0	242	254
8	2	P63261|ACTG_HUMAN	F.AGDDAPRAVFPSIVG.R	N	56.35	1470.75	15	6.5	736.385	2	57.42	12	29930	SP_20180810_SynaptoPep_AD2_2.raw	12	1	1	1	1	1	0	1	0	1	1	1	1	1	0	1	0	22	36
8	2	P63261|ACTG_HUMAN	V.GDEAQSKRGILT.L	N	56.34	1273.66	12	9.6	637.845	2	14.76	1	5966	SP_20180810_SynaptoPep_C1_1.raw	12	2	1	0	1	1	2	0	0	1	1	2	1	0	0	0	0	55	66
8	2	P63261|ACTG_HUMAN	L.RVAPEEHPVLLTEAPLNPKANREKMTQIM(+15.99).F	N	56.16	3327.74	29	7.1	666.561	5	44.31	12	22740	SP_20180810_SynaptoPep_AD2_2.raw	2	1	0	0	0	0	0	0	0	0	0	0	1	0	0	0	0	95	123	Oxidation (M)	M29:Oxidation (M):19.86
8	2	P63261|ACTG_HUMAN	A.LAPSTMKIKIIAPPER.K	N	55.9	1764.03	16	4.9	442.018	4	47.43	2	24038	SP_20180810_SynaptoPep_C1_2.raw	4	0	1	0	0	0	1	0	0	0	0	2	0	0	0	0	0	320	335
8	2	P63261|ACTG_HUMAN	K.AGFAGDDAPRAVFPSIVGRPRH.Q	N	55.87	2292.19	22	4.6	459.447	5	46.47	11	24082	SP_20180810_SynaptoPep_AD2_1.raw	15	0	2	1	2	2	2	0	1	1	2	1	1	0	0	0	0	19	40
8	2	P63261|ACTG_HUMAN	L.YASGRTTGIVM(+15.99)DSGDGVTH.T	N	55.82	1938.87	19	2.1	647.3	3	20.82	6	9394	SP_20180810_SynaptoPep_C3_2.raw	3	1	0	0	0	1	1	0	0	0	0	0	0	0	0	0	0	143	161	Oxidation (M)	M11:Oxidation (M):1000.00
8	2	P63261|ACTG_HUMAN	T.ALAPSTM(+15.99)KIKIIAPPER.K	N	55.46	1851.07	17	4.3	463.776	4	41.7	10	21394	SP_20180810_SynaptoPep_AD1_2.raw	8	1	1	0	0	1	1	0	0	1	1	1	1	0	0	0	0	319	335	Oxidation (M)	M7:Oxidation (M):1000.00
8	2	P63261|ACTG_HUMAN	E.YDESGPSIVHRK.C	N	55.35	1386.69	12	4.1	694.355	2	12.74	11	5022	SP_20180810_SynaptoPep_AD2_1.raw	13	0	2	0	1	1	1	1	2	2	2	1	0	0	0	0	0	362	373
8	2	P63261|ACTG_HUMAN	K.AGFAGDDAPRAVFPSIVGRPRHQ.G	N	54.96	2420.25	23	2.4	485.058	5	45.84	11	23723	SP_20180810_SynaptoPep_AD2_1.raw	5	0	1	0	0	1	0	0	0	0	1	2	0	0	0	0	0	19	41
8	2	P63261|ACTG_HUMAN	L.TEAPLNPKANREK.M	N	54.86	1466.78	13	2	367.704	4	9.82	12	3429	SP_20180810_SynaptoPep_AD2_2.raw	26	3	3	1	0	2	2	2	1	3	3	3	3	0	0	0	0	106	118
8	2	P63261|ACTG_HUMAN	F.YNELRVAPEEHPVLLTEAPLNPK.A	N	54.78	2628.39	23	7.2	658.11	4	55.4	12	28821	SP_20180810_SynaptoPep_AD2_2.raw	4	2	0	0	0	0	0	0	0	0	0	1	1	0	0	0	0	91	113
8	2	P63261|ACTG_HUMAN	T.EAPLNPKANREK.M	N	54.7	1365.74	12	1.6	342.442	4	8.55	1	2601	SP_20180810_SynaptoPep_C1_1.raw	25	3	3	0	0	3	3	2	1	2	2	3	3	0	0	0	0	107	118
8	2	P63261|ACTG_HUMAN	A.GFAGDDAPRAVFPSIVGRPRHQG.V	N	54.68	2406.23	23	5.9	482.256	5	49.03	5	24947	SP_20180810_SynaptoPep_C3_1.raw	10	2	2	0	0	2	1	0	0	1	0	1	1	0	0	0	0	20	42
8	2	P63261|ACTG_HUMAN	Q.QMWISKQEYDESGPSIVHRK.C	N	54.68	2417.18	20	16.3	605.312	4	24.51	11	11640	SP_20180810_SynaptoPep_AD2_1.raw	1	0	0	0	0	0	0	0	0	0	0	1	0	0	0	0	0	354	373
8	2	P63261|ACTG_HUMAN	E.LRVAPEEHPVLLTEAPLNPK.A	N	54.64	2222.24	20	8.4	741.761	3	50.8	11	26451	SP_20180810_SynaptoPep_AD2_1.raw	1	0	0	0	0	0	0	0	0	0	0	1	0	0	0	0	0	94	113
8	2	P63261|ACTG_HUMAN	A.LAPSTM(+15.99)KIKIIAPPERK.Y	N	54.4	1908.12	17	6.7	478.041	4	32.78	9	16365	SP_20180810_SynaptoPep_AD1_1.raw	15	3	3	0	0	2	0	0	0	1	1	2	3	0	0	0	0	320	336	Oxidation (M)	M6:Oxidation (M):1000.00
8	2	P63261|ACTG_HUMAN	Q.EYDESGPSIVHRK.C	N	54.18	1515.73	13	7.6	506.255	3	15.33	9	6492	SP_20180810_SynaptoPep_AD1_1.raw	15	2	2	0	0	0	1	1	1	2	2	2	2	0	0	0	0	361	373
8	2	P63261|ACTG_HUMAN	L.RVAPEEHPVLLTEAPLNPKANREKM(+15.99)TQIM(+15.99)F.E	N	53.72	3490.81	30	9.4	699.175	5	49.99	11	26004	SP_20180810_SynaptoPep_AD2_1.raw	8	1	1	0	0	0	0	0	0	1	1	1	2	0	1	0	0	95	124	Oxidation (M)	M25:Oxidation (M):1000.00;M29:Oxidation (M):1000.00
8	2	P63261|ACTG_HUMAN	Q.KEITALAPSTM(+15.99)KIKIIAPPERK.Y	N	53.51	2450.43	22	6.6	491.096	5	39.29	11	20007	SP_20180810_SynaptoPep_AD2_1.raw	8	2	1	0	0	1	0	0	0	1	1	1	1	0	0	0	0	315	336	Oxidation (M)	M11:Oxidation (M):1000.00
8	2	P63261|ACTG_HUMAN	L.RVAPEEHPVLLTEAPLNP.K	N	53.4	1981.06	18	5.6	661.365	3	55.69	9	28946	SP_20180810_SynaptoPep_AD1_1.raw	6	2	1	0	0	0	0	0	0	1	1	1	0	0	0	0	0	95	112
8	2	P63261|ACTG_HUMAN	G.MGQKDSYVGDEAQSKRGILT.L	N	53.34	2182.07	20	8.2	728.37	3	25.7	12	12292	SP_20180810_SynaptoPep_AD2_2.raw	2	1	0	0	0	0	0	0	0	0	0	0	1	0	0	0	0	47	66
8	2	P63261|ACTG_HUMAN	Y.ELPDGQVITIGNER.F	N	53.1	1539.79	14	9.3	770.909	2	45.84	5	23180	SP_20180810_SynaptoPep_C3_1.raw	6	0	1	0	0	1	1	0	0	1	0	1	0	0	1	0	0	241	254
8	2	P63261|ACTG_HUMAN	S.KQEYDESGPSIVH.R	N	52.5	1487.69	13	6.9	744.857	2	20.66	10	9541	SP_20180810_SynaptoPep_AD1_2.raw	1	0	0	0	0	0	0	0	0	0	1	0	0	0	0	0	0	359	371
8	2	P63261|ACTG_HUMAN	L.TEAPLNPKANR.E	N	52.47	1209.65	11	3.9	404.224	3	12.99	9	5174	SP_20180810_SynaptoPep_AD1_1.raw	10	1	1	0	0	1	1	0	0	2	2	1	1	0	0	0	0	106	116
8	2	P63261|ACTG_HUMAN	A.GFAGDDAPRAVFPSIVGRPR.H	N	52.45	2084.09	20	6.8	522.034	4	51.01	12	26414	SP_20180810_SynaptoPep_AD2_2.raw	3	1	0	0	0	0	0	0	0	0	0	1	1	0	0	0	0	20	39
8	2	P63261|ACTG_HUMAN	F.EQEMATAASSSSLEK.S	N	52.43	1567.7	15	5.3	784.863	2	19.36	12	8721	SP_20180810_SynaptoPep_AD2_2.raw	5	1	1	0	0	0	0	0	0	1	1	0	1	0	0	0	0	224	238
8	2	P63261|ACTG_HUMAN	L.LTEAPLNPKANREK.M	N	52.29	1579.87	14	4.8	395.976	4	16.34	9	7055	SP_20180810_SynaptoPep_AD1_1.raw	19	3	3	0	0	1	1	2	1	1	2	3	2	0	0	0	0	105	118
8	2	P63261|ACTG_HUMAN	G.DDAPRAVFPSIVGRPR.H	N	52.2	1751.94	16	5.9	584.992	3	44.09	11	22725	SP_20180810_SynaptoPep_AD2_1.raw	1	0	0	0	0	0	0	0	0	0	0	1	0	0	0	0	0	24	39
8	2	P63261|ACTG_HUMAN	E.QEMATAASSSSLEKS.Y	N	52.19	1525.69	15	5	763.858	2	17.76	11	7837	SP_20180810_SynaptoPep_AD2_1.raw	3	0	0	0	0	0	0	0	0	1	0	1	1	0	0	0	0	225	239
8	2	P63261|ACTG_HUMAN	Y.DESGPSIVHRK.C	N	52	1223.63	11	6.2	612.824	2	10.23	1	3528	SP_20180810_SynaptoPep_C1_1.raw	30	2	2	2	2	2	1	2	2	2	2	2	2	2	1	2	2	363	373
8	2	P63261|ACTG_HUMAN	L.RVAPEEHPVLLTEAPLNPKANREKM(+15.99)TQIM(+15.99).F	N	51.74	3343.74	29	10.5	669.762	5	39.77	12	20235	SP_20180810_SynaptoPep_AD2_2.raw	4	0	1	0	0	0	0	0	0	1	1	0	1	0	0	0	0	95	123	Oxidation (M)	M25:Oxidation (M):1000.00;M29:Oxidation (M):1000.00
8	2	P63261|ACTG_HUMAN	M.WISKQEYDESGPSIVH.R	N	51.66	1873.88	16	2.9	937.952	2	34.27	12	17139	SP_20180810_SynaptoPep_AD2_2.raw	1	0	0	0	0	0	0	0	0	0	0	0	1	0	0	0	0	356	371
8	2	P63261|ACTG_HUMAN	A.GFAGDDAPRAVFPSIVG.R	N	51.66	1674.84	17	4.4	838.429	2	64.78	12	33947	SP_20180810_SynaptoPep_AD2_2.raw	8	1	1	0	1	1	1	0	0	1	1	0	1	0	0	0	0	20	36
8	2	P63261|ACTG_HUMAN	M.GQKDSYVGDEAQSKRGILT.L	N	51.52	2051.03	19	4.9	684.687	3	22.95	1	10531	SP_20180810_SynaptoPep_C1_1.raw	11	1	2	1	2	0	1	0	1	0	2	0	1	0	0	0	0	48	66
8	2	P63261|ACTG_HUMAN	K.QEYDESGPSIVH.R	N	51.49	1359.59	12	5.6	680.808	2	24.27	1	11269	SP_20180810_SynaptoPep_C1_1.raw	5	1	0	0	0	0	0	0	0	1	1	1	1	0	0	0	0	360	371
8	2	P63261|ACTG_HUMAN	V.APEEHPVLLTEAPLNPK.A	N	51.34	1853.99	17	9.1	619.009	3	48.99	3	24117	SP_20180810_SynaptoPep_C2_1.raw	8	0	0	1	1	2	2	1	0	0	0	0	0	0	0	0	1	97	113
8	2	P63261|ACTG_HUMAN	L.DFEQEM(+15.99)ATAASSSSLEK.S	N	51.31	1845.79	17	8.9	923.912	2	26.34	12	12654	SP_20180810_SynaptoPep_AD2_2.raw	2	0	0	0	0	0	0	0	0	0	0	1	1	0	0	0	0	222	238	Oxidation (M)	M6:Oxidation (M):1000.00
8	2	P63261|ACTG_HUMAN	D.DAPRAVFPSIVGRPRH.Q	N	51.13	1773.97	16	5.1	444.503	4	40.28	10	20610	SP_20180810_SynaptoPep_AD1_2.raw	2	0	0	0	0	0	0	0	0	0	1	0	1	0	0	0	0	25	40
8	2	P63261|ACTG_HUMAN	L.LTEAPLNPKANREKM.T	N	50.81	1710.91	15	6.5	428.737	4	23.03	10	10875	SP_20180810_SynaptoPep_AD1_2.raw	9	2	1	0	0	0	0	0	0	1	1	2	2	0	0	0	0	105	119
8	2	P63261|ACTG_HUMAN	S.YELPDGQVITIGNERF.R	N	50.73	1849.92	16	14.5	925.981	2	65.31	12	34234	SP_20180810_SynaptoPep_AD2_2.raw	2	0	0	0	0	0	0	0	0	0	0	1	1	0	0	0	0	240	255
8	2	P63261|ACTG_HUMAN	G.DDAPRAVFPSIVGRPRH.Q	N	50.6	1889	17	7.8	473.261	4	38.61	11	19617	SP_20180810_SynaptoPep_AD2_1.raw	4	1	1	0	0	0	0	0	0	0	1	1	0	0	0	0	0	24	40
8	2	P63261|ACTG_HUMAN	E.LRVAPEEHPVL.L	N	50.54	1258.7	11	4.9	420.577	3	35.64	11	17949	SP_20180810_SynaptoPep_AD2_1.raw	4	1	1	0	0	0	0	0	1	0	0	1	0	0	0	0	0	94	104
8	2	P63261|ACTG_HUMAN	M.DSGDGVTHTVP.I	N	50.44	1083.48	11	6.1	542.752	2	19.27	1	8457	SP_20180810_SynaptoPep_C1_1.raw	10	1	1	1	1	1	0	0	1	1	1	1	1	0	0	0	0	154	164
8	2	P63261|ACTG_HUMAN	Y.DESGPSIVHR.K	N	50.33	1095.53	10	6	548.776	2	14.84	6	6105	SP_20180810_SynaptoPep_C3_2.raw	14	1	1	1	1	1	1	1	1	1	1	1	1	1	1	0	0	363	372
8	2	P63261|ACTG_HUMAN	F.AGDDAPRAVFPS.I	N	50.28	1201.57	12	6.6	601.798	2	33.43	6	16481	SP_20180810_SynaptoPep_C3_2.raw	11	1	1	0	0	1	1	1	1	1	1	1	1	1	0	0	0	22	33
8	2	P63261|ACTG_HUMAN	R.AVFPSIVGRPR.H	N	50.28	1197.7	11	6.1	400.242	3	40.75	1	20552	SP_20180810_SynaptoPep_C1_1.raw	2	1	0	0	0	0	1	0	0	0	0	0	0	0	0	0	0	29	39
8	2	P63261|ACTG_HUMAN	K.SYELPDGQVITIGNER.F	N	50.26	1789.88	16	11.4	895.96	2	54.9	2	27996	SP_20180810_SynaptoPep_C1_2.raw	1	0	1	0	0	0	0	0	0	0	0	0	0	0	0	0	0	239	254
8	2	P63261|ACTG_HUMAN	E.YDESGPSIVH.R	N	49.89	1102.49	10	4.2	552.256	2	22.52	9	10547	SP_20180810_SynaptoPep_AD1_1.raw	11	0	1	1	1	1	0	1	1	1	1	1	1	1	0	0	0	362	371
8	2	P63261|ACTG_HUMAN	S.LEKSYELPDGQVITIGNER.F	N	49.66	2160.11	19	5.1	721.046	3	53.09	6	27323	SP_20180810_SynaptoPep_C3_2.raw	4	0	1	0	0	0	1	0	0	1	1	0	0	0	0	0	0	236	254
8	2	P63261|ACTG_HUMAN	T.ALAPSTMKIKIIAPPERK.Y	N	49.45	1963.17	18	4.9	491.801	4	42.56	12	21769	SP_20180810_SynaptoPep_AD2_2.raw	18	3	2	0	0	2	2	0	0	2	3	2	2	0	0	0	0	319	336
8	2	P63261|ACTG_HUMAN	L.LTEAPLNPKANREKM(+15.99).T	N	49.11	1726.9	15	3.6	432.735	4	15.65	1	6472	SP_20180810_SynaptoPep_C1_1.raw	8	1	1	0	0	0	0	0	0	2	2	1	1	0	0	0	0	105	119	Oxidation (M)	M15:Oxidation (M):1000.00
8	2	P63261|ACTG_HUMAN	Q.KEITALAPSTMKIKIIAPPERK.Y	N	49.09	2434.43	22	7.9	487.898	5	50.58	10	26234	SP_20180810_SynaptoPep_AD1_2.raw	6	0	1	0	0	0	1	0	0	1	1	1	1	0	0	0	0	315	336
8	2	P63261|ACTG_HUMAN	A.EREIVRDIKEKL.C	N	48.77	1526.88	12	3.6	382.728	4	30.63	9	15153	SP_20180810_SynaptoPep_AD1_1.raw	4	1	0	0	0	1	0	0	0	1	0	1	0	0	0	0	0	205	216
8	2	P63261|ACTG_HUMAN	L.TEAPLNPKANREKM(+15.99).T	N	48.44	1613.82	14	4.7	404.464	4	11.08	10	4210	SP_20180810_SynaptoPep_AD1_2.raw	9	1	1	0	0	1	0	0	0	1	1	2	2	0	0	0	0	106	119	Oxidation (M)	M14:Oxidation (M):1000.00
8	2	P63261|ACTG_HUMAN	E.LPDGQVITIGNERFR.C	N	48.27	1713.92	15	8	572.317	3	47.77	2	24213	SP_20180810_SynaptoPep_C1_2.raw	5	0	1	0	0	1	0	0	0	1	1	1	0	0	0	0	0	242	256
8	2	P63261|ACTG_HUMAN	L.RVAPEEHPVLLTEAPLNPKANREKM(+15.99)TQ.I	N	48.2	3083.62	27	7.6	617.736	5	38.65	2	19190	SP_20180810_SynaptoPep_C1_2.raw	4	1	1	0	0	0	0	0	0	0	0	1	1	0	0	0	0	95	121	Oxidation (M)	M25:Oxidation (M):1000.00
8	2	P63261|ACTG_HUMAN	E.M(+15.99)ATAASSSSLEKS.Y	N	48.19	1284.59	13	6.3	643.305	2	10.63	9	3878	SP_20180810_SynaptoPep_AD1_1.raw	13	1	1	1	0	1	0	1	1	1	1	1	1	1	1	0	1	227	239	Oxidation (M)	M1:Oxidation (M):1000.00
8	2	P63261|ACTG_HUMAN	M.GQKDSYVGDEAQSKRG.I	N	47.98	1723.81	16	1.2	575.612	3	7.74	1	2161	SP_20180810_SynaptoPep_C1_1.raw	3	1	1	0	0	0	0	0	0	1	0	0	0	0	0	0	0	48	63
8	2	P63261|ACTG_HUMAN	D.ESGPSIVHRK.C	N	47.95	1108.6	10	2.1	555.308	2	8.83	1	2762	SP_20180810_SynaptoPep_C1_1.raw	16	2	1	0	1	1	1	1	1	1	1	2	2	1	0	1	0	364	373
8	2	P63261|ACTG_HUMAN	L.RVAPEEHPVLLTEAPLNPKANREKMTQIM(+15.99)F.E	N	47.83	3474.81	30	10.2	695.977	5	54.84	11	28689	SP_20180810_SynaptoPep_AD2_1.raw	6	1	1	0	0	0	0	1	0	0	1	1	1	0	0	0	0	95	124	Oxidation (M)	M29:Oxidation (M):11.12
8	2	P63261|ACTG_HUMAN	A.GFAGDDAPRAVFPSIVGRPRH.Q	N	47.56	2221.15	21	5.7	445.24	5	48.6	9	25138	SP_20180810_SynaptoPep_AD1_1.raw	11	1	1	0	0	1	1	0	0	2	2	1	2	0	0	0	0	20	40
8	2	P63261|ACTG_HUMAN	L.DLAGRDLTDYL.M	N	47.51	1250.61	11	4.8	626.317	2	57.37	9	29859	SP_20180810_SynaptoPep_AD1_1.raw	2	0	0	0	0	0	0	0	0	1	0	1	0	0	0	0	0	179	189
8	2	P63261|ACTG_HUMAN	Y.ELPDGQVITIGNERFR.C	N	47.38	1842.96	16	4.5	615.33	3	49.79	6	25572	SP_20180810_SynaptoPep_C3_2.raw	4	0	0	0	0	1	1	0	0	0	1	1	0	0	0	0	0	241	256
8	2	P63261|ACTG_HUMAN	T.AEREIVRDIKEKL.C	N	47.25	1597.91	13	2	400.487	4	29.38	11	14395	SP_20180810_SynaptoPep_AD2_1.raw	1	0	0	0	0	0	0	0	0	0	0	1	0	0	0	0	0	204	216
8	2	P63261|ACTG_HUMAN	G.FAGDDAPRAVFPSIVG.R	N	47.06	1617.82	16	6.7	809.92	2	63.14	12	33047	SP_20180810_SynaptoPep_AD2_2.raw	8	1	1	0	1	0	1	0	0	1	1	1	1	0	0	0	0	21	36
8	2	P63261|ACTG_HUMAN	E.MATAASSSSLEKS.Y	N	47.05	1268.59	13	6.5	635.307	2	14.62	10	6168	SP_20180810_SynaptoPep_AD1_2.raw	3	0	0	0	1	0	0	0	0	0	1	0	0	0	0	1	0	227	239
8	2	P63261|ACTG_HUMAN	F.YNELRVAPEEHPVLLT.E	N	46.91	1878.98	16	8.2	627.34	3	50.48	12	26118	SP_20180810_SynaptoPep_AD2_2.raw	5	0	0	0	0	0	0	0	0	1	1	1	2	0	0	0	0	91	106
8	2	P63261|ACTG_HUMAN	A.GDDAPRAVFPSIVG.R	N	46.9	1399.71	14	9.1	700.868	2	58.45	9	30451	SP_20180810_SynaptoPep_AD1_1.raw	8	0	0	1	1	0	1	1	0	1	1	1	1	0	0	0	0	23	36
8	2	P63261|ACTG_HUMAN	L.PDGQVITIGNER.F	N	46.9	1297.66	12	4.6	649.842	2	30.35	6	14748	SP_20180810_SynaptoPep_C3_2.raw	2	0	0	0	0	1	1	0	0	0	0	0	0	0	0	0	0	243	254
8	2	P63261|ACTG_HUMAN	L.RVAPEEHPVLLTEAPLNPKANREKM(+15.99)TQIM(+15.99)FETF.N	N	46.89	3867.97	33	7.5	774.606	5	57.49	12	29976	SP_20180810_SynaptoPep_AD2_2.raw	3	0	0	0	0	0	0	0	0	0	1	1	1	0	0	0	0	95	127	Oxidation (M)	M25:Oxidation (M):1000.00;M29:Oxidation (M):1000.00
8	2	P63261|ACTG_HUMAN	M.VGMGQKDSYVGDEAQSKRG.I	N	46.58	2010.94	19	7.6	671.327	3	13.19	1	5103	SP_20180810_SynaptoPep_C1_1.raw	2	1	0	0	0	0	0	0	0	0	0	0	1	0	0	0	0	45	63
8	2	P63261|ACTG_HUMAN	L.RVAPEEHPVLLTEAPLNPKANREKMTQIMFET.F	N	46.28	3688.91	32	6.1	738.793	5	60	12	31342	SP_20180810_SynaptoPep_AD2_2.raw	12	2	1	0	0	0	0	1	0	2	2	2	2	0	0	0	0	95	126
8	2	P63261|ACTG_HUMAN	S.YVGDEAQSKRGILT.L	N	46.15	1535.79	14	6.9	768.91	2	23.08	11	10824	SP_20180810_SynaptoPep_AD2_1.raw	13	1	1	0	0	1	1	0	0	2	2	2	2	0	0	0	1	53	66
8	2	P63261|ACTG_HUMAN	K.AGFAGDDAPR.A	N	46.13	975.441	10	6.7	488.731	2	14.72	1	5945	SP_20180810_SynaptoPep_C1_1.raw	14	1	1	1	1	1	1	1	1	0	0	1	1	1	1	1	1	19	28
8	2	P63261|ACTG_HUMAN	F.EQEMATAASSSSLEKS.Y	N	46.13	1654.74	16	5.7	828.38	2	20.22	2	8863	SP_20180810_SynaptoPep_C1_2.raw	12	1	1	0	1	1	1	1	0	1	1	1	1	0	1	0	1	224	239
8	2	P63261|ACTG_HUMAN	F.AGDDAPRAVFP.S	N	45.78	1114.54	11	3	558.279	2	38.74	10	19744	SP_20180810_SynaptoPep_AD1_2.raw	4	0	1	0	0	1	1	0	0	0	1	0	0	0	0	0	0	22	32
8	2	P63261|ACTG_HUMAN	R.VAPEEHPVLL.T	N	45.72	1102.6	10	9.6	552.314	2	44.62	9	22981	SP_20180810_SynaptoPep_AD1_1.raw	14	1	1	1	1	1	0	1	1	1	1	1	1	1	1	0	1	96	105
8	2	P63261|ACTG_HUMAN	D.ESGPSIVHR.K	N	45.41	980.504	9	6.5	491.262	2	12.41	1	4684	SP_20180810_SynaptoPep_C1_1.raw	12	2	1	0	0	1	0	0	2	1	1	2	2	0	0	0	0	364	372
8	2	P63261|ACTG_HUMAN	E.KSYELPDGQVITIGNER.F	N	45.19	1917.98	17	4.9	640.337	3	50.67	2	25757	SP_20180810_SynaptoPep_C1_2.raw	1	0	1	0	0	0	0	0	0	0	0	0	0	0	0	0	0	238	254
8	2	P63261|ACTG_HUMAN	L.TEAPLNPKANREKMTQ.I	N	45.05	1826.93	16	6.9	457.743	4	14.72	1	5948	SP_20180810_SynaptoPep_C1_1.raw	11	2	0	0	0	0	2	1	0	1	1	2	2	0	0	0	0	106	121
8	2	P63261|ACTG_HUMAN	A.PRAVFPSIVGRPRH.Q	N	44.98	1587.91	14	6	397.987	4	31.34	12	15486	SP_20180810_SynaptoPep_AD2_2.raw	2	0	0	0	0	0	0	0	0	0	0	0	2	0	0	0	0	27	40
8	2	P63261|ACTG_HUMAN	E.SGPSIVHRK.C	N	44.95	979.556	9	1.5	490.786	2	8.05	12	2451	SP_20180810_SynaptoPep_AD2_2.raw	13	1	2	0	0	0	0	0	1	2	2	3	2	0	0	0	0	365	373
8	2	P63261|ACTG_HUMAN	L.RVAPEEHPVLL.T	N	44.92	1258.7	11	5.9	420.577	3	38.84	9	19791	SP_20180810_SynaptoPep_AD1_1.raw	18	1	2	0	0	1	1	2	2	2	2	1	1	1	1	1	0	95	105
8	2	P63261|ACTG_HUMAN	T.TGIVM(+15.99)DSGDGVTH.T	N	44.83	1303.57	13	3.2	652.795	2	19.76	5	8677	SP_20180810_SynaptoPep_C3_1.raw	2	0	0	0	0	1	1	0	0	0	0	0	0	0	0	0	0	149	161	Oxidation (M)	M5:Oxidation (M):1000.00
8	2	P63261|ACTG_HUMAN	G.DEAQSKRGILT.L	N	44.74	1216.64	11	4.6	609.331	2	15.68	1	6488	SP_20180810_SynaptoPep_C1_1.raw	7	2	1	0	0	1	1	0	1	0	1	0	0	0	0	0	0	56	66
8	2	P63261|ACTG_HUMAN	A.SGRTTGIVMDSGDGVTH.T	N	44.68	1688.78	17	5.7	563.937	3	24.35	6	11373	SP_20180810_SynaptoPep_C3_2.raw	1	0	0	0	0	0	1	0	0	0	0	0	0	0	0	0	0	145	161
8	2	P63261|ACTG_HUMAN	Q.EYDESGPSIVH.R	N	44.57	1231.54	11	7.1	616.779	2	24.19	9	11493	SP_20180810_SynaptoPep_AD1_1.raw	6	0	1	1	0	1	0	0	1	1	1	0	0	0	0	0	0	361	371
8	2	P63261|ACTG_HUMAN	L.RVAPEEHPVLLTEAPLNPKANREKMTQIMFETF.N	N	44.27	3835.98	33	9.4	768.21	5	75.01	2	38894	SP_20180810_SynaptoPep_C1_2.raw	1	0	1	0	0	0	0	0	0	0	0	0	0	0	0	0	0	95	127
8	2	P63261|ACTG_HUMAN	L.DFEQEMATAASSSS.L	N	43.99	1459.58	14	10.4	730.803	2	38.22	1	19141	SP_20180810_SynaptoPep_C1_1.raw	4	1	0	0	0	0	0	0	0	1	1	1	0	0	0	0	0	222	235
8	2	P63261|ACTG_HUMAN	L.RVAPEEHPVLLT.E	N	43.79	1359.75	12	7.1	454.261	3	35.34	6	17554	SP_20180810_SynaptoPep_C3_2.raw	19	2	1	0	0	1	2	2	1	2	1	2	2	0	0	2	1	95	106
8	2	P63261|ACTG_HUMAN	T.ALAPSTM(+15.99)KIKIIAPPERK.Y	N	43.61	1979.16	18	5.5	396.841	5	35.67	9	17996	SP_20180810_SynaptoPep_AD1_1.raw	9	1	0	0	0	3	2	0	0	1	1	0	1	0	0	0	0	319	336	Oxidation (M)	M7:Oxidation (M):1000.00
8	2	P63261|ACTG_HUMAN	Y.ASGRTTGIVMDSGDGVTH.T	N	43.34	1759.82	18	5.7	587.616	3	24.58	6	11504	SP_20180810_SynaptoPep_C3_2.raw	1	0	0	0	0	0	1	0	0	0	0	0	0	0	0	0	0	144	161
8	2	P63261|ACTG_HUMAN	M.ATAASSSSLEKS.Y	N	43.24	1137.55	12	4.1	569.785	2	9.21	1	2969	SP_20180810_SynaptoPep_C1_1.raw	10	1	1	0	1	0	0	1	1	1	1	1	1	1	0	0	0	228	239
8	2	P63261|ACTG_HUMAN	A.GDDAPRAVFP.S	N	43.17	1043.5	10	7.6	522.763	2	37.87	6	18979	SP_20180810_SynaptoPep_C3_2.raw	1	0	0	0	0	0	1	0	0	0	0	0	0	0	0	0	0	23	32
8	2	P63261|ACTG_HUMAN	A.LAPSTMKIKIIAPPERK.Y	N	43.14	1892.13	17	7.3	474.043	4	40.86	6	20640	SP_20180810_SynaptoPep_C3_2.raw	13	3	2	0	0	1	2	0	0	2	0	1	2	0	0	0	0	320	336
8	2	P63261|ACTG_HUMAN	L.YASGRTTGIVM.D	N	43.13	1154.58	11	6	578.298	2	29.27	11	14330	SP_20180810_SynaptoPep_AD2_1.raw	12	1	1	0	1	1	1	0	1	1	1	1	1	1	0	1	0	143	153
8	2	P63261|ACTG_HUMAN	Y.DESGPSIVH.R	N	43.11	939.43	9	5.1	470.724	2	18.28	1	8005	SP_20180810_SynaptoPep_C1_1.raw	15	1	1	1	1	1	1	0	1	1	1	1	1	1	1	1	1	363	371
8	2	P63261|ACTG_HUMAN	L.TEAPLNPKAN.R	N	43.1	1053.55	10	5.9	527.783	2	15.89	1	6608	SP_20180810_SynaptoPep_C1_1.raw	6	1	0	0	1	1	0	0	0	0	1	1	1	0	0	0	0	106	115
8	2	P63261|ACTG_HUMAN	T.EAPLNPKANR.E	N	43.04	1108.6	10	4.5	555.309	2	10.75	6	3910	SP_20180810_SynaptoPep_C3_2.raw	3	0	1	0	0	1	1	0	0	0	0	0	0	0	0	0	0	107	116
8	2	P63261|ACTG_HUMAN	L.TEAPLNPKA.N	N	42.79	939.503	9	5.9	470.761	2	18	1	7757	SP_20180810_SynaptoPep_C1_1.raw	7	1	1	0	1	1	0	0	0	0	1	1	1	0	0	0	0	106	114
8	2	P63261|ACTG_HUMAN	Y.NELRVAPEEHPVL.L	N	42.69	1501.79	13	8.4	751.908	2	39.3	12	19973	SP_20180810_SynaptoPep_AD2_2.raw	6	0	1	0	0	0	0	0	1	2	0	1	1	0	0	0	0	92	104
8	2	P63261|ACTG_HUMAN	V.APEEHPVL.L	N	42.66	890.45	8	5.7	446.235	2	23.24	1	10695	SP_20180810_SynaptoPep_C1_1.raw	10	1	1	0	1	1	1	0	0	1	1	1	0	1	1	0	0	97	104
8	2	P63261|ACTG_HUMAN	L.RVAPEEHPVL.L	N	42.36	1145.62	10	5.7	573.82	2	24.25	12	11470	SP_20180810_SynaptoPep_AD2_2.raw	19	1	2	0	1	1	1	1	1	2	2	1	2	1	1	1	1	95	104
8	2	P63261|ACTG_HUMAN	L.YASGRTTGIVM(+15.99).D	N	42.19	1170.57	11	3.4	586.294	2	18.58	9	8299	SP_20180810_SynaptoPep_AD1_1.raw	7	0	1	0	0	0	0	0	0	1	1	1	1	0	1	1	0	143	153	Oxidation (M)	M11:Oxidation (M):1000.00
8	2	P63261|ACTG_HUMAN	L.LTEAPLNPKANR.E	N	42.02	1322.73	12	6.9	441.921	3	19.25	1	8449	SP_20180810_SynaptoPep_C1_1.raw	1	1	0	0	0	0	0	0	0	0	0	0	0	0	0	0	0	105	116
8	2	P63261|ACTG_HUMAN	V.APEEHPVLL.T	N	42.02	1003.53	9	6.1	502.777	2	40.52	3	19448	SP_20180810_SynaptoPep_C2_1.raw	12	1	1	1	1	0	1	1	1	1	1	1	0	1	1	0	0	97	105
8	2	P63261|ACTG_HUMAN	L.LTEAPLNPK.A	N	41.87	981.549	9	3.8	491.784	2	22.95	1	10550	SP_20180810_SynaptoPep_C1_1.raw	5	1	1	0	0	0	1	0	0	1	0	0	1	0	0	0	0	105	113
8	2	P63261|ACTG_HUMAN	L.RVAPEEHPVLLTEAP.L	N	41.86	1656.88	15	4.6	829.453	2	41.81	1	21149	SP_20180810_SynaptoPep_C1_1.raw	2	1	1	0	0	0	0	0	0	0	0	0	0	0	0	0	0	95	109
8	2	P63261|ACTG_HUMAN	L.DFEQEMATAASSSSLE.K	N	41.6	1701.7	16	10.8	851.869	2	51.88	12	26893	SP_20180810_SynaptoPep_AD2_2.raw	4	1	0	0	0	0	0	0	0	0	1	1	1	0	0	0	0	222	237
8	2	P63261|ACTG_HUMAN	W.IGGSILASLSTFQQM(+15.99).W	N	41.38	1567.79	15	8	784.909	2	74.72	9	39126	SP_20180810_SynaptoPep_AD1_1.raw	10	0	0	1	0	1	0	0	0	1	1	2	2	1	1	0	0	341	355	Oxidation (M)	M15:Oxidation (M):1000.00
8	2	P63261|ACTG_HUMAN	M.KIKIIAPPER.K	N	41.33	1163.74	10	5.6	388.923	3	24.01	11	11349	SP_20180810_SynaptoPep_AD2_1.raw	1	0	0	0	0	0	0	0	0	0	0	1	0	0	0	0	0	326	335
8	2	P63261|ACTG_HUMAN	V.FPSIVGRPR.H	N	41.09	1027.59	9	4.5	343.54	3	31	12	15297	SP_20180810_SynaptoPep_AD2_2.raw	2	0	1	0	0	0	0	0	0	0	0	0	1	0	0	0	0	31	39
8	2	P63261|ACTG_HUMAN	S.YVGDEAQSKRGILTLK.Y	N	40.76	1776.97	16	6.2	445.253	4	29.97	11	14737	SP_20180810_SynaptoPep_AD2_1.raw	1	0	0	0	0	0	0	0	0	0	0	1	0	0	0	0	0	53	68
8	2	P63261|ACTG_HUMAN	T.TAEREIVRDIKEKL.C	N	40.74	1698.96	14	1.3	425.748	4	36.93	10	18727	SP_20180810_SynaptoPep_AD1_2.raw	1	0	0	0	0	0	0	0	0	0	1	0	0	0	0	0	0	203	216
8	2	P63261|ACTG_HUMAN	L.RVAPEEHPVLLTEAPLNPKANREKM(+15.99)TQIMF.E	N	40.22	3474.81	30	8.2	695.975	5	53.73	11	28067	SP_20180810_SynaptoPep_AD2_1.raw	2	0	0	0	0	0	0	0	0	0	0	1	1	0	0	0	0	95	124	Oxidation (M)	M25:Oxidation (M):16.51
8	2	P63261|ACTG_HUMAN	M.KIKIIAPPERK.Y	N	40.17	1291.83	11	2.9	323.967	4	18.69	1	8136	SP_20180810_SynaptoPep_C1_1.raw	9	2	1	0	0	0	0	0	0	1	1	2	2	0	0	0	0	326	336
8	2	P63261|ACTG_HUMAN	L.TEAPLNPKANRE.K	N	40.12	1338.69	12	10.3	670.359	2	12.48	11	4990	SP_20180810_SynaptoPep_AD2_1.raw	3	0	0	0	0	0	0	0	0	1	1	1	0	0	0	0	0	106	117
8	2	P63261|ACTG_HUMAN	S.GRTTGIVMDSGDGVTHTVPIYEG.Y	N	40.11	2361.13	23	8.1	788.056	3	50.46	10	26167	SP_20180810_SynaptoPep_AD1_2.raw	1	0	0	0	0	0	0	0	0	0	1	0	0	0	0	0	0	146	168
8	2	P63261|ACTG_HUMAN	Y.VGDEAQSKRGIL.T	N	40.02	1271.68	12	6.4	636.853	2	21.54	5	9663	SP_20180810_SynaptoPep_C3_1.raw	3	0	1	0	0	1	1	0	0	0	0	0	0	0	0	0	0	54	65
8	2	P63261|ACTG_HUMAN	L.APSTM(+15.99)KIKIIAPPERK.Y	N	39.95	1795.04	16	4.4	449.769	4	24.86	12	11819	SP_20180810_SynaptoPep_AD2_2.raw	4	1	1	0	0	0	0	0	0	0	0	1	1	0	0	0	0	321	336	Oxidation (M)	M5:Oxidation (M):1000.00
8	2	P63261|ACTG_HUMAN	L.RVAPEEHPVLLTEAPLNPKANREKMTQIM(+15.99)FETF.N	N	39.87	3851.97	33	12.5	771.411	5	61.03	11	32176	SP_20180810_SynaptoPep_AD2_1.raw	2	0	0	0	0	0	0	0	0	0	0	1	1	0	0	0	0	95	127	Oxidation (M)	M29:Oxidation (M):0.00
8	2	P63261|ACTG_HUMAN	K.AGFAGDDAPRAVFP.S	N	39.67	1389.67	14	7.4	695.846	2	51.53	7	25594	SP_20180810_SynaptoPep_C4_1.raw	3	0	1	0	1	0	0	1	0	0	0	0	0	0	0	0	0	19	32
8	2	P63261|ACTG_HUMAN	T.ALAPSTMKIKIIAPPERKYS.V	N	39.66	2213.26	20	6.8	443.662	5	47.58	10	24609	SP_20180810_SynaptoPep_AD1_2.raw	3	0	0	0	0	0	0	0	0	1	1	1	0	0	0	0	0	319	338
8	2	P63261|ACTG_HUMAN	L.RVAPEEHPVLLTEAPLNPKANREKM(+15.99)T.Q	N	39.37	2955.56	26	6.9	592.123	5	35.59	11	17921	SP_20180810_SynaptoPep_AD2_1.raw	1	0	0	0	0	0	0	0	0	0	0	1	0	0	0	0	0	95	120	Oxidation (M)	M25:Oxidation (M):1000.00
8	2	P63261|ACTG_HUMAN	Y.DESGPSIV.H	N	39.29	802.371	8	-4.7	803.374	1	29.67	6	14365	SP_20180810_SynaptoPep_C3_2.raw	1	0	0	0	0	0	1	0	0	0	0	0	0	0	0	0	0	363	370
8	2	P63261|ACTG_HUMAN	L.ASLSTFQQM(+15.99).W	N	39.15	1027.46	9	4.6	514.742	2	27.51	1	13101	SP_20180810_SynaptoPep_C1_1.raw	41	1	2	3	3	2	2	1	2	4	5	2	5	4	3	1	1	347	355	Oxidation (M)	M9:Oxidation (M):1000.00
8	2	P63261|ACTG_HUMAN	C.DVDIRKDL.Y	N	39.09	972.524	8	6.1	487.272	2	30.47	9	15163	SP_20180810_SynaptoPep_AD1_1.raw	20	2	2	1	0	2	2	2	0	2	1	2	2	1	1	0	0	286	293
8	2	P63261|ACTG_HUMAN	R.VAPEEHPVL.L	N	38.93	989.518	9	6.6	495.77	2	28.43	1	13622	SP_20180810_SynaptoPep_C1_1.raw	11	1	1	0	1	0	1	1	0	1	1	1	1	0	1	0	1	96	104
8	2	P63261|ACTG_HUMAN	C.DVDIRKDLY.A	N	38.74	1135.59	9	6.4	568.805	2	35.21	5	17299	SP_20180810_SynaptoPep_C3_1.raw	2	0	0	0	1	1	0	0	0	0	0	0	0	0	0	0	0	286	294
8	2	P63261|ACTG_HUMAN	L.TERGYSFTTTAEREIVRDIKEK.L	N	38.57	2628.35	22	7.5	526.681	5	40.46	1	20392	SP_20180810_SynaptoPep_C1_1.raw	3	1	0	0	0	0	0	0	0	1	1	0	0	0	0	0	0	194	215
8	2	P63261|ACTG_HUMAN	G.FAGDDAPR.A	N	38.54	847.382	8	3.1	424.7	2	10.73	1	3789	SP_20180810_SynaptoPep_C1_1.raw	4	1	1	0	0	0	0	0	0	0	0	1	1	0	0	0	0	21	28
8	2	P63261|ACTG_HUMAN	L.RVAPEEHPVLL(-.98).T	N	38.27	1257.72	11	5.4	420.249	3	39.54	8	18819	SP_20180810_SynaptoPep_C4_2.raw	1	0	0	0	0	0	0	0	1	0	0	0	0	0	0	0	0	95	105	Amidation	L11:Amidation:1000.00
8	2	P63261|ACTG_HUMAN	Y.NELRVAPEEHPVLL.T	N	38.23	1614.87	14	10.1	539.304	3	48.96	11	25440	SP_20180810_SynaptoPep_AD2_1.raw	1	0	0	0	0	0	0	0	0	0	0	1	0	0	0	0	0	92	105
8	2	P63261|ACTG_HUMAN	T.EAPLNPKAN.R	N	38.22	952.498	9	2.3	477.257	2	13.89	9	5687	SP_20180810_SynaptoPep_AD1_1.raw	5	0	1	0	0	0	1	0	0	1	1	0	1	0	0	0	0	107	115
8	2	P63261|ACTG_HUMAN	E.SGPSIVHR.K	N	38.21	851.461	8	2	426.739	2	15.14	9	6389	SP_20180810_SynaptoPep_AD1_1.raw	4	1	1	0	0	0	1	0	0	1	0	0	0	0	0	0	0	365	372
8	2	P63261|ACTG_HUMAN	S.GRTTGIVM(+15.99)DSGDGVTHTVPIYEG.Y	N	38	2377.12	23	10.3	793.389	3	42.2	11	21653	SP_20180810_SynaptoPep_AD2_1.raw	4	1	1	0	0	0	0	0	0	1	0	1	0	0	0	0	0	146	168	Oxidation (M)	M8:Oxidation (M):1000.00
8	2	P63261|ACTG_HUMAN	L.TEAPLNPKANREKM(+15.99)TQ.I	N	37.81	1842.93	16	3.9	461.74	4	11.01	9	4091	SP_20180810_SynaptoPep_AD1_1.raw	12	1	2	0	0	1	1	0	1	2	2	1	1	0	0	0	0	106	121	Oxidation (M)	M14:Oxidation (M):1000.00
8	2	P63261|ACTG_HUMAN	R.VAPEEHPVLLTEAPLNP.K	N	37.76	1824.96	17	6.1	913.494	2	58.89	11	30953	SP_20180810_SynaptoPep_AD2_1.raw	4	0	1	0	0	0	1	0	0	0	1	1	0	0	0	0	0	96	112
8	2	P63261|ACTG_HUMAN	L.YASGRTTGIVM(+15.99)DSGDGVTHTVPIYEG.Y	N	37.68	2698.25	26	0.1	900.426	3	44.01	1	22368	SP_20180810_SynaptoPep_C1_1.raw	3	1	0	0	0	0	0	0	0	1	0	1	0	0	0	0	0	143	168	Oxidation (M)	M11:Oxidation (M):1000.00
8	2	P63261|ACTG_HUMAN	P.DGQVITIGNER.F	N	37.64	1200.61	11	2.3	601.314	2	28.88	1	13875	SP_20180810_SynaptoPep_C1_1.raw	1	1	0	0	0	0	0	0	0	0	0	0	0	0	0	0	0	244	254
8	2	P63261|ACTG_HUMAN	L.LTEAPLNPKANREKMTQ.I	N	37.62	1940.01	17	4.5	647.682	3	20.4	11	9318	SP_20180810_SynaptoPep_AD2_1.raw	4	1	1	0	0	0	0	0	0	0	0	1	1	0	0	0	0	105	121
8	2	P63261|ACTG_HUMAN	D.ESGPSIVH.R	N	37.53	824.403	8	5.2	413.211	2	16.12	1	6733	SP_20180810_SynaptoPep_C1_1.raw	11	1	1	1	1	1	1	0	1	1	1	1	1	0	0	0	0	364	371
8	2	P63261|ACTG_HUMAN	L.TERGYSF.T	N	37.45	858.387	7	6.8	430.204	2	20.04	9	9131	SP_20180810_SynaptoPep_AD1_1.raw	3	0	0	0	0	0	0	0	0	1	1	1	0	0	0	0	0	194	200
8	2	P63261|ACTG_HUMAN	R.EIVRDIKEKL.C	N	36.86	1241.73	10	4.5	414.921	3	30.74	9	15216	SP_20180810_SynaptoPep_AD1_1.raw	4	1	0	0	0	0	0	0	0	1	1	0	1	0	0	0	0	207	216
8	2	P63261|ACTG_HUMAN	L.ASLSTFQQM(+15.99)W.I	N	36.68	1213.54	10	1.1	607.78	2	52.8	13	26244	SP_20180810_SynaptoPep_AD3_1.raw	5	0	0	0	0	0	0	0	0	1	1	1	0	1	1	0	0	347	356	Oxidation (M)	M9:Oxidation (M):1000.00
8	2	P63261|ACTG_HUMAN	L.APSTMKIKIIAPPER.K	N	36.67	1650.95	15	5.5	413.747	4	37.93	1	18979	SP_20180810_SynaptoPep_C1_1.raw	1	1	0	0	0	0	0	0	0	0	0	0	0	0	0	0	0	321	335
8	2	P63261|ACTG_HUMAN	L.ASLSTFQQM.W	N	36.67	1011.47	9	5.9	506.745	2	42.23	12	21683	SP_20180810_SynaptoPep_AD2_2.raw	13	1	0	1	0	1	1	1	1	1	1	1	1	1	1	1	0	347	355
8	2	P63261|ACTG_HUMAN	G.MGQKDSYVGDEAQSKRG.I	N	36.53	1854.85	17	-0.6	619.291	3	9.13	12	3058	SP_20180810_SynaptoPep_AD2_2.raw	1	0	0	0	0	0	0	0	0	0	0	0	1	0	0	0	0	47	63
8	2	P63261|ACTG_HUMAN	L.APSTMKIKIIAPPERK.Y	N	36.37	1779.04	16	7.1	445.771	4	31.97	1	15627	SP_20180810_SynaptoPep_C1_1.raw	2	1	0	0	0	0	0	0	0	1	0	0	0	0	0	0	0	321	336
8	2	P63261|ACTG_HUMAN	M.E(+42.01)EEIAALVIDNGSG.M	Y	36.14	1457.69	14	3.2	729.854	2	76.88	6	40201	SP_20180810_SynaptoPep_C3_2.raw	2	1	0	0	0	0	1	0	0	0	0	0	0	0	0	0	0	2	15	Acetylation (Protein N-term)	E1:Acetylation (Protein N-term):1000.00
8	2	P63261|ACTG_HUMAN	T.AEREIVRDIKEK.L	N	36.09	1484.83	12	5.4	495.954	3	11.9	1	4404	SP_20180810_SynaptoPep_C1_1.raw	4	1	1	0	0	1	1	0	0	0	0	0	0	0	0	0	0	204	215
8	2	P63261|ACTG_HUMAN	L.TEAPLNPK.A	N	35.97	868.465	8	5.5	435.242	2	15.05	8	5750	SP_20180810_SynaptoPep_C4_2.raw	15	0	1	1	1	1	1	1	1	1	1	1	1	1	1	1	1	106	113
8	2	P63261|ACTG_HUMAN	D.GQVITIGNER.F	N	35.81	1085.58	10	6.2	543.802	2	26.97	6	12847	SP_20180810_SynaptoPep_C3_2.raw	1	0	0	0	0	0	1	0	0	0	0	0	0	0	0	0	0	245	254
8	2	P63261|ACTG_HUMAN	M.FETFNTPAM(+15.99).Y	N	35.56	1072.45	9	8.3	537.239	2	35.94	9	18150	SP_20180810_SynaptoPep_AD1_1.raw	1	0	0	0	0	0	0	0	0	1	0	0	0	0	0	0	0	124	132	Oxidation (M)	M9:Oxidation (M):1000.00
8	2	P63261|ACTG_HUMAN	L.LTEAPLNPKANRE.K	N	35.4	1451.77	13	7.1	726.899	2	19.8	1	8755	SP_20180810_SynaptoPep_C1_1.raw	2	1	0	0	0	0	0	0	0	0	0	0	1	0	0	0	0	105	117
8	2	P63261|ACTG_HUMAN	Y.ELPDGQVITIGNERF.R	N	35.31	1686.86	15	-6.4	844.431	2	60.49	10	31571	SP_20180810_SynaptoPep_AD1_2.raw	3	0	1	0	0	1	0	0	0	0	1	0	0	0	0	0	0	241	255
8	2	P63261|ACTG_HUMAN	L.RVAPEEHPVLLTEAPLNPKANREKMTQIMFETFNTPAM(+15.99).Y	N	35.04	4366.19	38	9.8	874.254	5	68.18	11	36142	SP_20180810_SynaptoPep_AD2_1.raw	1	0	0	0	0	0	0	0	0	0	0	1	0	0	0	0	0	95	132	Oxidation (M)	M38:Oxidation (M):18.31
8	2	P63261|ACTG_HUMAN	C.DVDIRKDLYA.N	N	34.97	1206.62	10	0.6	604.32	2	35.55	12	17871	SP_20180810_SynaptoPep_AD2_2.raw	1	0	0	0	0	0	0	0	0	0	0	0	1	0	0	0	0	286	295
8	2	P63261|ACTG_HUMAN	G.QKDSYVGDEAQSKRGILTLK.Y	N	34.82	2235.19	20	1.1	559.804	4	31.48	3	14426	SP_20180810_SynaptoPep_C2_1.raw	1	0	0	1	0	0	0	0	0	0	0	0	0	0	0	0	0	49	68
8	2	P63261|ACTG_HUMAN	W.IGGSILASLSTFQQM.W	N	34.37	1551.8	15	11	776.914	2	81.93	9	42924	SP_20180810_SynaptoPep_AD1_1.raw	1	0	0	0	0	0	0	0	0	1	0	0	0	0	0	0	0	341	355
8	2	P63261|ACTG_HUMAN	L.RVAPEEHPVLLTEAPLNPKANREKMTQIM.F	N	34.37	3311.75	29	8.9	663.363	5	54.88	10	28543	SP_20180810_SynaptoPep_AD1_2.raw	3	1	0	0	0	0	0	0	0	0	1	0	1	0	0	0	0	95	123
8	2	P63261|ACTG_HUMAN	T.EAPLNPKA.N	N	34.23	838.455	8	2.7	420.236	2	16.02	9	6879	SP_20180810_SynaptoPep_AD1_1.raw	4	1	1	0	0	0	0	0	0	1	1	0	0	0	0	0	0	107	114
8	2	P63261|ACTG_HUMAN	L.RVAPEEHPVL(-.98).L	N	34.19	1144.64	10	-17.6	573.315	2	26.4	8	11662	SP_20180810_SynaptoPep_C4_2.raw	1	0	0	0	0	0	0	0	1	0	0	0	0	0	0	0	0	95	104	Amidation	L10:Amidation:1000.00
8	2	P63261|ACTG_HUMAN	G.IVMDSGDGVTHTVPIYEG.Y	N	34.15	1888.89	18	7.5	945.458	2	50.73	10	26313	SP_20180810_SynaptoPep_AD1_2.raw	2	0	0	0	0	0	0	0	0	1	1	0	0	0	0	0	0	151	168
8	2	P63261|ACTG_HUMAN	A.SLSTFQQM(+15.99).W	N	34.11	956.427	8	5.8	479.224	2	24.69	8	10754	SP_20180810_SynaptoPep_C4_2.raw	4	0	1	0	0	0	0	1	1	0	0	0	0	0	1	0	0	348	355	Oxidation (M)	M8:Oxidation (M):1000.00
8	2	P63261|ACTG_HUMAN	E.IVRDIKEKL.C	N	34.03	1112.69	9	4.5	371.906	3	18.87	11	8449	SP_20180810_SynaptoPep_AD2_1.raw	3	1	0	0	0	0	0	0	0	1	0	1	0	0	0	0	0	208	216
8	2	P63261|ACTG_HUMAN	D.SGDGVTHTVPIYEG.Y	N	33.94	1430.67	14	6.9	716.346	2	36.18	10	18305	SP_20180810_SynaptoPep_AD1_2.raw	2	0	0	0	0	0	0	0	0	0	1	1	0	0	0	0	0	155	168
8	2	P63261|ACTG_HUMAN	C.DVDIRKD.L	N	33.87	859.44	7	1.5	430.728	2	10.01	10	3627	SP_20180810_SynaptoPep_AD1_2.raw	6	0	1	0	0	1	1	0	0	1	1	0	1	0	0	0	0	286	292
8	2	P63261|ACTG_HUMAN	V.FPSIVGRP.R	N	33.83	871.492	8	6.2	436.756	2	41.46	6	20974	SP_20180810_SynaptoPep_C3_2.raw	6	0	0	1	1	1	1	0	0	0	0	0	1	0	1	0	0	31	38
8	2	P63261|ACTG_HUMAN	G.DDAPRAVFPSIVG.R	N	33.8	1342.69	13	6.4	672.356	2	59.1	11	31071	SP_20180810_SynaptoPep_AD2_1.raw	1	0	0	0	0	0	0	0	0	0	0	1	0	0	0	0	0	24	36
8	2	P63261|ACTG_HUMAN	L.RVAPEEHPVLLTEAPLNPKANREKMTQIM(+15.99)FET.F	N	33.72	3704.9	32	10.9	741.996	5	56.48	9	29536	SP_20180810_SynaptoPep_AD1_1.raw	2	0	0	0	0	0	0	0	0	1	0	1	0	0	0	0	0	95	126	Oxidation (M)	M29:Oxidation (M):0.00
8	2	P63261|ACTG_HUMAN	P.GIADRMQKEITA.L	N	33.37	1331.69	12	3.6	666.853	2	31.96	2	15430	SP_20180810_SynaptoPep_C1_2.raw	1	0	1	0	0	0	0	0	0	0	0	0	0	0	0	0	0	308	319
8	2	P63261|ACTG_HUMAN	M.DSGDGVTHTVPIYE.G	N	33.3	1488.67	14	7.4	745.349	2	38.98	9	19870	SP_20180810_SynaptoPep_AD1_1.raw	3	0	1	0	0	0	0	0	0	1	0	0	1	0	0	0	0	154	167
8	2	P63261|ACTG_HUMAN	T.EAPLNPKANRE.K	N	33.28	1237.64	11	4.1	619.831	2	11.64	2	4246	SP_20180810_SynaptoPep_C1_2.raw	4	1	1	0	0	0	0	0	0	0	0	1	1	0	0	0	0	107	117
8	2	P63261|ACTG_HUMAN	S.LEKSYELPDGQVITIGNERF.R	N	33.02	2307.17	20	10.4	770.073	3	61.5	1	31835	SP_20180810_SynaptoPep_C1_1.raw	1	1	0	0	0	0	0	0	0	0	0	0	0	0	0	0	0	236	255
8	2	P63261|ACTG_HUMAN	K.IKIIAPPERK.Y	N	32.9	1163.74	10	5.1	388.922	3	22.62	1	10343	SP_20180810_SynaptoPep_C1_1.raw	7	1	1	0	0	0	0	0	0	1	2	1	1	0	0	0	0	327	336
8	2	P63261|ACTG_HUMAN	K.AGFAGDDAPRA.V	N	32.79	1046.48	11	5.5	524.249	2	19.46	2	8443	SP_20180810_SynaptoPep_C1_2.raw	1	0	1	0	0	0	0	0	0	0	0	0	0	0	0	0	0	19	29
8	2	P63261|ACTG_HUMAN	M.KIKIIAPPERKYS.V	N	32.73	1541.93	13	6	386.492	4	23.23	12	10900	SP_20180810_SynaptoPep_AD2_2.raw	1	0	0	0	0	0	0	0	0	0	0	0	1	0	0	0	0	326	338
8	2	P63261|ACTG_HUMAN	L.RVAPEEHPVLLTEAPLNPKANREKMTQIMF.E	N	32.5	3458.82	30	6.4	692.775	5	61.59	7	31041	SP_20180810_SynaptoPep_C4_1.raw	1	0	0	0	0	0	0	1	0	0	0	0	0	0	0	0	0	95	124
8	2	P63261|ACTG_HUMAN	L.RVAPEEHPVLLTEAPLNPKANREKM(+15.99)TQIM(+15.99)FET.F	N	32.48	3720.9	32	9.6	931.24	4	48.76	1	24923	SP_20180810_SynaptoPep_C1_1.raw	5	2	0	0	0	0	0	0	0	0	0	1	2	0	0	0	0	95	126	Oxidation (M)	M25:Oxidation (M):1000.00;M29:Oxidation (M):1000.00
8	2	P63261|ACTG_HUMAN	L.RVAPEEHPVLLTEAPLNPKANREKM(+15.99)TQIMFETF.N	N	32.46	3851.97	33	8	771.408	5	61.68	1	31926	SP_20180810_SynaptoPep_C1_1.raw	2	1	1	0	0	0	0	0	0	0	0	0	0	0	0	0	0	95	127	Oxidation (M)	M25:Oxidation (M):0.00
8	2	P63261|ACTG_HUMAN	M.E(+42.01)EEIAAL(-.98).V	Y	32.24	814.407	7	-11.5	815.405	1	56.38	13	28144	SP_20180810_SynaptoPep_AD3_1.raw	1	0	0	0	0	0	0	0	0	0	0	0	0	1	0	0	0	2	8	Acetylation (Protein N-term); Amidation	E1:Acetylation (Protein N-term):1000.00;L7:Amidation:1000.00
8	2	P63261|ACTG_HUMAN	L.RVAPEEHPVLLTEAPLNPKANREKMTQIMFETFNTPAM(+15.99)Y.V	N	32.1	4529.25	39	1.3	906.859	5	76.76	2	39882	SP_20180810_SynaptoPep_C1_2.raw	1	0	1	0	0	0	0	0	0	0	0	0	0	0	0	0	0	95	133	Oxidation (M)	M38:Oxidation (M):26.60
8	2	P63261|ACTG_HUMAN	S.YVGDEAQSKRGILTL.K	N	32.03	1648.88	15	8.9	550.638	3	42.76	1	21680	SP_20180810_SynaptoPep_C1_1.raw	1	1	0	0	0	0	0	0	0	0	0	0	0	0	0	0	0	53	67
8	2	P63261|ACTG_HUMAN	F.AGDDAPRAVFPSI.V	N	31.78	1314.66	13	8.1	658.341	2	53.69	11	28045	SP_20180810_SynaptoPep_AD2_1.raw	1	0	0	0	0	0	0	0	0	0	0	1	0	0	0	0	0	22	34
8	2	P63261|ACTG_HUMAN	A.PRAVFPSIVGRPR.H	N	31.7	1450.85	13	3.4	484.626	3	35.99	11	18144	SP_20180810_SynaptoPep_AD2_1.raw	1	0	0	0	0	0	0	0	0	0	0	1	0	0	0	0	0	27	39
8	2	P63261|ACTG_HUMAN	E.SGPSIVH.R	N	31.59	695.36	7	4.9	348.689	2	15.27	4	5595	SP_20180810_SynaptoPep_C2_2.raw	11	1	1	1	1	1	0	1	1	0	1	1	1	1	0	0	0	365	371
8	2	P63261|ACTG_HUMAN	W.IGGSILASLSTF.Q	N	31.57	1164.64	12	4.7	583.33	2	81.85	10	42788	SP_20180810_SynaptoPep_AD1_2.raw	2	0	0	0	0	0	0	0	0	0	1	0	0	0	1	0	0	341	352
8	2	P63261|ACTG_HUMAN	R.VAPEEHPVLLTEAP.L	N	31.34	1500.78	14	11	751.407	2	47.58	1	24291	SP_20180810_SynaptoPep_C1_1.raw	2	1	0	0	0	1	0	0	0	0	0	0	0	0	0	0	0	96	109
8	2	P63261|ACTG_HUMAN	S.YVGDEAQSKRG.I	N	31.12	1208.58	11	2.7	605.298	2	7.4	2	1999	SP_20180810_SynaptoPep_C1_2.raw	1	0	1	0	0	0	0	0	0	0	0	0	0	0	0	0	0	53	63
8	2	P63261|ACTG_HUMAN	S.GRTTGIVMDSGDGVTHTVP.I	N	30.99	1898.92	19	7.3	633.984	3	38.63	2	19177	SP_20180810_SynaptoPep_C1_2.raw	1	0	1	0	0	0	0	0	0	0	0	0	0	0	0	0	0	146	164
8	2	P63261|ACTG_HUMAN	L.ASLSTFQQMW.I	N	30.89	1197.55	10	4.9	599.785	2	64.97	14	33174	SP_20180810_SynaptoPep_AD3_2.raw	2	0	0	0	0	0	0	0	0	0	0	1	0	0	1	0	0	347	356
8	2	P63261|ACTG_HUMAN	Q.KDSYVGDEAQSKRGILT.L	N	30.89	1865.95	17	5.7	622.994	3	25.15	5	11668	SP_20180810_SynaptoPep_C3_1.raw	3	1	0	0	0	1	1	0	0	0	0	0	0	0	0	0	0	50	66
8	2	P63261|ACTG_HUMAN	M.YPGIADR.M	N	30.87	790.397	7	2.8	396.207	2	17.04	1	7234	SP_20180810_SynaptoPep_C1_1.raw	6	1	1	0	0	0	0	0	0	1	1	1	1	0	0	0	0	306	312
8	2	P63261|ACTG_HUMAN	D.DAPRAVFPSIVG.R	N	30.37	1227.66	12	4.5	614.841	2	58.15	11	30533	SP_20180810_SynaptoPep_AD2_1.raw	2	0	0	0	1	0	0	0	0	0	0	1	0	0	0	0	0	25	36
8	2	P63261|ACTG_HUMAN	L.SGGTTM(+15.99)YPGIADRMQKEITALAPSTMKIKIIAPPERK.Y	N	30.36	4016.13	37	7.6	574.744	7	67.14	1	34871	SP_20180810_SynaptoPep_C1_1.raw	2	1	0	0	0	0	0	0	0	0	0	0	1	0	0	0	0	300	336	Oxidation (M)	M6:Oxidation (M):1.08
8	2	P63261|ACTG_HUMAN	T.ALAPSTM(+15.99)KIKIIAPPERKYS.V	N	30.09	2229.26	20	5.7	558.324	4	40	5	19969	SP_20180810_SynaptoPep_C3_1.raw	3	0	0	0	0	1	1	0	0	1	0	0	0	0	0	0	0	319	338	Oxidation (M)	M7:Oxidation (M):1000.00
8	2	P63261|ACTG_HUMAN	T.EAPLNPK.A	N	29.81	767.418	7	3.9	384.718	2	12.55	9	4928	SP_20180810_SynaptoPep_AD1_1.raw	12	1	1	0	1	1	1	1	1	1	1	1	1	0	1	0	0	107	113
8	2	P63261|ACTG_HUMAN	R.VAPEEHPVLLTEAPLN.P	N	29.78	1727.91	16	9.5	864.97	2	55.35	6	28538	SP_20180810_SynaptoPep_C3_2.raw	2	0	0	0	0	1	1	0	0	0	0	0	0	0	0	0	0	96	111
8	2	P63261|ACTG_HUMAN	E.APLNPKANREK.M	N	29.74	1236.69	11	3.5	619.356	2	7.52	11	2125	SP_20180810_SynaptoPep_AD2_1.raw	7	1	2	0	0	0	1	0	0	0	1	1	1	0	0	0	0	108	118
8	2	P63261|ACTG_HUMAN	F.TTTAEREIVRDIKEK.L	N	29.52	1787.97	15	7.1	597.003	3	21.74	2	9710	SP_20180810_SynaptoPep_C1_2.raw	8	1	1	0	0	0	0	0	0	1	2	2	1	0	0	0	0	201	215
8	2	P63261|ACTG_HUMAN	Y.VGDEAQSKRGILTLK.Y	N	28.55	1613.91	15	1.6	404.485	4	28.12	3	12539	SP_20180810_SynaptoPep_C2_1.raw	2	0	0	1	0	0	0	0	0	0	0	1	0	0	0	0	0	54	68
8	2	P63261|ACTG_HUMAN	L.TEAPLNPKANREKM(+15.99)TQIMFETF.N	N	28.52	2611.28	22	-0.7	653.826	4	52.86	9	27425	SP_20180810_SynaptoPep_AD1_1.raw	1	0	0	0	0	0	0	0	0	1	0	0	0	0	0	0	0	106	127	Oxidation (M)	M14:Oxidation (M):0.00
8	2	P63261|ACTG_HUMAN	G.YALPHAILRL.D	N	28.47	1165.7	10	2.4	389.574	3	57.51	11	30171	SP_20180810_SynaptoPep_AD2_1.raw	2	0	0	0	0	0	0	0	0	0	0	2	0	0	0	0	0	169	178
8	2	P63261|ACTG_HUMAN	L.YASGRTTG.I	N	28.44	811.382	8	2.2	406.699	2	6.75	10	1778	SP_20180810_SynaptoPep_AD1_2.raw	2	1	0	0	0	0	0	0	0	0	1	0	0	0	0	0	0	143	150
8	2	P63261|ACTG_HUMAN	R.EIVRDIKEK.L	N	28.32	1128.65	9	4.5	565.335	2	12.25	9	4768	SP_20180810_SynaptoPep_AD1_1.raw	4	0	1	0	0	0	1	0	0	1	1	0	0	0	0	0	0	207	215
8	2	P63261|ACTG_HUMAN	L.RVAPEEHPVLLTEAPLNPKANREKM(+15.99)TQIM.F	N	28.3	3327.74	29	5.1	666.559	5	49.08	10	25420	SP_20180810_SynaptoPep_AD1_2.raw	1	0	0	0	0	0	0	0	0	0	1	0	0	0	0	0	0	95	123	Oxidation (M)	M25:Oxidation (M):0.00
8	2	P63261|ACTG_HUMAN	C.GIHETTF.N	N	27.96	803.381	7	4.8	402.7	2	21.31	9	9857	SP_20180810_SynaptoPep_AD1_1.raw	2	0	1	0	0	0	0	0	0	1	0	0	0	0	0	0	0	273	279
8	2	P63261|ACTG_HUMAN	M.DSGDGVTHTVPIY.E	N	27.78	1359.63	13	4.8	680.826	2	40	11	20413	SP_20180810_SynaptoPep_AD2_1.raw	2	0	0	0	0	0	0	0	0	0	0	1	1	0	0	0	0	154	166
8	2	P63261|ACTG_HUMAN	F.TTTAEREIVRDIKE.K	N	27.75	1659.88	14	6.2	554.304	3	24.72	9	11796	SP_20180810_SynaptoPep_AD1_1.raw	4	0	1	0	0	0	0	0	0	1	1	0	1	0	0	0	0	201	214
8	2	P63261|ACTG_HUMAN	D.VDIRKDL.Y	N	27.67	857.497	7	7.4	429.759	2	24.98	10	11974	SP_20180810_SynaptoPep_AD1_2.raw	5	0	0	0	1	1	1	1	0	0	1	0	0	0	0	0	0	287	293
8	2	P63261|ACTG_HUMAN	S.GPSIVHR.K	N	27.47	764.429	7	3.9	383.223	2	10.47	9	3793	SP_20180810_SynaptoPep_AD1_1.raw	1	0	0	0	0	0	0	0	0	1	0	0	0	0	0	0	0	366	372
8	2	P63261|ACTG_HUMAN	L.STFQQM.W	N	27.19	740.316	6	4.5	371.167	2	22.29	13	9549	SP_20180810_SynaptoPep_AD3_1.raw	8	0	0	0	1	0	0	1	0	1	1	1	1	1	1	0	0	350	355
8	2	P63261|ACTG_HUMAN	V.FPSIVGRPRHQG.V	N	26.85	1349.73	12	4.2	450.92	3	26.52	5	12446	SP_20180810_SynaptoPep_C3_1.raw	2	0	1	0	0	1	0	0	0	0	0	0	0	0	0	0	0	31	42
8	2	P63261|ACTG_HUMAN	G.IHETTF.N	N	26.83	746.36	6	4.5	374.189	2	18.73	10	8457	SP_20180810_SynaptoPep_AD1_2.raw	2	0	0	0	0	0	0	0	0	1	1	0	0	0	0	0	0	274	279
8	2	P63261|ACTG_HUMAN	R.VAPEEHPV.L	N	26.8	876.434	8	4.7	439.226	2	13.17	12	5263	SP_20180810_SynaptoPep_AD2_2.raw	1	0	0	0	0	0	0	0	0	0	0	0	1	0	0	0	0	96	103
8	2	P63261|ACTG_HUMAN	L.RVAPEEHPVLLTEAPLNP(-.98).K	N	26.78	1980.08	18	11.3	661.041	3	54.49	7	27185	SP_20180810_SynaptoPep_C4_1.raw	1	0	0	0	0	0	0	1	0	0	0	0	0	0	0	0	0	95	112	Amidation	P18:Amidation:1000.00
8	2	P63261|ACTG_HUMAN	G.IVMDSGDGVTH.T	N	26.71	1129.51	11	9.5	565.766	2	20.25	1	9008	SP_20180810_SynaptoPep_C1_1.raw	1	1	0	0	0	0	0	0	0	0	0	0	0	0	0	0	0	151	161
8	2	P63261|ACTG_HUMAN	L.SGGTTM(+15.99)YPGIADR.M	N	26.59	1340.6	13	11	671.316	2	21.66	11	10029	SP_20180810_SynaptoPep_AD2_1.raw	1	0	0	0	0	0	0	0	0	0	0	1	0	0	0	0	0	300	312	Oxidation (M)	M6:Oxidation (M):1000.00
8	2	P63261|ACTG_HUMAN	K.AGFAGDDAPRAVFPSIVGRPRHQGVM(+15.99).V	N	26.43	2723.37	26	3.2	545.683	5	47.38	12	24427	SP_20180810_SynaptoPep_AD2_2.raw	1	0	0	0	0	0	0	0	0	0	0	0	1	0	0	0	0	19	44	Oxidation (M)	M26:Oxidation (M):1000.00
8	2	P63261|ACTG_HUMAN	M.DSGDGVTHTVPI.Y	N	26.35	1196.57	12	5.3	599.294	2	37.38	10	18981	SP_20180810_SynaptoPep_AD1_2.raw	2	0	0	0	0	0	0	0	0	0	1	1	0	0	0	0	0	154	165
8	2	P63261|ACTG_HUMAN	L.PDGQVITI.G	N	26.34	841.455	8	7	421.738	2	33.71	5	16454	SP_20180810_SynaptoPep_C3_1.raw	2	0	0	0	0	1	1	0	0	0	0	0	0	0	0	0	0	243	250
8	2	P63261|ACTG_HUMAN	E.APLNPKA.N	N	26.29	709.412	7	3.6	355.715	2	13.17	9	5280	SP_20180810_SynaptoPep_AD1_1.raw	8	1	1	0	0	1	1	0	0	1	1	1	1	0	0	0	0	108	114
8	2	P63261|ACTG_HUMAN	A.DRMQKEITA.L	N	26.17	1090.54	9	4.2	546.282	2	13.5	5	5289	SP_20180810_SynaptoPep_C3_1.raw	2	1	0	0	0	1	0	0	0	0	0	0	0	0	0	0	0	311	319
8	2	P63261|ACTG_HUMAN	A.EREIVRDIKEK.L	N	26.09	1413.79	11	6.1	472.275	3	11.07	11	4110	SP_20180810_SynaptoPep_AD2_1.raw	3	0	0	0	0	0	1	0	0	0	0	1	1	0	0	0	0	205	215
8	2	P63261|ACTG_HUMAN	E.IVRDIKE.K	N	25.97	871.513	7	5.9	436.766	2	10.44	12	3775	SP_20180810_SynaptoPep_AD2_2.raw	2	0	0	0	0	0	0	0	0	1	0	0	1	0	0	0	0	208	214
8	2	P63261|ACTG_HUMAN	C.DVDIRK.D	N	25.7	744.413	6	3.2	373.215	2	9.59	9	3314	SP_20180810_SynaptoPep_AD1_1.raw	4	0	0	0	0	0	1	0	0	1	0	1	1	0	0	0	0	286	291
8	2	P63261|ACTG_HUMAN	L.ASLSTFQQMWISKQEYDESGPSIVHRK.C	N	25.7	3151.54	27	8.2	631.32	5	53.6	11	27998	SP_20180810_SynaptoPep_AD2_1.raw	1	0	0	0	0	0	0	0	0	0	0	1	0	0	0	0	0	347	373
8	2	P63261|ACTG_HUMAN	L.DFEQEM(+15.99)ATAASSSS.L	N	25.51	1475.57	14	4.6	738.797	2	17.63	10	7844	SP_20180810_SynaptoPep_AD1_2.raw	1	0	0	0	0	0	0	0	0	0	1	0	0	0	0	0	0	222	235	Oxidation (M)	M6:Oxidation (M):1000.00
8	2	P63261|ACTG_HUMAN	V.DIRKDL.Y	N	25.42	758.429	6	3.7	380.223	2	16.17	1	6756	SP_20180810_SynaptoPep_C1_1.raw	4	1	1	0	0	0	1	0	0	0	0	0	1	0	0	0	0	288	293
8	2	P63261|ACTG_HUMAN	E.LPDGQVIT.I	N	25.38	841.455	8	6.4	421.737	2	33.3	9	16660	SP_20180810_SynaptoPep_AD1_1.raw	3	0	1	0	0	0	0	0	0	1	1	0	0	0	0	0	0	242	249
8	2	P63261|ACTG_HUMAN	L.YASGRTTGIVMDSGDGVTHTVPIYEG.Y	N	24.77	2682.26	26	5.3	895.098	3	51.39	9	26705	SP_20180810_SynaptoPep_AD1_1.raw	1	0	0	0	0	0	0	0	0	1	0	0	0	0	0	0	0	143	168
8	2	P63261|ACTG_HUMAN	V.FPSIVGRPRH.Q	N	24.6	1164.65	10	3.4	389.226	3	24.46	1	11378	SP_20180810_SynaptoPep_C1_1.raw	2	1	1	0	0	0	0	0	0	0	0	0	0	0	0	0	0	31	40
8	2	P63261|ACTG_HUMAN	E.LPDGQVITIGN.E	N	24.5	1125.6	11	8	563.813	2	48.6	5	24711	SP_20180810_SynaptoPep_C3_1.raw	1	0	0	0	0	1	0	0	0	0	0	0	0	0	0	0	0	242	252
8	2	P63261|ACTG_HUMAN	L.RVAPEEHPV.L	N	24.49	1032.54	9	10.9	517.28	2	12.22	9	4749	SP_20180810_SynaptoPep_AD1_1.raw	3	0	1	0	0	0	0	0	1	1	0	0	0	0	0	0	0	95	103
8	2	P63261|ACTG_HUMAN	F.PSIVGRPRH.Q	N	24.33	1017.58	9	3.2	509.8	2	9.14	12	3062	SP_20180810_SynaptoPep_AD2_2.raw	2	0	0	0	0	0	0	0	0	0	0	0	2	0	0	0	0	32	40
8	2	P63261|ACTG_HUMAN	L.RVAPEEHPVLLTEAPLNPKANREKM(+15.99)TQIMFET.F	N	24.26	3704.9	32	6	741.992	5	56.98	2	29325	SP_20180810_SynaptoPep_C1_2.raw	2	0	1	0	0	0	0	0	1	0	0	0	0	0	0	0	0	95	126	Oxidation (M)	M25:Oxidation (M):0.00
8	2	P63261|ACTG_HUMAN	L.RVAPEEHPVLLTEAPLNPKANREKM(+15.99)TQIM(+15.99)FETFNTPAM(+15.99).Y	N	24.17	4398.18	38	10.8	880.653	5	54.91	11	28748	SP_20180810_SynaptoPep_AD2_1.raw	1	0	0	0	0	0	0	0	0	0	0	1	0	0	0	0	0	95	132	Oxidation (M)	M25:Oxidation (M):1000.00;M29:Oxidation (M):1000.00;M38:Oxidation (M):1000.00
8	2	P63261|ACTG_HUMAN	E.APLNPK.A	N	24.07	638.375	6	4.6	320.196	2	10.28	5	3599	SP_20180810_SynaptoPep_C3_1.raw	10	1	1	1	0	1	1	0	1	1	1	1	1	0	0	0	0	108	113
8	2	P63261|ACTG_HUMAN	T.EAPLNPKANREKM(+15.99).T	N	24.03	1512.77	13	-0.7	505.264	3	8.85	11	2886	SP_20180810_SynaptoPep_AD2_1.raw	1	0	0	0	0	0	0	0	0	0	0	1	0	0	0	0	0	107	119	Oxidation (M)	M13:Oxidation (M):1000.00
8	2	P63261|ACTG_HUMAN	L.YASGRTTGIVM(+15.99)DS.G	N	23.99	1372.63	13	5.1	687.325	2	17.73	12	7807	SP_20180810_SynaptoPep_AD2_2.raw	1	0	0	0	0	0	0	0	0	0	0	0	1	0	0	0	0	143	155	Oxidation (M)	M11:Oxidation (M):1000.00
8	2	P63261|ACTG_HUMAN	S.GPSIVHRK.C	N	23.91	892.524	8	3.5	447.271	2	15.22	1	6226	SP_20180810_SynaptoPep_C1_1.raw	1	1	0	0	0	0	0	0	0	0	0	0	0	0	0	0	0	366	373
8	2	P63261|ACTG_HUMAN	G.QKDSYVGDEAQSKRGILT.L	N	23.86	1994.01	18	7.4	499.513	4	23.81	6	11070	SP_20180810_SynaptoPep_C3_2.raw	2	1	0	0	0	0	1	0	0	0	0	0	0	0	0	0	0	49	66
8	2	P63261|ACTG_HUMAN	S.IVGRPR.H	N	23.69	696.439	6	1.4	349.228	2	7.52	1	2037	SP_20180810_SynaptoPep_C1_1.raw	7	1	1	0	0	1	0	0	0	1	1	1	1	0	0	0	0	34	39
8	2	P63261|ACTG_HUMAN	T.IGNERF.R	N	23.27	734.371	6	2.7	368.194	2	16.62	9	7218	SP_20180810_SynaptoPep_AD1_1.raw	4	0	1	0	0	0	1	0	0	1	1	0	0	0	0	0	0	250	255
8	2	P63261|ACTG_HUMAN	T.FNTPAM(+15.99)Y.V	N	23.25	858.358	7	5.3	430.189	2	27.88	11	13538	SP_20180810_SynaptoPep_AD2_1.raw	1	0	0	0	0	0	0	0	0	0	0	1	0	0	0	0	0	127	133	Oxidation (M)	M6:Oxidation (M):1000.00
8	2	P63261|ACTG_HUMAN	A.SLSTFQQM.W	N	23.17	940.432	8	5.9	471.226	2	39.08	1	19620	SP_20180810_SynaptoPep_C1_1.raw	2	1	0	0	0	0	0	0	1	0	0	0	0	0	0	0	0	348	355
8	2	P63261|ACTG_HUMAN	M.WISKQEYDESGPSIVHRK(-.98).C	N	22.74	2157.1	18	9	540.286	4	23.4	14	10081	SP_20180810_SynaptoPep_AD3_2.raw	1	0	0	0	0	0	0	0	0	0	0	0	0	0	1	0	0	356	373	Amidation	K18:Amidation:1000.00
8	2	P63261|ACTG_HUMAN	V.APEEHPVLLTEAPLNP.K	N	22.71	1725.89	16	10.2	863.963	2	58.27	6	30117	SP_20180810_SynaptoPep_C3_2.raw	1	0	0	0	0	0	1	0	0	0	0	0	0	0	0	0	0	97	112
8	2	P63261|ACTG_HUMAN	L.DLAGRDL.T	N	22.25	758.392	7	5.8	380.206	2	22.84	10	10771	SP_20180810_SynaptoPep_AD1_2.raw	1	0	0	0	0	0	0	0	0	0	1	0	0	0	0	0	0	179	185
8	2	P63261|ACTG_HUMAN	F.ETFNTPAM.Y	N	22.21	909.39	8	2.3	455.703	2	36.24	12	18255	SP_20180810_SynaptoPep_AD2_2.raw	1	0	0	0	0	0	0	0	0	0	0	0	1	0	0	0	0	125	132
8	2	P63261|ACTG_HUMAN	E.QEM(+15.99)ATAASSSSLEKS.Y	N	22.19	1541.69	15	5.2	771.855	2	11.87	11	4540	SP_20180810_SynaptoPep_AD2_1.raw	1	0	0	0	0	0	0	0	0	0	0	1	0	0	0	0	0	225	239	Oxidation (M)	M3:Oxidation (M):1000.00
8	2	P63261|ACTG_HUMAN	D.SGDGVTHTVP.I	N	22.1	968.456	10	3.3	485.237	2	17.17	2	7221	SP_20180810_SynaptoPep_C1_2.raw	1	0	1	0	0	0	0	0	0	0	0	0	0	0	0	0	0	155	164
8	2	P63261|ACTG_HUMAN	G.IADRMQKEITA.L	N	21.92	1274.67	11	6.9	638.344	2	20.28	1	9024	SP_20180810_SynaptoPep_C1_1.raw	1	1	0	0	0	0	0	0	0	0	0	0	0	0	0	0	0	309	319
8	2	P63261|ACTG_HUMAN	R.VAPEEHPVLLT.E	N	21.74	1203.65	11	7.8	602.837	2	39.14	11	19919	SP_20180810_SynaptoPep_AD2_1.raw	5	0	1	0	0	1	0	0	1	0	0	1	1	0	0	0	0	96	106
8	2	P63261|ACTG_HUMAN	G.DDAPRAVFPSIVGRPRHQG.V	N	21.62	2074.08	19	3.5	519.53	4	38.77	6	19479	SP_20180810_SynaptoPep_C3_2.raw	1	0	0	0	0	0	1	0	0	0	0	0	0	0	0	0	0	24	42
8	2	P63261|ACTG_HUMAN	I.VRDIK.E	N	21.61	629.386	5	3.3	315.701	2	7.06	5	1910	SP_20180810_SynaptoPep_C3_1.raw	1	0	0	0	0	1	0	0	0	0	0	0	0	0	0	0	0	209	213
8	2	P63261|ACTG_HUMAN	L.SGGTTM(+15.99)YPGIADRMQKE.I	N	21.26	1856.84	17	3.5	619.956	3	26.83	9	12995	SP_20180810_SynaptoPep_AD1_1.raw	1	0	0	0	0	0	0	0	0	1	0	0	0	0	0	0	0	300	316	Oxidation (M)	M6:Oxidation (M):47.82
8	2	P63261|ACTG_HUMAN	L.TEAPLNPKANREKMTQIMFETF.N	N	21.15	2595.28	22	2.9	649.83	4	60.02	12	31356	SP_20180810_SynaptoPep_AD2_2.raw	1	0	0	0	0	0	0	0	0	0	0	0	1	0	0	0	0	106	127
8	2	P63261|ACTG_HUMAN	D.IKEKL.C	N	21.04	629.411	5	5.4	315.715	2	10.47	9	3792	SP_20180810_SynaptoPep_AD1_1.raw	1	0	0	0	0	0	0	0	0	1	0	0	0	0	0	0	0	212	216
8	2	P63261|ACTG_HUMAN	A.L(+42.01)VIDNGSGM(+15.99)CKAGFAGDDAPRAVFPSIVGRPRHQG.V	Y	20.92	3652.8	35	12.2	609.815	6	56.31	9	29286	SP_20180810_SynaptoPep_AD1_1.raw	1	0	0	0	0	0	0	0	0	1	0	0	0	0	0	0	0	8	42	Acetylation (Protein N-term); Oxidation (M)	L1:Acetylation (Protein N-term):1000.00;M9:Oxidation (M):1000.00
8	2	P63261|ACTG_HUMAN	F.TTTAEREIVRDIKEKL.C	N	20.87	1901.06	16	7	476.275	4	38.75	11	19697	SP_20180810_SynaptoPep_AD2_1.raw	3	0	0	0	0	0	0	0	0	0	1	1	1	0	0	0	0	201	216
8	2	P63261|ACTG_HUMAN	A.EREIVRDIK.E	N	20.27	1156.66	9	5.4	386.562	3	14.54	10	6124	SP_20180810_SynaptoPep_AD1_2.raw	1	0	0	0	0	0	0	0	0	0	1	0	0	0	0	0	0	205	213
8	2	P63261|ACTG_HUMAN	T.TTAEREIVRDIKEKL.C	N	20.15	1800.01	15	6.1	451.013	4	39.48	10	20158	SP_20180810_SynaptoPep_AD1_2.raw	1	0	0	0	0	0	0	0	0	0	1	0	0	0	0	0	0	202	216
8	2	P63261|ACTG_HUMAN	A.ASSSSLEKSYELPDGQVITIGNERFR.C	N	20.11	2882.44	26	12.4	721.626	4	53.84	1	27671	SP_20180810_SynaptoPep_C1_1.raw	1	1	0	0	0	0	0	0	0	0	0	0	0	0	0	0	0	231	256
8	2	P63261|ACTG_HUMAN	L.YASGRTTGIVM(+15.99)DSGDGVTHTVPIYEGYALPHAILRL.D	N	19.89	3845.94	36	0.8	770.196	5	72.37	11	38460	SP_20180810_SynaptoPep_AD2_1.raw	1	0	0	0	0	0	0	0	0	0	0	1	0	0	0	0	0	143	178	Oxidation (M)	M11:Oxidation (M):1000.00
8	2	P63261|ACTG_HUMAN	L.RVAPEEHPVLLTEAPLNPKANREKMTQIMF(-.98).E	N	19.79	3457.83	30	-8.8	692.568	5	59.49	1	30734	SP_20180810_SynaptoPep_C1_1.raw	1	1	0	0	0	0	0	0	0	0	0	0	0	0	0	0	0	95	124	Amidation	F30:Amidation:1000.00
8	2	P63261|ACTG_HUMAN	R.TTGIVM(+15.99)DSGDGVTHTVPIYEGYALPHAILR.L	N	19.79	3198.6	30	4.1	800.661	4	64.88	14	33129	SP_20180810_SynaptoPep_AD3_2.raw	1	0	0	0	0	0	0	0	0	0	0	0	0	0	1	0	0	148	177	Oxidation (M)	M6:Oxidation (M):1000.00
8	2	P63261|ACTG_HUMAN	A.L(+42.01)VIDNGSGM(+15.99)CKAGFAGDDAPRAVFPSIVGRPRH.Q	Y	19.59	3467.72	33	9.2	578.966	6	55.06	12	28635	SP_20180810_SynaptoPep_AD2_2.raw	1	0	0	0	0	0	0	0	0	0	0	0	1	0	0	0	0	8	40	Acetylation (Protein N-term); Oxidation (M)	L1:Acetylation (Protein N-term):1000.00;M9:Oxidation (M):1000.00
8	2	P63261|ACTG_HUMAN	M.WISKQE.Y	N	19.49	789.402	6	5.9	395.711	2	12.51	13	4417	SP_20180810_SynaptoPep_AD3_1.raw	1	0	0	0	0	0	0	0	0	0	0	0	0	1	0	0	0	356	361
8	2	P63261|ACTG_HUMAN	L.RVAPEEHP.V	N	19.41	933.467	8	0.4	467.741	2	8.92	10	3021	SP_20180810_SynaptoPep_AD1_2.raw	1	0	0	0	0	0	0	0	0	0	1	0	0	0	0	0	0	95	102
8	2	P63261|ACTG_HUMAN	L.RVAPEEHPVLLTEAPLNPKANREKM(+15.99)TQIM(+15.99)FET(-.98).F	N	19.22	3719.91	32	-2.2	744.988	5	52.49	10	27251	SP_20180810_SynaptoPep_AD1_2.raw	2	0	0	0	0	0	0	0	1	0	1	0	0	0	0	0	0	95	126	Oxidation (M); Amidation	M25:Oxidation (M):1000.00;M29:Oxidation (M):1000.00;T32:Amidation:1000.00
8	2	P63261|ACTG_HUMAN	F.TTTAEREIVRDIK.E	N	18.97	1530.84	13	6.4	511.289	3	22.86	2	10335	SP_20180810_SynaptoPep_C1_2.raw	1	0	1	0	0	0	0	0	0	0	0	0	0	0	0	0	0	201	213
8	2	P63261|ACTG_HUMAN	T.TAEREIVRDIKEK.L	N	18.93	1585.88	13	2	397.478	4	15.2	1	6218	SP_20180810_SynaptoPep_C1_1.raw	1	1	0	0	0	0	0	0	0	0	0	0	0	0	0	0	0	203	215
8	2	P63261|ACTG_HUMAN	L.LTEAPLNPKANREKM(+15.99)TQ.I	N	18.41	1956.01	17	7.8	490.014	4	15.41	1	6337	SP_20180810_SynaptoPep_C1_1.raw	1	1	0	0	0	0	0	0	0	0	0	0	0	0	0	0	0	105	121	Oxidation (M)	M15:Oxidation (M):1000.00
8	2	P63261|ACTG_HUMAN	L.TEAPLNPKANREKMT.Q	N	18.29	1698.87	15	2.1	567.299	3	16.85	5	7105	SP_20180810_SynaptoPep_C3_1.raw	1	0	0	0	0	1	0	0	0	0	0	0	0	0	0	0	0	106	120
8	2	P63261|ACTG_HUMAN	L.ASLSTFQQ.M	N	18.21	880.429	8	7.6	441.225	2	27.83	8	12444	SP_20180810_SynaptoPep_C4_2.raw	1	0	0	0	0	0	0	0	1	0	0	0	0	0	0	0	0	347	354
4	6	P11137|MTAP2_HUMAN	E.ASAHSHPPEIKDQGGAGEGLVR.S	Y	78.31	2212.1	22	6.8	554.036	4	19.56	12	8828	SP_20180810_SynaptoPep_AD2_2.raw	21	2	2	1	1	1	2	1	1	1	2	2	1	1	1	1	1	22	43
4	6	P11137|MTAP2_HUMAN	T.VPLPSPVQDSENLSGESGTFYEGTDDKVR.R	Y	77.08	3122.47	29	10.7	1041.84	3	52.82	1	27111	SP_20180810_SynaptoPep_C1_1.raw	8	1	0	1	1	1	1	0	0	0	2	0	0	0	0	1	0	877	905
4	6	P11137|MTAP2_HUMAN	G.RVKDEFSVDKEASAHISGDK.S	Y	75.91	2217.1	20	4.1	555.285	4	22.71	3	9546	SP_20180810_SynaptoPep_C2_1.raw	18	2	2	2	3	2	2	2	0	0	0	0	0	1	0	1	1	924	943
4	6	P11137|MTAP2_HUMAN	A.GRVKDEFSVDKEASAHISGDK.S	Y	69.43	2274.12	21	2.6	455.833	5	23.94	4	10182	SP_20180810_SynaptoPep_C2_2.raw	18	1	2	2	2	2	2	2	1	0	1	0	0	2	0	1	0	923	943
4	6	P11137|MTAP2_HUMAN	D.ASSEKAEKGLSSVPEIAEVEPSKKVEQGLDF.A	Y	68.88	3287.68	31	9	822.934	4	56.82	4	28282	SP_20180810_SynaptoPep_C2_2.raw	15	2	2	2	1	2	1	0	1	0	0	1	0	0	0	1	2	1010	1040
4	6	P11137|MTAP2_HUMAN	F.ITVVQTTTDEGESGSHSVR.F	Y	68.44	2001.96	19	4.1	668.33	3	22.97	3	9689	SP_20180810_SynaptoPep_C2_1.raw	18	1	1	1	2	1	2	1	1	1	1	1	1	1	1	1	1	1292	1310
4	6	P11137|MTAP2_HUMAN	F.IQGPKEESKETPDISITPSDVAEPLH.E	Y	68.23	2816.41	26	9.1	705.116	4	48.25	1	24653	SP_20180810_SynaptoPep_C1_1.raw	26	2	2	2	2	2	2	2	2	1	1	0	2	1	1	2	2	1197	1222
4	6	P11137|MTAP2_HUMAN	M.GKVLEEEKEAINQETVQQRDTFTPSG.Q	Y	66.94	2932.44	26	8.4	978.496	3	35.57	1	17669	SP_20180810_SynaptoPep_C1_1.raw	13	2	1	0	1	0	0	0	0	1	2	2	2	1	1	0	0	405	430
4	6	P11137|MTAP2_HUMAN	A.AGGESALAPSVFKQAKDK.V	Y	66.77	1802.95	18	4.4	451.747	4	29.7	1	14346	SP_20180810_SynaptoPep_C1_1.raw	10	2	2	0	0	1	1	1	0	1	2	0	0	0	0	0	0	1509	1526
4	6	P11137|MTAP2_HUMAN	S.HPPEIKDQGGAGEGLVR.S	Y	66.22	1758.9	17	5.7	587.311	3	21.8	1	9888	SP_20180810_SynaptoPep_C1_1.raw	10	1	1	1	0	1	1	0	0	1	1	1	1	1	0	0	0	27	43
4	6	P11137|MTAP2_HUMAN	T.VPLPSPVQDSENLSGESGTFYEGTDDK.V	Y	65.39	2867.3	27	5.2	956.778	3	55.74	9	28972	SP_20180810_SynaptoPep_AD1_1.raw	2	0	0	0	0	0	0	0	0	1	1	0	0	0	0	0	0	877	903
4	6	P11137|MTAP2_HUMAN	Q.GPKEESKETPDISITPSDVAEPLH.E	Y	65.25	2575.27	24	9	644.829	4	49.01	5	24937	SP_20180810_SynaptoPep_C3_1.raw	2	1	0	0	0	1	0	0	0	0	0	0	0	0	0	0	0	1199	1222
4	6	P11137|MTAP2_HUMAN	F.ITVVQTTTDEGESGSHS.V	Y	65.14	1746.79	17	1.2	874.404	2	22.96	5	10450	SP_20180810_SynaptoPep_C3_1.raw	12	1	1	1	1	1	1	1	1	1	1	1	1	0	0	0	0	1292	1308
4	6	P11137|MTAP2_HUMAN	T.VPLPSPVQDSENLSGESGTFYEGTDDKVRRDLATDLS.L	Y	65.08	3993.91	37	7.4	999.492	4	61.88	13	31124	SP_20180810_SynaptoPep_AD3_1.raw	6	1	0	0	1	0	0	1	0	0	0	0	0	1	1	0	1	877	913
4	6	P11137|MTAP2_HUMAN	T.AAGGESALAPSVFKQAKDK.V	Y	63.54	1873.99	19	1.1	469.505	4	32	9	15925	SP_20180810_SynaptoPep_AD1_1.raw	21	2	2	0	0	2	2	1	2	2	3	1	2	1	1	0	0	1508	1526
4	6	P11137|MTAP2_HUMAN	L.LESPQLATLAEDVTAALAKQ.G	Y	63.26	2068.11	20	10.3	1035.07	2	82.58	15	42336	SP_20180810_SynaptoPep_AD4_1.raw	17	2	2	0	1	0	1	2	1	2	1	0	0	1	2	2	0	1806	1825
4	6	P11137|MTAP2_HUMAN	A.HSHPPEIKDQGGAGEGLVR.S	Y	63.13	1982.99	19	4.9	496.758	4	19.22	1	8434	SP_20180810_SynaptoPep_C1_1.raw	11	1	1	1	1	2	1	1	0	0	0	0	1	1	1	0	0	25	43
4	6	P11137|MTAP2_HUMAN	L.AKDLSIPTDASSEKAEKG.L	Y	62.72	1845.93	18	5.3	616.321	3	19.67	1	8681	SP_20180810_SynaptoPep_C1_1.raw	20	2	2	1	1	1	2	2	0	2	2	2	1	0	1	1	0	1001	1018
4	6	P11137|MTAP2_HUMAN	F.ITVVQTTTDEGESGSHSVRF.A	Y	62.13	2149.03	20	6.7	717.355	3	38.65	3	18429	SP_20180810_SynaptoPep_C2_1.raw	13	1	1	1	1	1	1	1	0	1	1	1	1	1	1	0	0	1292	1311
4	6	P11137|MTAP2_HUMAN	E.FIQGPKEESKETPDISITPSDVAEPLH.E	Y	62.11	2963.48	27	9.4	741.883	4	54.62	4	27075	SP_20180810_SynaptoPep_C2_2.raw	20	2	1	2	1	2	2	1	1	0	1	2	1	1	1	1	1	1196	1222
4	6	P11137|MTAP2_HUMAN	K.DEFSVDKEASAHISGDK.S	Y	61.89	1833.84	17	4.3	612.289	3	26.69	4	11680	SP_20180810_SynaptoPep_C2_2.raw	7	0	0	1	2	1	1	0	0	0	0	0	0	0	0	1	1	927	943
4	6	P11137|MTAP2_HUMAN	E.AVPKESKPPKPADEEIGIIQTSTEH.T	Y	61.86	2700.4	25	2.5	676.108	4	35.91	15	16816	SP_20180810_SynaptoPep_AD4_1.raw	22	3	3	1	1	3	3	1	1	1	1	1	1	0	0	1	1	455	479
4	6	P11137|MTAP2_HUMAN	L.EQAVTDSAMTSKTLEK.A	Y	61.24	1737.85	16	6.4	580.293	3	22.86	13	9858	SP_20180810_SynaptoPep_AD3_1.raw	15	1	0	1	2	2	2	1	0	1	0	0	0	1	2	1	1	504	519
4	6	P11137|MTAP2_HUMAN	F.SVDKEASAHISGDK.S	Y	61.06	1442.7	14	2.6	481.909	3	8.9	1	2804	SP_20180810_SynaptoPep_C1_1.raw	14	2	2	1	1	1	2	1	0	1	1	1	1	0	0	0	0	930	943
4	6	P11137|MTAP2_HUMAN	S.AHSHPPEIKDQGGAGEGLVR.S	Y	60.98	2054.03	20	5.1	514.517	4	19.26	12	8663	SP_20180810_SynaptoPep_AD2_2.raw	12	1	1	0	0	1	2	1	1	0	1	2	1	1	0	0	0	24	43
4	6	P11137|MTAP2_HUMAN	R.TPPKSPATPKQLRL.I	Y	60.7	1532.9	14	3.2	384.235	4	31.09	4	14110	SP_20180810_SynaptoPep_C2_2.raw	13	0	1	2	2	2	1	0	0	0	0	0	0	2	0	2	1	1649	1662
4	6	P11137|MTAP2_HUMAN	L.AEDVTAALAKQGL	Y	60.58	1285.69	13	8.1	643.856	2	46.12	15	22494	SP_20180810_SynaptoPep_AD4_1.raw	7	0	0	1	1	0	0	1	0	0	0	0	0	1	1	1	1	1815	1827
4	6	P11137|MTAP2_HUMAN	R.VDHGAEIITQSPGRSS.V	Y	60.53	1652.81	16	2.9	827.416	2	21.95	4	9113	SP_20180810_SynaptoPep_C2_2.raw	21	1	1	2	2	1	2	2	1	1	1	0	1	1	1	2	2	1772	1787
4	6	P11137|MTAP2_HUMAN	G.VSGDRDENSFSLNSSISSSARRT.T	Y	60.42	2471.16	23	7.3	618.803	4	30.23	9	14925	SP_20180810_SynaptoPep_AD1_1.raw	16	1	1	1	1	1	2	0	1	1	1	2	1	1	1	0	1	1554	1576
4	6	P11137|MTAP2_HUMAN	S.LEDM(+15.99)KQKTEPSLVVPGIDLPKEPPTPKE.Q	Y	60.08	3130.65	28	4.3	627.139	5	54.88	12	28536	SP_20180810_SynaptoPep_AD2_2.raw	4	1	1	0	0	0	0	0	0	0	0	1	1	0	0	0	0	234	261	Oxidation (M)	M4:Oxidation (M):1000.00
4	6	P11137|MTAP2_HUMAN	K.AQAKVGSLDNAHHVPGGGNVK.I	Y	59.8	2055.06	21	5.9	514.776	4	15.57	1	6428	SP_20180810_SynaptoPep_C1_1.raw	2	1	1	0	0	0	0	0	0	0	0	0	0	0	0	0	0	1736	1756
4	6	P11137|MTAP2_HUMAN	M.TEPSALIEKSSIQE.L	Y	59.25	1530.78	14	9.5	766.403	2	37.31	4	17560	SP_20180810_SynaptoPep_C2_2.raw	16	1	1	1	1	1	1	1	1	0	1	1	1	1	1	1	2	522	535
4	6	P11137|MTAP2_HUMAN	L.LESPQLATLAEDVTAALAKQGL	Y	59.12	2238.21	22	7.5	747.083	3	84.37	13	43305	SP_20180810_SynaptoPep_AD3_1.raw	4	0	0	0	0	0	0	0	0	0	0	0	0	2	1	1	0	1806	1827
4	6	P11137|MTAP2_HUMAN	M.TEPSALIEKSSIQEL.F	Y	58.98	1643.86	15	8.2	822.945	2	52.99	3	26273	SP_20180810_SynaptoPep_C2_1.raw	15	1	1	2	1	1	1	1	1	1	1	0	1	1	1	1	0	522	536
4	6	P11137|MTAP2_HUMAN	F.ILKPAIKYTRPTH.L	Y	58.26	1536.91	13	3.8	385.237	4	21.57	1	9752	SP_20180810_SynaptoPep_C1_1.raw	20	2	2	2	2	1	2	1	2	1	1	1	0	1	0	1	1	1486	1498
4	6	P11137|MTAP2_HUMAN	M.GKVLEEEKEAINQETVQQRDT.F	Y	57.78	2443.22	21	0.6	815.414	3	25.95	9	12498	SP_20180810_SynaptoPep_AD1_1.raw	5	1	1	0	0	0	0	0	0	1	0	1	1	0	0	0	0	405	425
4	6	P11137|MTAP2_HUMAN	M.LKQDSFPVSLEQAVTDSAMTSKTLEK.A	Y	57.32	2852.45	26	9.4	714.126	4	65.02	4	32795	SP_20180810_SynaptoPep_C2_2.raw	1	0	0	0	1	0	0	0	0	0	0	0	0	0	0	0	0	494	519
4	6	P11137|MTAP2_HUMAN	K.LEEKTTISDKEAVPKESKPPKPADEEIGIIQTSTEHTF.S	Y	57.21	4222.15	38	3.6	1056.55	4	46.74	3	22886	SP_20180810_SynaptoPep_C2_1.raw	10	0	0	2	2	2	1	1	1	0	0	0	0	0	0	1	0	444	481
4	6	P11137|MTAP2_HUMAN	G.VSGDRDENSFSLNSSISSSAR.R	Y	57.11	2214.01	21	11.5	739.021	3	32.27	1	15798	SP_20180810_SynaptoPep_C1_1.raw	1	1	0	0	0	0	0	0	0	0	0	0	0	0	0	0	0	1554	1574
4	6	P11137|MTAP2_HUMAN	K.IGSTDNIKYQPKG.G	Y	56.87	1419.74	13	6.4	474.256	3	17.92	9	7929	SP_20180810_SynaptoPep_AD1_1.raw	4	0	2	0	0	0	0	0	0	1	1	0	0	0	0	0	0	1677	1689
4	6	P11137|MTAP2_HUMAN	L.FRSDTLQITDLGVSGAREE.F	Y	56.85	2093.04	19	6	698.691	3	50.19	7	24887	SP_20180810_SynaptoPep_C4_1.raw	6	0	1	0	0	0	0	1	1	0	1	1	0	0	1	0	0	1250	1268
4	6	P11137|MTAP2_HUMAN	E.AVPKESKPPKPADEEIGIIQTSTEHTF.S	Y	56.84	2948.51	27	9.3	738.142	4	48.3	15	23701	SP_20180810_SynaptoPep_AD4_1.raw	33	2	2	3	2	1	3	2	1	2	2	1	3	1	3	2	3	455	481
4	6	P11137|MTAP2_HUMAN	N.AHHVPGGGNVKIDSQKL.N	Y	56.64	1755.94	17	3.4	439.993	4	22.1	6	10119	SP_20180810_SynaptoPep_C3_2.raw	18	1	2	1	2	2	2	1	0	2	2	0	0	1	0	0	2	1746	1762
4	6	P11137|MTAP2_HUMAN	L.EQAVTDSAM(+15.99)TSKTLEK.A	Y	56.49	1753.84	16	7.6	585.625	3	15.04	3	5468	SP_20180810_SynaptoPep_C2_1.raw	7	1	1	1	1	1	0	0	0	0	0	0	0	0	1	0	1	504	519	Oxidation (M)	M9:Oxidation (M):1000.00
4	6	P11137|MTAP2_HUMAN	E.SPQLATLAEDVTAALAKQGL	Y	56.12	1996.08	20	9.2	666.375	3	83.72	16	43073	SP_20180810_SynaptoPep_AD4_2.raw	1	0	0	0	0	0	0	0	0	0	0	0	0	0	0	0	1	1808	1827
4	6	P11137|MTAP2_HUMAN	G.SLDNAHHVPGGGNVKIDSQK.L	Y	55.88	2072.04	20	5.6	519.02	4	17.26	1	7354	SP_20180810_SynaptoPep_C1_1.raw	11	2	1	0	0	2	1	0	1	1	1	1	1	0	0	0	0	1742	1761
4	6	P11137|MTAP2_HUMAN	K.SKIGSTDNIKYQPKGGQVQIVTKKIDLSH.V	Y	55.74	3181.75	29	7.8	531.302	6	38.51	4	18232	SP_20180810_SynaptoPep_C2_2.raw	4	0	0	2	2	0	0	0	0	0	0	0	0	0	0	0	0	1675	1703
4	6	P11137|MTAP2_HUMAN	K.LEEKTTISDKEAVPKESKPPKPADEEIGIIQTSTEH.T	Y	55.66	3974.04	36	2.5	795.817	5	36.8	7	17574	SP_20180810_SynaptoPep_C4_1.raw	10	2	1	2	0	1	2	2	0	0	0	0	0	0	0	0	0	444	479
4	6	P11137|MTAP2_HUMAN	H.HVPGGGNVKIDSQK.L	Y	55.65	1434.76	14	4	479.262	3	12.32	6	4743	SP_20180810_SynaptoPep_C3_2.raw	4	0	0	1	1	1	1	0	0	0	0	0	0	0	0	0	0	1748	1761
4	6	P11137|MTAP2_HUMAN	H.AKARVDHGAEIITQSPGR.S	Y	55.5	1905.02	18	6	477.265	4	16.78	1	7093	SP_20180810_SynaptoPep_C1_1.raw	11	2	2	1	0	1	1	0	2	1	1	0	0	0	0	0	0	1768	1785
4	6	P11137|MTAP2_HUMAN	N.AHHVPGGGNVKIDSQK.L	Y	55.41	1642.85	16	4.8	548.628	3	10.83	6	3957	SP_20180810_SynaptoPep_C3_2.raw	5	0	1	0	0	2	2	0	0	0	0	0	0	0	0	0	0	1746	1761
4	6	P11137|MTAP2_HUMAN	Y.TVPLPSPVQDSENLSGESGTFYEGTDDKVR.R	Y	55.21	3223.52	30	1.8	1075.51	3	55.89	3	27866	SP_20180810_SynaptoPep_C2_1.raw	2	1	0	1	0	0	0	0	0	0	0	0	0	0	0	0	0	876	905
4	6	P11137|MTAP2_HUMAN	L.FRSDTLQITDLGVSGAREEF.V	Y	54.99	2240.11	20	10.6	747.718	3	59.67	11	31414	SP_20180810_SynaptoPep_AD2_1.raw	4	0	0	0	0	0	0	1	0	1	0	1	1	0	0	0	0	1250	1269
4	6	P11137|MTAP2_HUMAN	L.DFKEKAQAKVGSLDNAHHVPGGGNVKIDS.Q	Y	54.8	3017.53	29	3.5	604.516	5	29.24	1	14081	SP_20180810_SynaptoPep_C1_1.raw	3	2	1	0	0	0	0	0	0	0	0	0	0	0	0	0	0	1731	1759
4	6	P11137|MTAP2_HUMAN	F.LQPDDKKSLQQTSGPATAKD.S	Y	54.71	2127.08	20	8.5	710.04	3	13.26	11	5310	SP_20180810_SynaptoPep_AD2_1.raw	15	2	1	0	0	2	2	0	0	1	2	1	2	0	2	0	0	345	364
4	6	P11137|MTAP2_HUMAN	G.SLDNAHHVPGGGNVK.I	Y	54.64	1500.74	15	6.2	501.258	3	10.92	11	4031	SP_20180810_SynaptoPep_AD2_1.raw	11	1	1	0	0	0	1	1	1	1	1	2	2	0	0	0	0	1742	1756
4	6	P11137|MTAP2_HUMAN	L.SSVPEIAEVEPSKK.V	Y	54.57	1498.79	14	2.6	750.403	2	30.76	12	15154	SP_20180810_SynaptoPep_AD2_2.raw	16	2	2	0	0	2	2	1	0	1	2	2	2	0	0	0	0	1020	1033
4	6	P11137|MTAP2_HUMAN	K.AQAKVGSLDNAHHVPGGGNVKIDSQKL.N	Y	54.5	2739.44	27	1.3	548.896	5	29.23	1	14078	SP_20180810_SynaptoPep_C1_1.raw	16	1	1	1	2	3	3	2	2	0	0	0	0	0	0	0	1	1736	1762
4	6	P11137|MTAP2_HUMAN	G.SLDNAHHVPGGGNVKIDSQKL.N	Y	54.45	2185.12	21	7	547.292	4	28.89	6	13926	SP_20180810_SynaptoPep_C3_2.raw	11	2	1	1	0	2	3	1	0	0	0	0	1	0	0	0	0	1742	1762
4	6	P11137|MTAP2_HUMAN	T.AEAVAVLKGEQEKEAQHKDQ.T	Y	54.24	2207.12	20	3.4	552.789	4	16.28	1	6821	SP_20180810_SynaptoPep_C1_1.raw	10	2	1	0	0	1	1	0	0	1	0	1	2	0	0	1	0	100	119
4	6	P11137|MTAP2_HUMAN	H.AKARVDHGAEIITQSPGRSS.V	Y	53.95	2079.08	20	4.4	694.038	3	17.45	7	7068	SP_20180810_SynaptoPep_C4_1.raw	16	1	2	1	0	0	1	2	2	2	1	1	0	1	2	0	0	1768	1787
4	6	P11137|MTAP2_HUMAN	A.VAVLKGEQEKEAQHKDQ.T	Y	53.38	1936	17	1.4	485.008	4	9.45	6	3226	SP_20180810_SynaptoPep_C3_2.raw	18	2	1	1	1	2	2	1	1	0	2	1	2	0	0	1	1	103	119
4	6	P11137|MTAP2_HUMAN	L.DNAHHVPGGGN.V	Y	53.28	1073.46	11	5	537.742	2	7.14	12	1934	SP_20180810_SynaptoPep_AD2_2.raw	8	0	1	0	0	1	1	0	1	1	1	1	1	0	0	0	0	1744	1754
4	6	P11137|MTAP2_HUMAN	K.EAVPKESKPPKPADEEIGIIQTSTEHTF.S	Y	53.17	3077.56	28	8.5	770.403	4	47.71	3	23403	SP_20180810_SynaptoPep_C2_1.raw	16	0	1	2	2	0	1	1	1	1	0	0	0	1	2	2	2	454	481
4	6	P11137|MTAP2_HUMAN	A.GRVKDEFSVDKEASAHISG.D	Y	52.95	2031	19	2.9	508.759	4	24.07	1	11157	SP_20180810_SynaptoPep_C1_1.raw	3	1	1	0	0	1	0	0	0	0	0	0	0	0	0	0	0	923	941
4	6	P11137|MTAP2_HUMAN	K.SGLSKEFDQEKKANDRLD.T	Y	52.67	2079.02	18	5	520.766	4	21.1	3	8659	SP_20180810_SynaptoPep_C2_1.raw	7	0	0	2	2	0	0	0	0	0	0	0	0	0	1	1	1	944	961
4	6	P11137|MTAP2_HUMAN	S.LKADEGKKETSPESSLIQDEIAVK.L	Y	52.59	2614.37	24	7.4	872.47	3	38.94	6	19580	SP_20180810_SynaptoPep_C3_2.raw	4	0	0	0	1	1	2	0	0	0	0	0	0	0	0	0	0	1145	1168
4	6	P11137|MTAP2_HUMAN	P.ADEEIGIIQTSTEHTF.S	Y	52.57	1789.84	16	4.6	895.93	2	55.1	4	27342	SP_20180810_SynaptoPep_C2_2.raw	1	0	0	0	1	0	0	0	0	0	0	0	0	0	0	0	0	466	481
4	6	P11137|MTAP2_HUMAN	T.TAAGGESALAPSVFKQAKDK.V	Y	52.41	1975.04	20	6.8	494.77	4	33.06	9	16520	SP_20180810_SynaptoPep_AD1_1.raw	3	0	1	0	0	0	0	0	0	1	1	0	0	0	0	0	0	1507	1526
4	6	P11137|MTAP2_HUMAN	K.AQAKVGSLDNAHHVPGGGNVKIDSQKLNF.R	Y	52.19	3000.55	29	7.5	601.122	5	39.88	6	20102	SP_20180810_SynaptoPep_C3_2.raw	8	0	0	2	1	2	2	0	1	0	0	0	0	0	0	0	0	1736	1764
4	6	P11137|MTAP2_HUMAN	T.M(+15.99)ESLKADEGKKETSPESSLIQDEIAVK.L	Y	52.15	2977.48	27	10.1	745.385	4	39.97	6	20148	SP_20180810_SynaptoPep_C3_2.raw	5	0	0	1	1	1	1	0	0	0	0	0	0	0	0	1	0	1142	1168	Oxidation (M)	M1:Oxidation (M):1000.00
4	6	P11137|MTAP2_HUMAN	G.LSSVPEIAEVEPSKK.V	Y	52.08	1611.87	15	7.4	538.302	3	37.87	1	18943	SP_20180810_SynaptoPep_C1_1.raw	5	1	0	0	0	0	0	0	0	1	1	1	1	0	0	0	0	1019	1033
4	6	P11137|MTAP2_HUMAN	A.DRETAEEVSARIVQ.V	Y	52.01	1601.8	14	3	534.942	3	30.2	5	14503	SP_20180810_SynaptoPep_C3_1.raw	4	0	0	1	0	1	1	1	0	0	0	0	0	0	0	0	0	83	96
4	6	P11137|MTAP2_HUMAN	L.TEASAHSHPPEIKDQGGAGEGLVR.S	Y	52.01	2442.19	24	6.1	611.558	4	20.87	1	9361	SP_20180810_SynaptoPep_C1_1.raw	6	1	1	0	0	1	1	0	0	0	0	0	1	0	1	0	0	20	43
4	6	P11137|MTAP2_HUMAN	F.SEQKDQEPTTDM(+15.99)LKQDSFPVSLEQAVTDSAMTSKTLEK.A	Y	51.77	4258.01	38	-4.6	852.606	5	64.11	13	32322	SP_20180810_SynaptoPep_AD3_1.raw	5	0	0	1	1	0	0	0	0	0	0	0	0	2	0	0	1	482	519	Oxidation (M)	M12:Oxidation (M):50.28
4	6	P11137|MTAP2_HUMAN	G.QEPILTEKETELK.L	Y	51.66	1556.83	13	3.3	519.952	3	29.56	1	14265	SP_20180810_SynaptoPep_C1_1.raw	18	1	1	1	2	1	1	1	1	2	1	1	2	1	0	1	1	431	443
4	6	P11137|MTAP2_HUMAN	A.IIRTPPKSPATPKQ.L	Y	51.65	1532.9	14	4.2	384.235	4	15.79	9	6751	SP_20180810_SynaptoPep_AD1_1.raw	7	1	1	0	0	0	1	0	0	2	1	0	1	0	0	0	0	1646	1659
4	6	P11137|MTAP2_HUMAN	S.LEQAVTDSAM(+15.99)TSKTLEK.A	Y	51.61	1866.92	17	5.9	623.319	3	21.82	15	9006	SP_20180810_SynaptoPep_AD4_1.raw	2	0	0	0	1	0	0	0	0	0	0	0	0	0	0	1	0	503	519	Oxidation (M)	M10:Oxidation (M):1000.00
4	6	P11137|MTAP2_HUMAN	F.ITVVQTTTDEGESGSH.S	Y	51.56	1659.76	16	3.4	830.889	2	22.9	6	10563	SP_20180810_SynaptoPep_C3_2.raw	4	0	0	0	1	1	1	0	1	0	0	0	0	0	0	0	0	1292	1307
4	6	P11137|MTAP2_HUMAN	K.ADEGKKETSPESSLIQDEIAVK.L	Y	51.48	2373.19	22	8.9	594.31	4	40.79	6	20604	SP_20180810_SynaptoPep_C3_2.raw	14	0	0	2	2	2	2	1	2	0	0	0	0	0	0	1	2	1147	1168
4	6	P11137|MTAP2_HUMAN	M.A(+42.01)DERKDEAKAPHWTSAPLTE.A	Y	51.29	2293.1	20	5	574.284	4	34.98	13	16504	SP_20180810_SynaptoPep_AD3_1.raw	9	0	1	2	1	0	1	0	0	0	0	0	0	1	1	1	1	2	21	Acetylation (Protein N-term)	A1:Acetylation (Protein N-term):1000.00
4	6	P11137|MTAP2_HUMAN	K.EAINQETVQQRDTFTPSG.Q	Y	51.25	2019.95	18	4.9	1010.99	2	30.79	11	15200	SP_20180810_SynaptoPep_AD2_1.raw	2	0	0	0	0	0	0	0	0	1	0	1	0	0	0	0	0	413	430
4	6	P11137|MTAP2_HUMAN	G.Q(-17.03)EPILTEKETELK.L	Y	51.23	1539.8	13	-0.3	770.909	2	41.84	3	20174	SP_20180810_SynaptoPep_C2_1.raw	6	0	1	1	1	1	0	0	0	0	1	0	1	0	0	0	0	431	443	Pyro-glu from Q	Q1:Pyro-glu from Q:1000.00
4	6	P11137|MTAP2_HUMAN	F.SEQKDQEPTTDM(+15.99)LKQDSFPVSLEQAVTDSAM(+15.99)TSKTLEK.A	Y	51.18	4274.01	38	4.3	855.813	5	59.38	6	30727	SP_20180810_SynaptoPep_C3_2.raw	6	0	0	1	1	0	1	1	0	0	0	0	0	0	0	1	1	482	519	Oxidation (M)	M12:Oxidation (M):1000.00;M31:Oxidation (M):1000.00
4	6	P11137|MTAP2_HUMAN	F.GHTLVASLEDMKQK.T	Y	50.92	1555.8	14	6.2	519.611	3	33.43	6	16482	SP_20180810_SynaptoPep_C3_2.raw	1	0	0	0	0	0	1	0	0	0	0	0	0	0	0	0	0	227	240
4	6	P11137|MTAP2_HUMAN	Y.EQALAKDLSIPTD.A	Y	50.91	1399.72	13	6.5	700.872	2	46.32	15	22605	SP_20180810_SynaptoPep_AD4_1.raw	6	1	0	1	0	1	0	0	0	0	0	0	0	0	1	1	1	997	1009
4	6	P11137|MTAP2_HUMAN	E.EKTTISDKEAVPKESKPPKPADEEIGIIQTSTEHTF.S	Y	50.89	3980.03	36	10	797.021	5	46.34	4	22558	SP_20180810_SynaptoPep_C2_2.raw	1	0	0	0	1	0	0	0	0	0	0	0	0	0	0	0	0	446	481
4	6	P11137|MTAP2_HUMAN	M.A(+42.01)DERKDEAKAPH.W	Y	50.8	1407.67	12	5.4	470.235	3	7.17	12	1947	SP_20180810_SynaptoPep_AD2_2.raw	4	0	0	0	1	0	0	0	1	0	0	0	1	0	1	0	0	2	13	Acetylation (Protein N-term)	A1:Acetylation (Protein N-term):1000.00
4	6	P11137|MTAP2_HUMAN	S.VPEIAEVEPSKKVEQGLDF.A	Y	50.57	2113.09	19	11.8	705.38	3	55.88	6	28827	SP_20180810_SynaptoPep_C3_2.raw	10	2	1	1	0	2	2	0	1	0	0	0	0	0	0	1	0	1022	1040
4	6	P11137|MTAP2_HUMAN	V.VQTTTDEGESGSHSVRF.A	Y	50.43	1835.83	17	5.6	612.954	3	21.41	6	9728	SP_20180810_SynaptoPep_C3_2.raw	8	0	1	1	1	1	1	0	1	1	1	0	0	0	0	0	0	1295	1311
4	6	P11137|MTAP2_HUMAN	D.FITVVQTTTDEGESGSHS.V	Y	50.37	1893.86	18	10.1	947.947	2	37.61	11	19059	SP_20180810_SynaptoPep_AD2_1.raw	4	1	0	0	0	1	0	0	0	0	0	1	1	0	0	0	0	1291	1308
4	6	P11137|MTAP2_HUMAN	S.SVPEIAEVEPSKK.V	Y	50.3	1411.76	13	3.4	471.594	3	30.63	9	15150	SP_20180810_SynaptoPep_AD1_1.raw	14	1	2	0	1	2	2	0	0	2	1	1	2	0	0	0	0	1021	1033
4	6	P11137|MTAP2_HUMAN	Q.ALAKDLSIPTDASSEKAEKG.L	Y	50.16	2030.05	20	6.6	508.524	4	30.28	1	14682	SP_20180810_SynaptoPep_C1_1.raw	5	1	1	0	0	0	2	1	0	0	0	0	0	0	0	0	0	999	1018
4	6	P11137|MTAP2_HUMAN	L.DNAHHVPGGGNVK.I	Y	49.96	1300.63	13	0	434.55	3	7.88	12	2354	SP_20180810_SynaptoPep_AD2_2.raw	1	0	0	0	0	0	0	0	0	0	0	0	1	0	0	0	0	1744	1756
4	6	P11137|MTAP2_HUMAN	M.EFIQGPKEESKETPDISITPSDVAEPLH.E	Y	49.96	3092.52	28	12.5	774.147	4	56.66	4	28198	SP_20180810_SynaptoPep_C2_2.raw	12	1	1	1	1	2	2	1	0	0	0	1	0	0	0	1	1	1195	1222
4	6	P11137|MTAP2_HUMAN	T.VPLPSPVQDSENLSGESGTFYEGTDDKVRRDLATD.L	Y	49.56	3793.79	35	3.1	949.458	4	56.73	5	29066	SP_20180810_SynaptoPep_C3_1.raw	2	0	0	1	0	1	0	0	0	0	0	0	0	0	0	0	0	877	911
4	6	P11137|MTAP2_HUMAN	A.LAKDLSIPTDASSEKAEKG.L	Y	49.52	1959.02	19	5.8	490.764	4	26.31	1	12422	SP_20180810_SynaptoPep_C1_1.raw	19	2	2	1	0	2	2	2	1	1	1	2	2	0	1	0	0	1000	1018
4	6	P11137|MTAP2_HUMAN	K.VGSLDNAHHVPGGGNVKIDSQK.L	Y	49.47	2228.13	22	7.2	558.044	4	20.76	1	9297	SP_20180810_SynaptoPep_C1_1.raw	3	2	1	0	0	0	0	0	0	0	0	0	0	0	0	0	0	1740	1761
4	6	P11137|MTAP2_HUMAN	Q.EPILTEKETELK.L	Y	49.45	1428.77	12	5.8	715.397	2	30.78	5	14821	SP_20180810_SynaptoPep_C3_1.raw	17	1	2	2	1	2	2	1	1	1	1	0	0	0	0	2	1	432	443
4	6	P11137|MTAP2_HUMAN	T.SADRETAEEVSARIVQ.V	Y	49.41	1759.87	16	6.9	587.635	3	30.27	3	13747	SP_20180810_SynaptoPep_C2_1.raw	1	0	0	1	0	0	0	0	0	0	0	0	0	0	0	0	0	81	96
4	6	P11137|MTAP2_HUMAN	A.SAHSHPPEIKDQGGAGEGLVR.S	Y	49.3	2141.06	21	7.3	536.277	4	21.2	2	9416	SP_20180810_SynaptoPep_C1_2.raw	1	0	1	0	0	0	0	0	0	0	0	0	0	0	0	0	0	23	43
4	6	P11137|MTAP2_HUMAN	F.SEQKDQEPTTDMLKQDSFPVSL.E	Y	49.28	2522.18	22	7.1	841.741	3	60.55	14	30732	SP_20180810_SynaptoPep_AD3_2.raw	8	1	1	1	1	0	1	0	0	0	0	0	0	0	1	1	1	482	503
4	6	P11137|MTAP2_HUMAN	S.SVPEIAEVEPSK.K	Y	49.2	1283.66	12	6.1	642.842	2	36.28	9	18341	SP_20180810_SynaptoPep_AD1_1.raw	4	0	0	0	0	1	0	0	0	1	1	1	0	0	0	0	0	1021	1032
4	6	P11137|MTAP2_HUMAN	G.INGELTSADRETAEEVSARIVQ.V	Y	48.88	2387.19	22	10.6	796.747	3	44.19	1	22469	SP_20180810_SynaptoPep_C1_1.raw	2	1	1	0	0	0	0	0	0	0	0	0	0	0	0	0	0	75	96
4	6	P11137|MTAP2_HUMAN	L.SSVPEIAEVEPSK.K	Y	48.8	1370.69	13	5.3	686.357	2	36.59	12	18453	SP_20180810_SynaptoPep_AD2_2.raw	6	0	1	0	0	1	1	0	0	0	1	1	1	0	0	0	0	1020	1032
4	6	P11137|MTAP2_HUMAN	I.TPSDVAEPLH.E	Y	48.76	1064.51	10	5	533.267	2	23.62	5	10819	SP_20180810_SynaptoPep_C3_1.raw	4	1	0	1	0	1	1	0	0	0	0	0	0	0	0	0	0	1213	1222
4	6	P11137|MTAP2_HUMAN	T.VPLPSPVQDSENLSGESGTFYEGTDDKVRR.D	Y	48.74	3278.57	30	9.1	820.657	4	50.51	2	25677	SP_20180810_SynaptoPep_C1_2.raw	3	0	1	0	0	0	0	0	0	1	1	0	0	0	0	0	0	877	906
4	6	P11137|MTAP2_HUMAN	K.VSDGVTKSPEKRSSLPRPSSILPPRR.G	Y	48.72	2845.59	26	10.6	475.277	6	32.67	10	16327	SP_20180810_SynaptoPep_AD1_2.raw	2	0	0	0	0	0	0	0	0	1	1	0	0	0	0	0	0	1527	1552
4	6	P11137|MTAP2_HUMAN	Q.DSENLSGESGTFYEGTDDKVR.R	Y	48.47	2305	21	12	769.349	3	31.25	3	14302	SP_20180810_SynaptoPep_C2_1.raw	1	0	0	1	0	0	0	0	0	0	0	0	0	0	0	0	0	885	905
4	6	P11137|MTAP2_HUMAN	T.VPLPSPVQDSENLSGESGTFYEGTDDKVRRD.L	Y	48.31	3393.6	31	5.2	849.411	4	50.86	2	25855	SP_20180810_SynaptoPep_C1_2.raw	2	1	1	0	0	0	0	0	0	0	0	0	0	0	0	0	0	877	907
4	6	P11137|MTAP2_HUMAN	E.SPQLATLAEDVTAALAKQ.G	Y	48.3	1825.98	18	4.9	609.67	3	81.52	16	41850	SP_20180810_SynaptoPep_AD4_2.raw	1	0	0	0	0	0	0	0	0	0	0	0	0	0	0	0	1	1808	1825
4	6	P11137|MTAP2_HUMAN	M.LKQDSFPVSLEQAVTDSAM(+15.99)TSKTLEK.A	Y	48.16	2868.44	26	6.8	718.123	4	60.21	4	30142	SP_20180810_SynaptoPep_C2_2.raw	2	0	0	1	1	0	0	0	0	0	0	0	0	0	0	0	0	494	519	Oxidation (M)	M19:Oxidation (M):1000.00
4	6	P11137|MTAP2_HUMAN	S.VPEIAEVEPSKK.V	Y	48.15	1324.72	12	4.3	442.584	3	27.45	6	13114	SP_20180810_SynaptoPep_C3_2.raw	9	1	2	0	0	1	1	0	0	1	1	1	1	0	0	0	0	1022	1033
4	6	P11137|MTAP2_HUMAN	D.ASSEKAEKGLSSVPEIAEVEPSK.K	Y	48.11	2371.21	23	12	791.421	3	39.5	6	19887	SP_20180810_SynaptoPep_C3_2.raw	3	1	0	0	0	0	2	0	0	0	0	0	0	0	0	0	0	1010	1032
4	6	P11137|MTAP2_HUMAN	N.AHHVPGGGNVKIDS.Q	Y	47.99	1386.7	14	7.6	463.244	3	15.2	4	5554	SP_20180810_SynaptoPep_C2_2.raw	2	0	0	0	1	1	0	0	0	0	0	0	0	0	0	0	0	1746	1759
4	6	P11137|MTAP2_HUMAN	E.EIGIIQTSTEHTF.S	Y	47.97	1474.73	13	7.3	738.378	2	50.4	12	26074	SP_20180810_SynaptoPep_AD2_2.raw	2	0	0	0	0	0	0	0	0	0	0	1	1	0	0	0	0	469	481
4	6	P11137|MTAP2_HUMAN	K.VAIIRTPPKSPATPKQ.L	Y	47.88	1703.01	16	4.5	568.68	3	26.53	2	12387	SP_20180810_SynaptoPep_C1_2.raw	7	1	2	0	1	0	1	0	0	1	1	0	0	0	0	0	0	1644	1659
4	6	P11137|MTAP2_HUMAN	Q.TSGPATAKDSFKIEEPHEAKPDK.M	Y	47.83	2482.23	23	4.7	497.456	5	23.9	10	11363	SP_20180810_SynaptoPep_AD1_2.raw	11	2	1	0	0	2	1	0	0	1	1	1	2	0	0	0	0	356	378
4	6	P11137|MTAP2_HUMAN	K.VSDGVTKSPEKRSSLPRP.S	Y	47.83	1939.05	18	5.1	485.772	4	16.04	1	6690	SP_20180810_SynaptoPep_C1_1.raw	2	1	1	0	0	0	0	0	0	0	0	0	0	0	0	0	0	1527	1544
4	6	P11137|MTAP2_HUMAN	K.VSDGVTKSPEKRSSLPRPSS.I	Y	47.56	2113.11	20	4.6	529.288	4	15.1	9	6367	SP_20180810_SynaptoPep_AD1_1.raw	1	0	0	0	0	0	0	0	0	1	0	0	0	0	0	0	0	1527	1546
4	6	P11137|MTAP2_HUMAN	E.AVPKESKPPKPADEEIGIIQTSTEHT.F	Y	47.55	2801.44	26	7.7	701.374	4	35.83	3	16854	SP_20180810_SynaptoPep_C2_1.raw	14	1	1	2	2	1	3	1	1	0	1	1	0	0	0	0	0	455	480
4	6	P11137|MTAP2_HUMAN	Y.EQALAKDLSIPTDASSEKAEKG.L	Y	47.47	2287.15	22	12.4	763.402	3	36.85	4	17303	SP_20180810_SynaptoPep_C2_2.raw	6	0	0	1	1	1	1	0	2	0	0	0	0	0	0	0	0	997	1018
4	6	P11137|MTAP2_HUMAN	H.VPGGGNVKIDS.Q	Y	47.33	1041.55	11	4.8	521.783	2	19.82	6	8823	SP_20180810_SynaptoPep_C3_2.raw	7	0	1	1	1	1	1	0	1	0	0	0	0	0	0	0	1	1749	1759
4	6	P11137|MTAP2_HUMAN	K.DLSIPTDASSEKAEKG.L	Y	47.16	1646.8	16	6	549.944	3	28.33	4	12583	SP_20180810_SynaptoPep_C2_2.raw	6	1	1	1	1	2	0	0	0	0	0	0	0	0	0	0	0	1003	1018
4	6	P11137|MTAP2_HUMAN	F.KEKAQAKVGSLDNAHHVPGGGNVKIDSQKLNF.R	Y	47.14	3385.79	32	8.8	565.31	6	38.22	15	18118	SP_20180810_SynaptoPep_AD4_1.raw	9	0	0	4	2	0	1	0	0	0	0	0	0	0	0	1	1	1733	1764
4	6	P11137|MTAP2_HUMAN	D.GVTKSPEKRSSLPRP.S	Y	47.08	1637.92	15	4.3	410.489	4	12.03	1	4479	SP_20180810_SynaptoPep_C1_1.raw	3	2	1	0	0	0	0	0	0	0	0	0	0	0	0	0	0	1530	1544
4	6	P11137|MTAP2_HUMAN	F.SEQKDQEPTTDMLKQDSFPVS.L	Y	47.03	2409.1	21	7.9	804.047	3	45.93	4	22327	SP_20180810_SynaptoPep_C2_2.raw	9	0	1	0	1	1	1	0	0	0	0	1	1	0	1	1	1	482	502
4	6	P11137|MTAP2_HUMAN	Q.VVTAEAVAVLK.G	Y	47	1098.66	11	8	550.344	2	43.19	1	21919	SP_20180810_SynaptoPep_C1_1.raw	9	1	0	0	1	1	1	1	0	0	0	1	0	1	1	1	0	97	107
4	6	P11137|MTAP2_HUMAN	A.VPKESKPPKPADEEIGIIQTSTEHTF.S	Y	46.95	2877.48	26	6.3	720.381	4	48.09	5	24428	SP_20180810_SynaptoPep_C3_1.raw	7	0	1	1	0	2	1	1	0	0	0	0	0	0	0	1	0	456	481
4	6	P11137|MTAP2_HUMAN	E.ASAHSHPPEIKDQGGAGEGLVRS.A	Y	46.7	2299.13	23	5.4	575.793	4	20.49	6	9210	SP_20180810_SynaptoPep_C3_2.raw	2	0	1	0	0	0	1	0	0	0	0	0	0	0	0	0	0	22	44
4	6	P11137|MTAP2_HUMAN	T.AEAVAVLKGEQEKEAQHKDQTA.A	Y	46.69	2379.2	22	4.4	595.811	4	20.17	15	8104	SP_20180810_SynaptoPep_AD4_1.raw	11	0	0	2	1	2	1	0	1	0	0	0	0	1	1	1	1	100	121
4	6	P11137|MTAP2_HUMAN	E.SPQLATLAEDVT.A	Y	46.6	1243.63	12	5.5	622.825	2	54.76	14	27534	SP_20180810_SynaptoPep_AD3_2.raw	4	0	0	0	0	0	0	0	0	0	0	0	0	1	1	1	1	1808	1819
4	6	P11137|MTAP2_HUMAN	A.AGGESALAPSVFKQ.A	Y	46.55	1360.7	14	6.6	681.361	2	40.48	12	20639	SP_20180810_SynaptoPep_AD2_2.raw	1	0	0	0	0	0	0	0	0	0	0	0	1	0	0	0	0	1509	1522
4	6	P11137|MTAP2_HUMAN	C.FPVESKEEEQIEKVKATGEE.S	Y	46.37	2305.13	20	0.8	769.385	3	33.34	5	16255	SP_20180810_SynaptoPep_C3_1.raw	3	0	0	1	0	1	1	0	0	0	0	0	0	0	0	0	0	759	778
4	6	P11137|MTAP2_HUMAN	L.DFKEKAQAKVGSLDNAHHVPGGGNVKIDSQKL.N	Y	46.36	3386.77	32	5.2	678.365	5	32.85	1	16123	SP_20180810_SynaptoPep_C1_1.raw	6	3	2	0	1	0	0	0	0	0	0	0	0	0	0	0	0	1731	1762
4	6	P11137|MTAP2_HUMAN	L.AEDVTAALAKQ.G	Y	46.33	1115.58	11	4.8	558.801	2	26.52	16	11643	SP_20180810_SynaptoPep_AD4_2.raw	7	0	1	1	1	0	1	0	0	1	0	0	0	0	0	1	1	1815	1825
4	6	P11137|MTAP2_HUMAN	A.HSPSRKFILKPAIKYTRPTH.L	Y	46.32	2376.35	20	0.8	476.279	5	29.99	3	13590	SP_20180810_SynaptoPep_C2_1.raw	5	0	0	2	2	0	0	0	0	0	0	0	0	0	0	0	1	1479	1498
4	6	P11137|MTAP2_HUMAN	N.AHHVPGGGNVKIDSQKLNF.R	Y	46.24	2017.05	19	5.7	505.272	4	35.64	4	16630	SP_20180810_SynaptoPep_C2_2.raw	6	0	0	1	1	0	1	0	0	0	0	0	0	1	0	1	1	1746	1764
4	6	P11137|MTAP2_HUMAN	R.VDDKDKIEGVGAATSAELD.M	Y	46.24	1931.93	19	2.8	644.986	3	33.83	6	16706	SP_20180810_SynaptoPep_C3_2.raw	10	1	0	1	1	0	2	0	1	0	0	0	0	1	0	2	1	541	559
4	6	P11137|MTAP2_HUMAN	G.LSKEFDQEKKANDRLD.T	Y	46.21	1934.97	16	5.6	484.752	4	14.84	6	6103	SP_20180810_SynaptoPep_C3_2.raw	2	0	0	0	0	1	1	0	0	0	0	0	0	0	0	0	0	946	961
4	6	P11137|MTAP2_HUMAN	F.SEQKDQEPTTDM(+15.99).L	Y	46.19	1423.58	12	5	712.799	2	7.48	5	2138	SP_20180810_SynaptoPep_C3_1.raw	2	0	0	0	0	1	0	0	0	0	0	0	0	1	0	0	0	482	493	Oxidation (M)	M12:Oxidation (M):1000.00
4	6	P11137|MTAP2_HUMAN	H.AKARVDHGAEIITQSPG.R	Y	46.08	1748.92	17	6.3	583.983	3	21.7	8	9177	SP_20180810_SynaptoPep_C4_2.raw	13	0	2	2	2	2	1	0	1	1	0	0	0	0	0	1	1	1768	1784
4	6	P11137|MTAP2_HUMAN	S.GEHESLTMESLKADEGKKETSPESSLIQDEIAVK.L	Y	45.87	3714.81	34	7	743.975	5	49.39	4	24241	SP_20180810_SynaptoPep_C2_2.raw	6	0	0	0	1	2	2	1	0	0	0	0	0	0	0	0	0	1135	1168
4	6	P11137|MTAP2_HUMAN	H.VPGGGNVKIDSQK.L	Y	45.85	1297.7	13	1.8	649.858	2	14.41	6	5863	SP_20180810_SynaptoPep_C3_2.raw	5	0	0	1	0	2	2	0	0	0	0	0	0	0	0	0	0	1749	1761
4	6	P11137|MTAP2_HUMAN	S.VPEIAEVEPSK.K	Y	45.73	1196.63	11	6.2	599.325	2	33.49	2	16293	SP_20180810_SynaptoPep_C1_2.raw	4	1	1	0	0	0	0	0	0	0	1	1	0	0	0	0	0	1022	1032
4	6	P11137|MTAP2_HUMAN	A.GRVKDEFSVDKEAS.A	Y	45.69	1565.77	14	5.9	522.933	3	15.94	1	6634	SP_20180810_SynaptoPep_C1_1.raw	1	1	0	0	0	0	0	0	0	0	0	0	0	0	0	0	0	923	936
4	6	P11137|MTAP2_HUMAN	E.EEKEAINQETVQQRDTFTPSG.Q	Y	45.51	2406.13	21	7.9	803.057	3	27.89	1	13315	SP_20180810_SynaptoPep_C1_1.raw	8	1	1	0	0	0	1	0	0	1	1	0	1	1	1	0	0	410	430
4	6	P11137|MTAP2_HUMAN	V.DHGAEIITQSP.G	Y	45.47	1166.56	11	4.6	584.288	2	27.5	3	12201	SP_20180810_SynaptoPep_C2_1.raw	1	0	0	1	0	0	0	0	0	0	0	0	0	0	0	0	0	1773	1783
4	6	P11137|MTAP2_HUMAN	M.A(+42.01)DERKDEAKAPHWTSAPLTEASAHSHPPEIKDQGGAGEGLVR.S	Y	45.43	4487.19	42	12.6	642.042	7	41.76	10	21429	SP_20180810_SynaptoPep_AD1_2.raw	6	0	0	0	1	0	0	1	0	1	1	1	1	0	0	0	0	2	43	Acetylation (Protein N-term)	A1:Acetylation (Protein N-term):1000.00
4	6	P11137|MTAP2_HUMAN	D.FITVVQTTTDEGESGSHSVRF.A	Y	45.31	2296.1	21	-1.9	766.372	3	50.91	8	24910	SP_20180810_SynaptoPep_C4_2.raw	3	0	0	0	1	0	0	1	1	0	0	0	0	0	0	0	0	1291	1311
4	6	P11137|MTAP2_HUMAN	N.DRLDTVLEKSEEHADS.K	Y	45.28	1842.86	16	2.6	615.295	3	30.18	5	14491	SP_20180810_SynaptoPep_C3_1.raw	2	0	0	1	0	1	0	0	0	0	0	0	0	0	0	0	0	958	973
4	6	P11137|MTAP2_HUMAN	F.REHAKARVDHGAEIITQSPGRSS.V	Y	45.25	2501.28	23	3.4	626.331	4	17.22	3	6610	SP_20180810_SynaptoPep_C2_1.raw	12	1	2	1	2	1	1	1	1	0	0	0	0	1	0	0	1	1765	1787
4	6	P11137|MTAP2_HUMAN	L.VASLEDMKQKTEPSLVVPGIDLPKEPPTPKE.Q	Y	45.02	3371.79	31	11.6	675.373	5	60.57	12	31662	SP_20180810_SynaptoPep_AD2_2.raw	5	0	0	0	0	0	0	0	0	0	1	2	2	0	0	0	0	231	261
4	6	P11137|MTAP2_HUMAN	T.ISDKEAVPKESKPPKPADEEIGIIQTSTEHTF.S	Y	44.98	3520.79	32	6.9	705.171	5	47.42	4	23157	SP_20180810_SynaptoPep_C2_2.raw	5	0	0	1	2	1	0	0	0	0	0	0	1	0	0	0	0	450	481
4	6	P11137|MTAP2_HUMAN	F.LQPDDKKSLQQTSGPATAKDSFKIEEPHEAKPDK.M	Y	44.93	3762.91	34	7.4	538.569	7	29.18	5	13928	SP_20180810_SynaptoPep_C3_1.raw	9	1	0	1	0	3	1	0	0	2	0	1	0	0	0	0	0	345	378
4	6	P11137|MTAP2_HUMAN	Q.AEPKDGSPEAPASPER.E	Y	44.82	1636.77	16	4.2	546.599	3	11.72	10	4567	SP_20180810_SynaptoPep_AD1_2.raw	5	0	1	0	0	0	0	0	0	1	1	1	1	0	0	0	0	1341	1356
4	6	P11137|MTAP2_HUMAN	V.SGDRDENSFSLNSS.I	Y	44.8	1513.63	14	3.1	757.824	2	23.35	1	10754	SP_20180810_SynaptoPep_C1_1.raw	4	1	1	0	0	0	1	0	0	1	0	0	0	0	0	0	0	1555	1568
4	6	P11137|MTAP2_HUMAN	R.TPPKSPATPKQ.L	Y	44.67	1150.63	11	1	576.325	2	8.76	5	2800	SP_20180810_SynaptoPep_C3_1.raw	16	1	1	1	1	1	1	1	1	1	1	1	1	1	1	1	1	1649	1659
4	6	P11137|MTAP2_HUMAN	A.VPKESKPPKPADEEIGIIQTSTEH.T	Y	44.63	2629.36	24	7	658.352	4	33.62	6	16585	SP_20180810_SynaptoPep_C3_2.raw	2	1	0	0	0	0	1	0	0	0	0	0	0	0	0	0	0	456	479
4	6	P11137|MTAP2_HUMAN	E.GKKETSPESSLIQDEIAVK.L	Y	44.53	2058.08	19	9	687.042	3	38.83	6	19514	SP_20180810_SynaptoPep_C3_2.raw	3	0	0	0	1	1	1	0	0	0	0	0	0	0	0	0	0	1150	1168
4	6	P11137|MTAP2_HUMAN	S.ALKEEATKSIEPGSDYYELSDTRESVH.E	Y	44.45	3053.45	27	8.1	764.375	4	37.18	4	17489	SP_20180810_SynaptoPep_C2_2.raw	1	0	0	0	1	0	0	0	0	0	0	0	0	0	0	0	0	577	603
4	6	P11137|MTAP2_HUMAN	M.APDLPEMLDLAGTRSR.L	Y	44.28	1740.88	16	9.7	581.307	3	59.52	1	30748	SP_20180810_SynaptoPep_C1_1.raw	4	1	0	1	1	0	1	0	0	0	0	0	0	0	0	0	0	803	818
4	6	P11137|MTAP2_HUMAN	E.SGHM(+15.99)KEGTKVSETEVKEKVAKPDL.V	Y	44.24	2642.36	24	4.3	661.6	4	23.36	5	10674	SP_20180810_SynaptoPep_C3_1.raw	9	1	0	1	0	3	2	0	0	0	0	1	0	0	0	0	1	1096	1119	Oxidation (M)	M4:Oxidation (M):1000.00
4	6	P11137|MTAP2_HUMAN	I.IRTPPKSPATPKQ.L	Y	44.22	1419.82	13	5.8	474.283	3	10.6	1	3718	SP_20180810_SynaptoPep_C1_1.raw	3	1	0	0	0	0	0	0	0	0	0	1	1	0	0	0	0	1647	1659
4	6	P11137|MTAP2_HUMAN	R.VDHGAEIITQSP.G	Y	44.16	1265.63	12	6.9	633.824	2	28.36	6	13625	SP_20180810_SynaptoPep_C3_2.raw	8	0	0	1	1	1	1	1	1	0	0	0	0	0	0	1	1	1772	1783
4	6	P11137|MTAP2_HUMAN	R.TPPKSPATPKQLRLINQPLPDLK.N	Y	44.12	2551.48	23	8.5	511.309	5	52.78	15	26154	SP_20180810_SynaptoPep_AD4_1.raw	8	0	0	2	2	2	0	0	0	0	0	0	0	0	0	1	1	1649	1671
4	6	P11137|MTAP2_HUMAN	M.TEPSALIEKSS.I	Y	44.12	1160.59	11	6.1	581.307	2	26.15	16	11433	SP_20180810_SynaptoPep_AD4_2.raw	12	1	1	1	1	1	1	1	0	0	1	0	0	1	1	1	1	522	532
4	6	P11137|MTAP2_HUMAN	F.SEQKDQEPTTDMLKQ.D	Y	43.89	1776.82	15	0.9	889.418	2	20.54	11	9395	SP_20180810_SynaptoPep_AD2_1.raw	3	0	0	0	0	0	0	0	0	1	0	2	0	0	0	0	0	482	496
4	6	P11137|MTAP2_HUMAN	F.SEQKDQEPTTDMLKQDSFPVSLEQAVTDSAMTSKTLEK.A	Y	43.87	4242.02	38	6.8	849.417	5	66.88	14	34214	SP_20180810_SynaptoPep_AD3_2.raw	5	1	0	1	1	0	0	0	0	0	0	0	0	0	1	0	1	482	519
4	6	P11137|MTAP2_HUMAN	L.EKAM(+15.99)TEPSALIEK.S	Y	43.78	1461.74	13	7.8	731.882	2	25	5	11584	SP_20180810_SynaptoPep_C3_1.raw	9	1	2	0	0	1	2	1	1	0	1	0	0	0	0	0	0	518	530	Oxidation (M)	M4:Oxidation (M):1000.00
4	6	P11137|MTAP2_HUMAN	S.VPEIAEVEPSKKVEQG.L	Y	43.58	1737.91	16	6.2	580.316	3	31.68	6	15497	SP_20180810_SynaptoPep_C3_2.raw	1	0	0	0	0	0	1	0	0	0	0	0	0	0	0	0	0	1022	1037
4	6	P11137|MTAP2_HUMAN	R.VKDEFSVDKEASAHISGDK.S	Y	43.52	2061	19	3.8	516.26	4	23.52	6	10910	SP_20180810_SynaptoPep_C3_2.raw	6	1	0	1	1	1	2	0	0	0	0	0	0	0	0	0	0	925	943
4	6	P11137|MTAP2_HUMAN	L.AKDLSIPTDASSEKA.E	Y	43.38	1531.77	15	10.3	766.902	2	24.52	12	11630	SP_20180810_SynaptoPep_AD2_2.raw	1	0	0	0	0	0	0	0	0	0	0	0	1	0	0	0	0	1001	1015
4	6	P11137|MTAP2_HUMAN	L.EKAMTEPSALIEKSSIQE.L	Y	42.88	1989.99	18	10.5	664.345	3	41.52	15	19934	SP_20180810_SynaptoPep_AD4_1.raw	4	0	1	0	0	0	1	0	0	0	0	0	0	0	0	1	1	518	535
4	6	P11137|MTAP2_HUMAN	L.EEEKEAINQETVQQRDTFTPSG.Q	Y	42.87	2535.17	22	3.5	846.068	3	29.35	9	14424	SP_20180810_SynaptoPep_AD1_1.raw	11	1	0	1	1	0	0	0	1	1	1	1	1	1	1	0	1	409	430
4	6	P11137|MTAP2_HUMAN	E.SGHM(+15.99)KEGTKVSETEVKEKVAKPD.L	Y	42.71	2529.27	23	5.7	506.865	5	12.13	6	4638	SP_20180810_SynaptoPep_C3_2.raw	2	1	0	0	0	0	1	0	0	0	0	0	0	0	0	0	0	1096	1118	Oxidation (M)	M4:Oxidation (M):1000.00
4	6	P11137|MTAP2_HUMAN	K.VGSLDNAHHVPGGGNVK.I	Y	42.54	1656.83	17	3.8	415.217	4	15.9	9	6809	SP_20180810_SynaptoPep_AD1_1.raw	8	1	1	0	0	1	1	0	0	1	1	1	1	0	0	0	0	1740	1756
4	6	P11137|MTAP2_HUMAN	E.FIQGPKEESKETPDIS.I	Y	42.47	1803.89	16	4.6	602.306	3	28.46	4	12652	SP_20180810_SynaptoPep_C2_2.raw	5	0	0	1	1	0	1	1	0	0	0	0	0	0	0	0	1	1196	1211
4	6	P11137|MTAP2_HUMAN	F.IQGPKEESKETPDISITPSDVAEPLHETIVSEPAEIQS.E	Y	42.34	4100.03	38	7.3	1026.02	4	63.85	3	32199	SP_20180810_SynaptoPep_C2_1.raw	4	1	1	1	0	1	0	0	0	0	0	0	0	0	0	0	0	1197	1234
4	6	P11137|MTAP2_HUMAN	L.LTASKMEFHDQ.Q	Y	42.31	1305.6	11	2.4	436.209	3	21.28	3	8761	SP_20180810_SynaptoPep_C2_1.raw	2	0	0	1	0	0	0	0	0	0	0	0	0	0	1	0	0	154	164
4	6	P11137|MTAP2_HUMAN	K.AQAKVGSLDNAHHVPGGGNVKIDSQK.L	Y	42.25	2626.36	26	6.6	657.601	4	22.94	2	10376	SP_20180810_SynaptoPep_C1_2.raw	7	1	1	0	0	2	1	0	1	1	0	0	0	0	0	0	0	1736	1761
4	6	P11137|MTAP2_HUMAN	F.SEQKDQEPTTDM.L	Y	42.21	1407.58	12	4.5	704.802	2	12.8	6	4994	SP_20180810_SynaptoPep_C3_2.raw	4	0	1	0	0	1	1	0	0	0	0	0	0	0	0	0	1	482	493
4	6	P11137|MTAP2_HUMAN	L.AKDLSIPTDASSEKAE.K	Y	42.18	1660.82	16	7.3	554.616	3	25.31	2	11699	SP_20180810_SynaptoPep_C1_2.raw	4	1	1	0	0	0	0	0	0	1	0	0	1	0	0	0	0	1001	1016
4	6	P11137|MTAP2_HUMAN	A.FLQPDDKKSLQQTSGPATAKD.S	Y	42.12	2274.15	21	7.8	569.549	4	23.11	1	10624	SP_20180810_SynaptoPep_C1_1.raw	1	1	0	0	0	0	0	0	0	0	0	0	0	0	0	0	0	344	364
4	6	P11137|MTAP2_HUMAN	S.SVPEIAEVEPSKKVEQG.L	Y	41.96	1824.95	17	4.9	913.485	2	34.11	6	16863	SP_20180810_SynaptoPep_C3_2.raw	8	1	1	0	2	1	1	1	0	0	0	0	0	0	0	0	1	1021	1037
4	6	P11137|MTAP2_HUMAN	L.DFKEKAQAKVGSLD.N	Y	41.86	1534.8	14	5.3	512.61	3	22.04	1	10020	SP_20180810_SynaptoPep_C1_1.raw	1	1	0	0	0	0	0	0	0	0	0	0	0	0	0	0	0	1731	1744
4	6	P11137|MTAP2_HUMAN	K.AEKGLSSVPEIAEVEPSKKVEQGLDF.A	Y	41.86	2785.44	26	9.3	697.373	4	59.57	3	29872	SP_20180810_SynaptoPep_C2_1.raw	9	1	1	1	2	2	1	1	0	0	0	0	0	0	0	0	0	1015	1040
4	6	P11137|MTAP2_HUMAN	K.YQPKGGQVQIVTKKIDLSH.V	Y	41.86	2138.18	19	6.6	535.557	4	34.09	3	15871	SP_20180810_SynaptoPep_C2_1.raw	1	0	0	1	0	0	0	0	0	0	0	0	0	0	0	0	0	1685	1703
4	6	P11137|MTAP2_HUMAN	A.EDVTAALAKQGL	Y	41.84	1214.65	12	2.7	608.334	2	45.64	16	22276	SP_20180810_SynaptoPep_AD4_2.raw	2	0	0	0	0	0	0	0	0	0	0	0	0	0	1	0	1	1816	1827
4	6	P11137|MTAP2_HUMAN	F.ILKPAIKYTRPTHL.S	Y	41.82	1650	14	6.3	413.509	4	34.52	3	16109	SP_20180810_SynaptoPep_C2_1.raw	1	0	0	1	0	0	0	0	0	0	0	0	0	0	0	0	0	1486	1499
4	6	P11137|MTAP2_HUMAN	E.TIPKEEKAEKEARRSSLE.K	Y	41.81	2100.12	18	5.1	526.039	4	11.9	4	3874	SP_20180810_SynaptoPep_C2_2.raw	2	0	0	1	1	0	0	0	0	0	0	0	0	0	0	0	0	1406	1423
4	6	P11137|MTAP2_HUMAN	T.SAPLTEASAHSHPPEIKDQGGAG.E	Y	41.8	2256.08	23	13.4	753.043	3	22.93	11	10746	SP_20180810_SynaptoPep_AD2_1.raw	1	0	0	0	0	0	0	0	0	0	0	1	0	0	0	0	0	16	38
4	6	P11137|MTAP2_HUMAN	N.AHHVPGGGNVKIDSQKLN.F	Y	41.74	1869.98	18	4	468.504	4	20.03	4	8051	SP_20180810_SynaptoPep_C2_2.raw	5	0	0	1	2	1	1	0	0	0	0	0	0	0	0	0	0	1746	1763
4	6	P11137|MTAP2_HUMAN	T.TISDKEAVPKESKPPKPADEEIGIIQTSTEHTF.S	Y	41.7	3621.84	33	2.3	725.377	5	46.6	6	23847	SP_20180810_SynaptoPep_C3_2.raw	2	0	0	0	1	0	1	0	0	0	0	0	0	0	0	0	0	449	481
4	6	P11137|MTAP2_HUMAN	L.DFKEKAQAKVGSLDNAHHVPGGGNVK.I	Y	41.68	2702.39	26	7.7	541.489	5	24.99	2	11528	SP_20180810_SynaptoPep_C1_2.raw	8	3	3	0	0	0	0	0	0	2	0	0	0	0	0	0	0	1731	1756
4	6	P11137|MTAP2_HUMAN	S.SVPEIAEVEPSKKVE.Q	Y	41.66	1639.87	15	7	547.633	3	35.91	4	16784	SP_20180810_SynaptoPep_C2_2.raw	3	0	0	0	1	1	0	0	0	0	0	0	0	0	0	1	0	1021	1035
4	6	P11137|MTAP2_HUMAN	T.AEAVAVLKGEQEKEAQHKDQT.A	Y	41.59	2308.17	21	6.4	578.052	4	18.94	16	7489	SP_20180810_SynaptoPep_AD4_2.raw	5	0	0	0	1	2	0	0	0	0	0	0	0	0	0	1	1	100	120
4	6	P11137|MTAP2_HUMAN	K.SAILVPSEKKVAIIR.T	Y	41.49	1623.01	15	6.1	542.013	3	43.35	4	20904	SP_20180810_SynaptoPep_C2_2.raw	2	0	0	1	1	0	0	0	0	0	0	0	0	0	0	0	0	1634	1648
4	6	P11137|MTAP2_HUMAN	T.VPLPSPVQDSENLSGESGTFYEGTDDKVRRDLATDLS(-.98).L	Y	41.45	3992.92	37	7.6	999.246	4	62.23	8	30882	SP_20180810_SynaptoPep_C4_2.raw	2	0	0	0	0	0	0	0	1	0	0	0	0	0	0	1	0	877	913	Amidation	S37:Amidation:1000.00
4	6	P11137|MTAP2_HUMAN	A.SPRRLSNVSSSGSINLLESPQLA.T	Y	41.42	2411.28	23	9.6	804.774	3	56.53	16	28239	SP_20180810_SynaptoPep_AD4_2.raw	3	0	0	0	1	0	0	0	0	0	0	0	0	0	0	1	1	1790	1812
4	6	P11137|MTAP2_HUMAN	E.SGHM(+15.99)KEGTKVSETEVKEKVAKPDLV.H	Y	41.31	2741.43	25	7.1	686.369	4	24.94	6	11705	SP_20180810_SynaptoPep_C3_2.raw	1	0	0	0	0	0	1	0	0	0	0	0	0	0	0	0	0	1096	1120	Oxidation (M)	M4:Oxidation (M):1000.00
4	6	P11137|MTAP2_HUMAN	L.LESPQLATLAEDVT.A	Y	41.15	1485.76	14	2.8	743.888	2	64.79	13	32685	SP_20180810_SynaptoPep_AD3_1.raw	6	1	0	0	1	0	0	1	0	0	0	0	0	1	1	1	0	1806	1819
4	6	P11137|MTAP2_HUMAN	K.IGSTDNIKYQPKGGQVQ.I	Y	41.01	1831.94	17	3.4	611.657	3	20.63	6	9288	SP_20180810_SynaptoPep_C3_2.raw	8	1	1	0	0	1	1	0	0	1	2	1	0	0	0	0	0	1677	1693
4	6	P11137|MTAP2_HUMAN	T.IDPKVYGEKRD.L	Y	40.92	1318.69	11	4.5	440.572	3	12.65	1	4808	SP_20180810_SynaptoPep_C1_1.raw	6	2	2	0	0	0	0	1	0	1	0	0	0	0	0	0	0	662	672
4	6	P11137|MTAP2_HUMAN	A.RVDHGAEIITQSPG.R	Y	40.81	1478.75	14	3.8	493.925	3	24.15	15	10277	SP_20180810_SynaptoPep_AD4_1.raw	3	0	0	0	0	0	1	0	0	0	0	0	0	0	0	2	0	1771	1784
4	6	P11137|MTAP2_HUMAN	E.AVPKESKPPKP.A	Y	40.77	1176.69	11	1.5	393.237	3	9.04	1	2875	SP_20180810_SynaptoPep_C1_1.raw	11	2	1	1	1	1	1	1	1	0	0	1	1	0	0	0	0	455	465
4	6	P11137|MTAP2_HUMAN	L.DVM(+15.99)KNEIVTETSP.F	Y	40.67	1477.7	13	3.3	739.858	2	27.08	5	12753	SP_20180810_SynaptoPep_C3_1.raw	4	1	1	0	0	1	0	0	1	0	0	0	0	0	0	0	0	327	339	Oxidation (M)	M3:Oxidation (M):1000.00
4	6	P11137|MTAP2_HUMAN	Q.EPILTEKETELKL.E	Y	40.64	1541.86	13	6.7	514.962	3	50.98	5	25995	SP_20180810_SynaptoPep_C3_1.raw	2	0	0	0	0	1	0	1	0	0	0	0	0	0	0	0	0	432	444
4	6	P11137|MTAP2_HUMAN	E.TIPKEEKAEKEARRSS.L	Y	40.59	1857.99	16	1	465.505	4	7.14	3	1669	SP_20180810_SynaptoPep_C2_1.raw	4	0	0	1	1	1	0	0	0	0	0	0	0	0	0	1	0	1406	1421
4	6	P11137|MTAP2_HUMAN	E.SKEEEQIEKVKATGEE.S	Y	40.51	1832.9	16	6.3	611.978	3	15.56	5	6399	SP_20180810_SynaptoPep_C3_1.raw	2	0	0	0	0	1	1	0	0	0	0	0	0	0	0	0	0	763	778
4	6	P11137|MTAP2_HUMAN	S.LPRPSSILPPRR.G	Y	40.43	1387.84	12	3.2	347.969	4	35.03	9	17629	SP_20180810_SynaptoPep_AD1_1.raw	1	0	0	0	0	0	0	0	0	1	0	0	0	0	0	0	0	1541	1552
4	6	P11137|MTAP2_HUMAN	D.NAHHVPGGGNVKIDSQKLN.F	Y	40.34	1984.02	19	5.3	497.016	4	20.24	4	8168	SP_20180810_SynaptoPep_C2_2.raw	4	0	0	1	1	0	0	0	0	0	0	0	0	1	0	1	0	1745	1763
4	6	P11137|MTAP2_HUMAN	E.IVTETSPFAPAFLQPDDKKS.L	Y	40.31	2190.12	20	4.4	731.051	3	58.17	11	30539	SP_20180810_SynaptoPep_AD2_1.raw	2	0	1	0	0	0	0	0	0	0	0	1	0	0	0	0	0	333	352
4	6	P11137|MTAP2_HUMAN	D.NAHHVPGGGNVKIDSQKLNF.R	Y	40.21	2131.09	20	6.5	533.784	4	35.63	4	16619	SP_20180810_SynaptoPep_C2_2.raw	4	0	0	1	1	0	0	0	0	0	0	0	0	0	0	1	1	1745	1764
4	6	P11137|MTAP2_HUMAN	F.SEQKDQEPTTDM(+15.99)LKQDSFPVSL.E	Y	40.2	2538.18	22	9	847.075	3	54.78	15	27230	SP_20180810_SynaptoPep_AD4_1.raw	5	0	0	1	1	1	0	0	0	0	0	0	0	0	0	1	1	482	503	Oxidation (M)	M12:Oxidation (M):1000.00
4	6	P11137|MTAP2_HUMAN	D.ASSEKAEKGLSSVPEIAEVEPSKK.V	Y	40.04	2499.31	24	3.6	625.836	4	34.98	6	17356	SP_20180810_SynaptoPep_C3_2.raw	2	0	1	0	0	0	1	0	0	0	0	0	0	0	0	0	0	1010	1033
4	6	P11137|MTAP2_HUMAN	R.VDHGAEIITQSPG.R	Y	40.01	1322.65	13	5.8	662.334	2	26.27	6	12455	SP_20180810_SynaptoPep_C3_2.raw	5	0	1	0	1	0	1	0	1	0	0	0	0	0	0	0	1	1772	1784
4	6	P11137|MTAP2_HUMAN	F.LQPDDKKSLQQTSGPATAKDSFK.I	Y	39.97	2489.28	23	6.3	623.33	4	20.24	6	9068	SP_20180810_SynaptoPep_C3_2.raw	6	1	0	0	2	2	1	0	0	0	0	0	0	0	0	0	0	345	367
4	6	P11137|MTAP2_HUMAN	A.LAPSVFKQAKDKVSDGVTKSPEK.R	Y	39.88	2458.34	23	-0.7	492.675	5	32.31	4	14787	SP_20180810_SynaptoPep_C2_2.raw	1	0	0	0	1	0	0	0	0	0	0	0	0	0	0	0	0	1515	1537
4	6	P11137|MTAP2_HUMAN	K.AEKGLSSVPEIAEVEPSK.K	Y	39.87	1868.97	18	7.3	624.003	3	43.27	6	21986	SP_20180810_SynaptoPep_C3_2.raw	1	0	0	0	0	0	1	0	0	0	0	0	0	0	0	0	0	1015	1032
4	6	P11137|MTAP2_HUMAN	T.ETSPFAPAFLQPDDKK.S	Y	39.85	1789.89	16	5.9	597.64	3	52.19	12	27066	SP_20180810_SynaptoPep_AD2_2.raw	3	0	0	0	0	0	0	0	0	0	0	1	2	0	0	0	0	336	351
4	6	P11137|MTAP2_HUMAN	K.AQAKVGSLDNAHHVPGGGNVKIDSQKLN.F	Y	39.72	2853.48	28	4.4	714.381	4	28.61	3	12815	SP_20180810_SynaptoPep_C2_1.raw	10	0	1	2	2	1	2	0	0	0	0	0	0	1	1	0	0	1736	1763
4	6	P11137|MTAP2_HUMAN	Q.KDQEPTTDMLKQDSFPVS.L	Y	39.69	2064.97	18	4.5	689.333	3	45.29	6	23114	SP_20180810_SynaptoPep_C3_2.raw	2	0	0	1	0	0	1	0	0	0	0	0	0	0	0	0	0	485	502
4	6	P11137|MTAP2_HUMAN	L.AKKTEVQAHSPS.R	Y	39.66	1281.67	12	4.3	428.232	3	7.01	2	1776	SP_20180810_SynaptoPep_C1_2.raw	2	0	2	0	0	0	0	0	0	0	0	0	0	0	0	0	0	1471	1482
4	6	P11137|MTAP2_HUMAN	K.GEQEKEAQHKDQTA.A	Y	39.63	1597.73	14	3.6	533.587	3	6.57	4	1424	SP_20180810_SynaptoPep_C2_2.raw	2	0	0	0	1	0	0	0	0	0	0	0	0	0	0	1	0	108	121
4	6	P11137|MTAP2_HUMAN	F.GHTLVASLEDM(+15.99)KQK.T	Y	39.62	1571.8	14	4.7	524.942	3	23.08	6	10659	SP_20180810_SynaptoPep_C3_2.raw	3	0	0	0	0	1	1	0	0	0	0	0	0	0	0	0	1	227	240	Oxidation (M)	M11:Oxidation (M):1000.00
4	6	P11137|MTAP2_HUMAN	K.IGSTDNIKYQPKGGQVQIVTK.K	Y	39.55	2273.24	21	5.7	569.32	4	30.11	1	14578	SP_20180810_SynaptoPep_C1_1.raw	2	1	0	0	0	0	1	0	0	0	0	0	0	0	0	0	0	1677	1697
4	6	P11137|MTAP2_HUMAN	Y.FETSALKEEATKSIEPGSDY.Y	Y	39.35	2201.04	20	11	734.694	3	42.44	2	21293	SP_20180810_SynaptoPep_C1_2.raw	5	1	1	0	0	0	0	1	1	0	0	0	0	0	1	0	0	573	592
4	6	P11137|MTAP2_HUMAN	F.ITVVQTTTDE.G	Y	39.34	1105.55	10	5.4	553.785	2	27.88	16	12396	SP_20180810_SynaptoPep_AD4_2.raw	3	0	0	1	1	0	0	0	0	0	0	0	0	0	0	0	1	1292	1301
4	6	P11137|MTAP2_HUMAN	K.ARVDHGAEIITQSPGRSS.V	Y	39.32	1879.95	18	5.5	627.661	3	20.91	16	8555	SP_20180810_SynaptoPep_AD4_2.raw	6	0	1	1	1	0	0	0	0	0	0	0	1	0	0	1	1	1770	1787
4	6	P11137|MTAP2_HUMAN	M.AEAPPSEAMTLPKD.A	Y	39.21	1455.69	14	7.4	728.859	2	33.99	12	16980	SP_20180810_SynaptoPep_AD2_2.raw	1	0	0	0	0	0	0	0	0	0	0	0	1	0	0	0	0	380	393
4	6	P11137|MTAP2_HUMAN	K.IGSTDNIKYQPKGGQVQIVTKKIDL.S	Y	39.13	2742.53	25	7.4	686.644	4	45.95	6	23486	SP_20180810_SynaptoPep_C3_2.raw	7	2	1	0	1	1	1	0	0	0	1	0	0	0	0	0	0	1677	1701
4	6	P11137|MTAP2_HUMAN	E.SKPPKPADEEIGIIQTSTEHTF.S	Y	39.09	2424.22	22	10.1	809.088	3	48.08	6	24657	SP_20180810_SynaptoPep_C3_2.raw	2	0	0	1	0	0	1	0	0	0	0	0	0	0	0	0	0	460	481
4	6	P11137|MTAP2_HUMAN	M.FTIDPKVY.G	Y	39.09	981.517	8	7.6	491.769	2	47.23	4	23056	SP_20180810_SynaptoPep_C2_2.raw	6	0	0	0	1	1	1	1	0	0	0	0	0	0	1	1	0	660	667
4	6	P11137|MTAP2_HUMAN	S.LEQAVTDSAMTSKTLEK.A	Y	38.97	1850.93	17	7.5	617.988	3	29.2	3	13145	SP_20180810_SynaptoPep_C2_1.raw	1	0	0	1	0	0	0	0	0	0	0	0	0	0	0	0	0	503	519
4	6	P11137|MTAP2_HUMAN	N.FREHAKARVDHGAEIITQSPGRSS.V	Y	38.95	2648.35	24	5.3	663.099	4	22.83	4	9585	SP_20180810_SynaptoPep_C2_2.raw	9	1	1	1	2	1	1	0	1	0	0	0	0	1	0	0	0	1764	1787
4	6	P11137|MTAP2_HUMAN	V.TAEAVAVLK.G	Y	38.77	900.528	9	6.1	451.274	2	27.94	1	13346	SP_20180810_SynaptoPep_C1_1.raw	14	1	1	1	1	1	1	0	1	1	1	1	1	0	1	1	1	99	107
4	6	P11137|MTAP2_HUMAN	K.EKAQAKVGSLDNAHHVPGGGNVK.I	Y	38.72	2312.2	23	2.4	463.448	5	16.37	2	6783	SP_20180810_SynaptoPep_C1_2.raw	3	1	1	0	0	0	0	0	0	0	0	0	1	0	0	0	0	1734	1756
4	6	P11137|MTAP2_HUMAN	L.AKDLSIPTDASSEK.A	Y	38.72	1460.74	14	3.1	731.377	2	22.53	12	10503	SP_20180810_SynaptoPep_AD2_2.raw	5	1	0	0	0	1	0	0	0	1	0	1	1	0	0	0	0	1001	1014
4	6	P11137|MTAP2_HUMAN	L.DFKEKAQAKVGSLDNAHHVPGGGNVKIDSQK.L	Y	38.69	3273.69	31	7.3	546.625	6	26.29	1	12411	SP_20180810_SynaptoPep_C1_1.raw	8	3	1	1	1	0	1	1	0	0	0	0	0	0	0	0	0	1731	1761
4	6	P11137|MTAP2_HUMAN	Y.GEKRDLHSKNKDDLTLSRS.L	Y	38.63	2198.14	19	5.5	440.638	5	12.11	16	4019	SP_20180810_SynaptoPep_AD4_2.raw	5	0	1	1	0	0	0	0	0	0	0	0	0	1	0	1	1	668	686
4	6	P11137|MTAP2_HUMAN	D.LPEEPSSPQER.M	Y	38.59	1267.6	11	6	634.813	2	16.67	6	7117	SP_20180810_SynaptoPep_C3_2.raw	3	0	0	0	0	1	1	0	0	1	0	0	0	0	0	0	0	648	658
4	6	P11137|MTAP2_HUMAN	Q.AKVGSLDNAHHVPGGGNVKIDSQKLN.F	Y	38.5	2654.39	26	4.6	664.607	4	27.95	3	12452	SP_20180810_SynaptoPep_C2_1.raw	1	0	0	1	0	0	0	0	0	0	0	0	0	0	0	0	0	1738	1763
4	6	P11137|MTAP2_HUMAN	L.INQPLPDLKNVKSKIGSTDNIK.Y	Y	38.42	2421.36	22	8.2	485.283	5	40.79	1	20579	SP_20180810_SynaptoPep_C1_1.raw	1	1	0	0	0	0	0	0	0	0	0	0	0	0	0	0	0	1663	1684
4	6	P11137|MTAP2_HUMAN	H.VPGGGNVKIDSQ.K	Y	38.33	1169.6	12	6.3	585.813	2	19.49	5	8530	SP_20180810_SynaptoPep_C3_1.raw	1	0	0	0	0	1	0	0	0	0	0	0	0	0	0	0	0	1749	1760
4	6	P11137|MTAP2_HUMAN	T.AAGGESALAPSVFKQ.A	Y	38.32	1431.74	15	8.5	716.881	2	40.88	1	20628	SP_20180810_SynaptoPep_C1_1.raw	1	1	0	0	0	0	0	0	0	0	0	0	0	0	0	0	0	1508	1522
4	6	P11137|MTAP2_HUMAN	Q.AEPKDGSPEAPASPEREE.V	Y	38.32	1894.85	18	3.3	632.628	3	13.22	5	5141	SP_20180810_SynaptoPep_C3_1.raw	2	1	0	0	0	1	0	0	0	0	0	0	0	0	0	0	0	1341	1358
4	6	P11137|MTAP2_HUMAN	R.VDHGAEIITQ.S	Y	38.3	1081.54	10	6.4	541.781	2	21.6	1	9773	SP_20180810_SynaptoPep_C1_1.raw	10	1	1	1	1	0	1	1	0	1	1	0	0	0	1	1	0	1772	1781
4	6	P11137|MTAP2_HUMAN	S.EKAEKGLSSVPEIAEVEPSKKVEQGLDF.A	Y	38.19	3042.58	28	8.3	761.658	4	56.57	3	28231	SP_20180810_SynaptoPep_C2_1.raw	4	0	0	1	1	1	1	0	0	0	0	0	0	0	0	0	0	1013	1040
4	6	P11137|MTAP2_HUMAN	K.EKAQAKVGSLD.N	N	38.13	1144.61	11	7.4	573.316	2	12.44	6	4806	SP_20180810_SynaptoPep_C3_2.raw	2	0	1	0	0	0	1	0	0	0	0	0	0	0	0	0	0	1734	1744
4	6	P11137|MTAP2_HUMAN	G.VSGDRDENSFSLNSSISSSARRTTR.S	Y	38.12	2728.31	25	3.5	683.088	4	28.05	8	12564	SP_20180810_SynaptoPep_C4_2.raw	4	2	0	0	0	0	1	0	1	0	0	0	0	0	0	0	0	1554	1578
4	6	P11137|MTAP2_HUMAN	E.APPSEAMTLPKD.A	Y	38.03	1255.61	12	3.7	628.816	2	30.57	11	15078	SP_20180810_SynaptoPep_AD2_1.raw	2	0	0	0	0	0	0	0	0	0	0	1	1	0	0	0	0	382	393
4	6	P11137|MTAP2_HUMAN	T.VPLPSPVQDSENLSGESGTF.Y	Y	37.84	2058.97	20	8	1030.5	2	61.72	3	31050	SP_20180810_SynaptoPep_C2_1.raw	6	1	0	1	1	0	1	0	0	1	1	0	0	0	0	0	0	877	896
4	6	P11137|MTAP2_HUMAN	S.YPSDLPEEPSSPQE.R	Y	37.6	1573.68	14	4.6	787.85	2	33.85	2	16499	SP_20180810_SynaptoPep_C1_2.raw	2	1	1	0	0	0	0	0	0	0	0	0	0	0	0	0	0	644	657
4	6	P11137|MTAP2_HUMAN	D.LLTASKM(+15.99)EFHDQ.Q	Y	37.55	1434.68	12	8.2	718.354	2	20.31	14	8399	SP_20180810_SynaptoPep_AD3_2.raw	1	0	0	0	0	0	0	0	0	0	0	0	0	0	1	0	0	153	164	Oxidation (M)	M7:Oxidation (M):1000.00
4	6	P11137|MTAP2_HUMAN	M.RVDDKDKIEGVGAATSAELD.M	Y	37.46	2088.03	20	5.4	697.022	3	30.05	1	14546	SP_20180810_SynaptoPep_C1_1.raw	7	2	0	0	0	1	1	1	2	0	0	0	0	0	0	0	0	540	559
4	6	P11137|MTAP2_HUMAN	K.EESKETPDISITPSDVAEPLH.E	Y	37.26	2293.1	21	7.3	765.378	3	52.79	5	26979	SP_20180810_SynaptoPep_C3_1.raw	1	0	0	0	0	1	0	0	0	0	0	0	0	0	0	0	0	1202	1222
4	6	P11137|MTAP2_HUMAN	L.ESPQLATLAEDVT.A	Y	37.26	1372.67	13	9.4	687.35	2	57.03	13	28497	SP_20180810_SynaptoPep_AD3_1.raw	3	0	0	0	0	0	0	0	0	0	0	0	0	1	1	1	0	1807	1819
4	6	P11137|MTAP2_HUMAN	L.SIPTDASSEKAEKGLSSVPEIAEVEPSKK.V	Y	37.26	3012.55	29	6.2	754.149	4	43.28	6	21987	SP_20180810_SynaptoPep_C3_2.raw	3	0	2	0	0	0	1	0	0	0	0	0	0	0	0	0	0	1005	1033
4	6	P11137|MTAP2_HUMAN	V.DHGAEIITQ.S	Y	37.19	982.472	9	3.4	492.245	2	20.57	6	9255	SP_20180810_SynaptoPep_C3_2.raw	8	0	1	1	1	1	1	1	1	0	1	0	0	0	0	0	0	1773	1781
4	6	P11137|MTAP2_HUMAN	L.DFKEKAQAKVGSLDN.A	Y	37.16	1648.84	15	6.6	550.625	3	20.63	1	9226	SP_20180810_SynaptoPep_C1_1.raw	5	1	1	1	0	1	1	0	0	0	0	0	0	0	0	0	0	1731	1745
4	6	P11137|MTAP2_HUMAN	M.APDLPEMLDLAGTRS.R	Y	37.15	1584.78	15	9.9	793.406	2	66	1	34254	SP_20180810_SynaptoPep_C1_1.raw	3	1	1	0	1	0	0	0	0	0	0	0	0	0	0	0	0	803	817
4	6	P11137|MTAP2_HUMAN	Q.M(+15.99)EFIQGPKEESKETPDISITPSDVAEPLH.E	Y	37.12	3239.55	29	15.8	810.909	4	56.43	4	28065	SP_20180810_SynaptoPep_C2_2.raw	1	0	0	0	1	0	0	0	0	0	0	0	0	0	0	0	0	1194	1222	Oxidation (M)	M1:Oxidation (M):1000.00
4	6	P11137|MTAP2_HUMAN	L.VASLEDM(+15.99)KQKTEPSLVVPGIDLPKEPPTPKEQKD.W	Y	37.09	3758.97	34	4	752.803	5	52.01	1	26673	SP_20180810_SynaptoPep_C1_1.raw	2	1	0	0	0	0	0	0	0	1	0	0	0	0	0	0	0	231	264	Oxidation (M)	M7:Oxidation (M):1000.00
4	6	P11137|MTAP2_HUMAN	Y.GEKRDLHSKNKDDLTLS.R	Y	36.97	1955.01	17	5.1	489.762	4	13.68	3	4738	SP_20180810_SynaptoPep_C2_1.raw	6	0	0	1	1	1	0	1	0	0	0	0	0	0	0	1	1	668	684
4	6	P11137|MTAP2_HUMAN	F.ITVVQTTTDEGESGSHSV.R	Y	36.91	1845.86	18	3.8	923.94	2	29.55	8	13377	SP_20180810_SynaptoPep_C4_2.raw	3	0	0	1	1	0	0	0	1	0	0	0	0	0	0	0	0	1292	1309
4	6	P11137|MTAP2_HUMAN	F.REHAKARVDHGAEIITQ.S	Y	36.88	1930.01	17	2.9	483.512	4	15.91	3	5915	SP_20180810_SynaptoPep_C2_1.raw	4	1	1	1	0	1	0	0	0	0	0	0	0	0	0	0	0	1765	1781
4	6	P11137|MTAP2_HUMAN	R.TPPKSPATPK.Q	Y	36.79	1022.58	10	1.3	512.296	2	8.43	12	2659	SP_20180810_SynaptoPep_AD2_2.raw	2	0	0	0	0	0	0	0	0	0	0	1	1	0	0	0	0	1649	1658
4	6	P11137|MTAP2_HUMAN	D.ASSEKAEKGLSSVPEIAEVEPSKKVEQG.L	Y	36.67	2912.5	28	7.5	729.137	4	37.64	6	18851	SP_20180810_SynaptoPep_C3_2.raw	9	1	1	2	1	1	1	0	0	0	0	0	0	0	0	1	1	1010	1037
4	6	P11137|MTAP2_HUMAN	D.FITVVQTTTDEGESGSHSVR.F	Y	36.57	2149.03	20	5	717.354	3	35.78	7	17000	SP_20180810_SynaptoPep_C4_1.raw	3	0	0	0	0	0	1	1	1	0	0	0	0	0	0	0	0	1291	1310
4	6	P11137|MTAP2_HUMAN	A.GRVKDEFSVDKEASAHIS.G	Y	36.54	1973.98	18	5.5	494.505	4	25.82	3	11258	SP_20180810_SynaptoPep_C2_1.raw	1	0	0	1	0	0	0	0	0	0	0	0	0	0	0	0	0	923	940
4	6	P11137|MTAP2_HUMAN	Q.AEPKDGSPEAPASPEREEVAL.S	Y	36.48	2178.04	21	6	727.026	3	34.18	4	15824	SP_20180810_SynaptoPep_C2_2.raw	4	0	0	0	1	1	1	0	0	0	0	0	0	0	0	0	1	1341	1361
4	6	P11137|MTAP2_HUMAN	S.HPPEIKDQGGAGEG.L	Y	36.46	1390.65	14	4.1	696.334	2	10.74	5	3846	SP_20180810_SynaptoPep_C3_1.raw	1	0	0	0	0	1	0	0	0	0	0	0	0	0	0	0	0	27	40
4	6	P11137|MTAP2_HUMAN	G.VSGDRDENSFSLNSSISSSARRTT.R	Y	36.24	2572.21	24	5.2	644.063	4	30.23	7	13947	SP_20180810_SynaptoPep_C4_1.raw	1	0	0	0	0	0	0	1	0	0	0	0	0	0	0	0	0	1554	1577
4	6	P11137|MTAP2_HUMAN	H.HVPGGGNVK.I	Y	36.22	863.461	9	1.7	432.739	2	7.34	12	2047	SP_20180810_SynaptoPep_AD2_2.raw	10	1	1	0	1	1	1	0	1	1	1	1	1	0	0	0	0	1748	1756
4	6	P11137|MTAP2_HUMAN	K.SPATPKQLRLINQPLPDLK.N	Y	36.1	2128.24	19	4.7	533.069	4	54.63	4	27082	SP_20180810_SynaptoPep_C2_2.raw	1	0	0	0	1	0	0	0	0	0	0	0	0	0	0	0	0	1653	1671
4	6	P11137|MTAP2_HUMAN	F.REHAKARVDHGAEIITQSPG.R	Y	36.05	2171.12	20	5.9	435.234	5	19.36	3	7724	SP_20180810_SynaptoPep_C2_1.raw	8	1	1	2	1	1	1	0	0	0	0	0	0	0	0	0	1	1765	1784
4	6	P11137|MTAP2_HUMAN	L.AKDLSIPTDASSEKAEKGLSSVPEIAEVEPSK.K	Y	36.03	3311.7	32	4.9	828.936	4	48.76	11	25330	SP_20180810_SynaptoPep_AD2_1.raw	3	1	1	0	0	0	0	0	0	0	0	1	0	0	0	0	0	1001	1032
4	6	P11137|MTAP2_HUMAN	S.HPPEIKDQGGAGEGL.V	Y	35.95	1503.73	15	0.6	752.874	2	22.54	6	10363	SP_20180810_SynaptoPep_C3_2.raw	1	0	0	0	0	0	1	0	0	0	0	0	0	0	0	0	0	27	41
4	6	P11137|MTAP2_HUMAN	F.IQGPKEESKETPDISITPSDVAEPLHETIVSEPA.E	Y	35.92	3642.82	34	13.6	911.723	4	60.07	1	31047	SP_20180810_SynaptoPep_C1_1.raw	3	1	1	1	0	0	0	0	0	0	0	0	0	0	0	0	0	1197	1230
4	6	P11137|MTAP2_HUMAN	S.DLPEEPSSPQER.M	Y	35.82	1382.63	12	15.7	692.334	2	20.96	5	9342	SP_20180810_SynaptoPep_C3_1.raw	1	0	0	0	0	1	0	0	0	0	0	0	0	0	0	0	0	647	658
4	6	P11137|MTAP2_HUMAN	K.EKAQAKVGSLDNAH.H	Y	35.82	1466.75	14	6.2	489.926	3	11	4	3463	SP_20180810_SynaptoPep_C2_2.raw	1	0	0	0	1	0	0	0	0	0	0	0	0	0	0	0	0	1734	1747
4	6	P11137|MTAP2_HUMAN	S.RTPGTPGTPSYPRTPHTPGTPKSAILVPSEKKVAIIR.T	Y	35.72	3907.18	37	1.1	652.205	6	45.06	4	21842	SP_20180810_SynaptoPep_C2_2.raw	4	0	0	2	1	0	1	0	0	0	0	0	0	0	0	0	0	1612	1648
4	6	P11137|MTAP2_HUMAN	V.VTAEAVAVLK.G	Y	35.71	999.596	10	3.5	500.807	2	36.61	6	18271	SP_20180810_SynaptoPep_C3_2.raw	6	0	1	1	0	0	1	1	1	0	0	1	0	0	0	0	0	98	107
4	6	P11137|MTAP2_HUMAN	G.LSSVPEIAEVEPSKKVEQGLDF.A	Y	35.63	2400.24	22	7.8	801.094	3	60.5	11	31869	SP_20180810_SynaptoPep_AD2_1.raw	7	0	1	0	0	1	1	0	0	1	1	1	1	0	0	0	0	1019	1040
4	6	P11137|MTAP2_HUMAN	S.LVVPGIDLPKEPPTPKE.Q	Y	35.52	1828.03	17	8	610.357	3	57.47	11	30142	SP_20180810_SynaptoPep_AD2_1.raw	1	0	0	0	0	0	0	0	0	0	0	1	0	0	0	0	0	245	261
4	6	P11137|MTAP2_HUMAN	M.TEPSALIEK.S	Y	35.49	986.528	9	5.4	494.274	2	25.7	3	11187	SP_20180810_SynaptoPep_C2_1.raw	9	0	1	1	1	1	0	0	1	0	1	1	0	0	0	1	1	522	530
4	6	P11137|MTAP2_HUMAN	T.VPLPSPVQDSENLSG.E	Y	35.47	1537.76	15	4.1	769.892	2	50.62	2	25735	SP_20180810_SynaptoPep_C1_2.raw	3	0	1	0	0	1	0	0	0	0	0	1	0	0	0	0	0	877	891
4	6	P11137|MTAP2_HUMAN	L.DFKEKAQAKVGSLDNAHHVPGGGN.V	Y	35.44	2475.23	24	4.8	619.817	4	22.72	11	10627	SP_20180810_SynaptoPep_AD2_1.raw	5	1	1	0	0	1	0	0	1	0	0	1	0	0	0	0	0	1731	1754
4	6	P11137|MTAP2_HUMAN	G.SLDNAHHVPGGGNVKIDS.Q	Y	35.43	1815.89	18	7.5	606.307	3	21.37	11	9864	SP_20180810_SynaptoPep_AD2_1.raw	7	1	1	0	0	0	0	1	0	1	1	1	1	0	0	0	0	1742	1759
4	6	P11137|MTAP2_HUMAN	S.RTPGTPGTPSYPRTPHTPGTPKSAILVPSEK.K	Y	35.35	3226.71	31	5	646.352	5	36.6	6	18267	SP_20180810_SynaptoPep_C3_2.raw	3	0	0	0	1	1	1	0	0	0	0	0	0	0	0	0	0	1612	1642
4	6	P11137|MTAP2_HUMAN	E.AVPKESKPPKPAD.E	Y	35.32	1362.75	13	0.5	455.258	3	9.37	5	3131	SP_20180810_SynaptoPep_C3_1.raw	7	0	0	0	0	2	1	0	0	0	0	1	1	0	0	0	2	455	467
4	6	P11137|MTAP2_HUMAN	T.EPSALIEKSSIQELF.E	Y	35.26	1689.88	15	8.8	845.956	2	69.08	16	35114	SP_20180810_SynaptoPep_AD4_2.raw	3	0	0	0	1	0	0	0	0	0	0	0	0	0	0	1	1	523	537
4	6	P11137|MTAP2_HUMAN	C.FPVESKEEEQIEKVK.A	Y	35.24	1817.94	15	3	606.989	3	29.53	5	14121	SP_20180810_SynaptoPep_C3_1.raw	1	0	0	0	0	1	0	0	0	0	0	0	0	0	0	0	0	759	773
4	6	P11137|MTAP2_HUMAN	F.SEQKDQEPTTDM(+15.99)LKQDSFPVS.L	Y	35.09	2425.1	21	-0.3	809.372	3	35.02	14	16495	SP_20180810_SynaptoPep_AD3_2.raw	10	1	0	0	1	1	1	0	0	1	1	0	0	1	1	1	1	482	502	Oxidation (M)	M12:Oxidation (M):1000.00
4	6	P11137|MTAP2_HUMAN	R.HRPGGGRVKIESVKLDF.K	Y	35.08	1894.05	17	4.9	474.523	4	41.04	3	19737	SP_20180810_SynaptoPep_C2_1.raw	2	0	0	1	1	0	0	0	0	0	0	0	0	0	0	0	0	1716	1732
4	6	P11137|MTAP2_HUMAN	F.KEKAQAKVGSLDNAHHVPGGGNVKIDSQKL.N	Y	35.01	3124.67	30	6.2	625.946	5	29.81	5	14286	SP_20180810_SynaptoPep_C3_1.raw	3	0	0	0	1	1	1	0	0	0	0	0	0	0	0	0	0	1733	1762
4	6	P11137|MTAP2_HUMAN	A.VTDSAMTSKTLEK.A	Y	35	1409.71	13	5.2	470.912	3	15.41	1	6341	SP_20180810_SynaptoPep_C1_1.raw	1	1	0	0	0	0	0	0	0	0	0	0	0	0	0	0	0	507	519
4	6	P11137|MTAP2_HUMAN	S.SVPEIAEVEPSKKVEQGLDF.A	Y	34.96	2200.13	20	9.3	734.389	3	56.14	1	28916	SP_20180810_SynaptoPep_C1_1.raw	13	1	0	2	2	1	2	0	0	1	1	0	0	1	0	1	1	1021	1040
4	6	P11137|MTAP2_HUMAN	S.EKAEKGLSSVPEIAEVEPSKK.V	Y	34.96	2254.21	21	5.3	564.562	4	36.53	5	18036	SP_20180810_SynaptoPep_C3_1.raw	1	0	0	0	0	1	0	0	0	0	0	0	0	0	0	0	0	1013	1033
4	6	P11137|MTAP2_HUMAN	Y.GEKRDLHSKNKDDLTLSRSLG.L	Y	34.75	2368.25	21	11.4	593.076	4	21.68	3	8983	SP_20180810_SynaptoPep_C2_1.raw	2	0	0	2	0	0	0	0	0	0	0	0	0	0	0	0	0	668	688
4	6	P11137|MTAP2_HUMAN	R.TPPKSPATPKQL.R	Y	34.65	1263.72	12	7.3	422.25	3	19.62	3	7865	SP_20180810_SynaptoPep_C2_1.raw	3	0	0	1	2	0	0	0	0	0	0	0	0	0	0	0	0	1649	1660
4	6	P11137|MTAP2_HUMAN	L.VVPGIDLPKEPPTPKEQKD.W	Y	34.6	2086.13	19	6.2	522.543	4	41.99	9	21527	SP_20180810_SynaptoPep_AD1_1.raw	1	0	0	0	0	0	0	0	0	1	0	0	0	0	0	0	0	246	264
4	6	P11137|MTAP2_HUMAN	M.GKVLEEEKEAINQETVQQRD.T	Y	34.5	2342.17	20	9.9	781.739	3	25.61	2	11873	SP_20180810_SynaptoPep_C1_2.raw	2	0	1	0	0	0	0	0	0	0	0	1	0	0	0	0	0	405	424
4	6	P11137|MTAP2_HUMAN	N.IRHRPGGGR.V	Y	34.3	1004.57	9	1.8	335.866	3	6.29	6	1487	SP_20180810_SynaptoPep_C3_2.raw	5	1	1	0	0	0	1	0	0	0	0	1	1	0	0	0	0	1714	1722
4	6	P11137|MTAP2_HUMAN	L.APSVFKQAKDK.V	Y	34.3	1217.68	11	3.7	406.901	3	12.98	5	5012	SP_20180810_SynaptoPep_C3_1.raw	1	0	0	0	0	1	0	0	0	0	0	0	0	0	0	0	0	1516	1526
4	6	P11137|MTAP2_HUMAN	L.TM(+15.99)ESLKADEGKKETSPESSLIQDEIAVK.L	Y	34.28	3078.53	28	9.3	770.646	4	40.01	6	20170	SP_20180810_SynaptoPep_C3_2.raw	1	0	0	0	0	0	1	0	0	0	0	0	0	0	0	0	0	1141	1168	Oxidation (M)	M2:Oxidation (M):1000.00
4	6	P11137|MTAP2_HUMAN	R.SEPIRRAGKSGTSTPTTPGSTAITPGTPPSY.S	Y	34.26	3071.55	31	4.9	768.899	4	33.94	6	16761	SP_20180810_SynaptoPep_C3_2.raw	6	0	2	1	0	0	1	0	0	0	0	0	0	1	0	0	1	1579	1609
4	6	P11137|MTAP2_HUMAN	H.HVPGGGNVKIDSQKL.N	Y	34.05	1547.84	15	3.3	516.956	3	26.52	5	12448	SP_20180810_SynaptoPep_C3_1.raw	2	0	0	0	0	1	1	0	0	0	0	0	0	0	0	0	0	1748	1762
4	6	P11137|MTAP2_HUMAN	I.NQPLPDLK.N	Y	34.05	923.508	8	6.9	462.764	2	29.61	6	14334	SP_20180810_SynaptoPep_C3_2.raw	1	0	0	0	0	0	1	0	0	0	0	0	0	0	0	0	0	1664	1671
4	6	P11137|MTAP2_HUMAN	M.TEPSALIEKS.S	Y	33.97	1073.56	10	0.8	537.788	2	25.79	7	11512	SP_20180810_SynaptoPep_C4_1.raw	3	0	0	1	0	0	0	1	0	0	0	0	0	0	0	0	1	522	531
4	6	P11137|MTAP2_HUMAN	E.AVPKESKPPKPADEEIGIIQT.S	Y	33.96	2246.22	21	9.2	562.566	4	35.8	1	17797	SP_20180810_SynaptoPep_C1_1.raw	7	2	1	0	0	0	1	0	0	1	0	1	1	0	0	0	0	455	475
4	6	P11137|MTAP2_HUMAN	S.VSADAEVARRKSVPSETVVEDSRTGLPPVTDENH.V	Y	33.94	3646.82	34	11.8	730.38	5	37.05	2	18294	SP_20180810_SynaptoPep_C1_2.raw	1	0	1	0	0	0	0	0	0	0	0	0	0	0	0	0	0	822	855
4	6	P11137|MTAP2_HUMAN	K.TEPSLVVPGIDLPKEPPTPKE.Q	Y	33.9	2242.21	21	-2.7	748.408	3	62.74	12	32828	SP_20180810_SynaptoPep_AD2_2.raw	2	0	0	0	0	0	0	0	0	0	0	1	1	0	0	0	0	241	261
4	6	P11137|MTAP2_HUMAN	R.VDHGAEIITQ(-.98).S	Y	33.88	1080.56	10	-4.9	541.283	2	22.4	8	9596	SP_20180810_SynaptoPep_C4_2.raw	3	0	0	0	0	1	0	0	1	0	0	0	0	1	0	0	0	1772	1781	Amidation	Q10:Amidation:1000.00
4	6	P11137|MTAP2_HUMAN	C.FPVESKEEEQIEK.V	Y	33.85	1590.78	13	3.8	531.269	3	24.99	5	11582	SP_20180810_SynaptoPep_C3_1.raw	2	0	0	0	0	1	1	0	0	0	0	0	0	0	0	0	0	759	771
4	6	P11137|MTAP2_HUMAN	S.ADAEVARRKSVPSETVVEDSRTG.L	Y	33.75	2458.24	23	6.2	615.571	4	18.87	6	8301	SP_20180810_SynaptoPep_C3_2.raw	4	0	0	1	1	0	1	0	0	0	0	0	0	0	0	0	1	824	846
4	6	P11137|MTAP2_HUMAN	N.QPLPDLKNVKSKIGSTDNIKYQPKGGQVQIVTKKIDLSH.V	Y	33.6	4314.41	39	8.2	617.356	7	50.96	4	25081	SP_20180810_SynaptoPep_C2_2.raw	1	0	0	0	1	0	0	0	0	0	0	0	0	0	0	0	0	1665	1703
4	6	P11137|MTAP2_HUMAN	F.SVDKEASAHISG.D	Y	33.56	1199.58	12	6.2	600.8	2	11.33	2	4082	SP_20180810_SynaptoPep_C1_2.raw	1	0	1	0	0	0	0	0	0	0	0	0	0	0	0	0	0	930	941
4	6	P11137|MTAP2_HUMAN	K.DKVSDGVTKSPEKRSSLPRPS.S	Y	33.46	2269.2	21	8.2	568.313	4	16.76	3	6377	SP_20180810_SynaptoPep_C2_1.raw	1	0	0	1	0	0	0	0	0	0	0	0	0	0	0	0	0	1525	1545
4	6	P11137|MTAP2_HUMAN	F.KEKAQAKVGSLDNAHHVPGGGNVKIDSQKLN.F	Y	33.41	3238.72	31	5.4	648.754	5	27.41	15	12072	SP_20180810_SynaptoPep_AD4_1.raw	3	0	0	0	1	0	0	0	0	0	0	0	0	0	0	1	1	1733	1763
4	6	P11137|MTAP2_HUMAN	Q.AKVGSLDNAHHVPGGGNVK.I	Y	33.37	1855.97	19	6	465.001	4	15.74	2	6433	SP_20180810_SynaptoPep_C1_2.raw	1	0	1	0	0	0	0	0	0	0	0	0	0	0	0	0	0	1738	1756
4	6	P11137|MTAP2_HUMAN	L.KADEGKKETSPESSLIQDEIAVK.L	Y	33.34	2501.29	23	7.7	626.334	4	37.27	6	18640	SP_20180810_SynaptoPep_C3_2.raw	2	0	0	0	0	1	1	0	0	0	0	0	0	0	0	0	0	1146	1168
4	6	P11137|MTAP2_HUMAN	S.GEHESLTM(+15.99)ESLKADEGKKETSPESSLIQDEIAVK.L	Y	33.21	3730.81	34	6.8	747.174	5	44.7	5	22544	SP_20180810_SynaptoPep_C3_1.raw	2	0	0	0	1	1	0	0	0	0	0	0	0	0	0	0	0	1135	1168	Oxidation (M)	M8:Oxidation (M):1000.00
4	6	P11137|MTAP2_HUMAN	A.VAVLKGEQEKEAQHKDQTA.A	Y	33.15	2108.09	19	3.8	528.031	4	11.4	16	3672	SP_20180810_SynaptoPep_AD4_2.raw	11	0	1	1	1	1	2	0	1	1	0	0	1	1	0	0	1	103	121
4	6	P11137|MTAP2_HUMAN	Q.QRDTFTPSG.Q	Y	33.14	1007.47	9	2.9	504.742	2	14.61	12	6063	SP_20180810_SynaptoPep_AD2_2.raw	7	0	1	1	0	0	0	0	0	1	1	1	1	0	0	0	1	422	430
4	6	P11137|MTAP2_HUMAN	D.TRESVHESIDT.M	Y	33.07	1272.59	11	4.1	637.307	2	12.33	10	4888	SP_20180810_SynaptoPep_AD1_2.raw	1	0	0	0	0	0	0	0	0	0	1	0	0	0	0	0	0	598	608
4	6	P11137|MTAP2_HUMAN	T.LPLDVMKNEIVTETSP.F	Y	33.04	1784.92	16	14.9	893.482	2	63.2	5	32540	SP_20180810_SynaptoPep_C3_1.raw	8	1	1	1	1	1	1	0	0	0	0	0	0	0	0	1	1	324	339
4	6	P11137|MTAP2_HUMAN	L.EKAMTEPSALIEK.S	Y	32.99	1445.74	13	3	482.923	3	32.06	2	15484	SP_20180810_SynaptoPep_C1_2.raw	1	0	1	0	0	0	0	0	0	0	0	0	0	0	0	0	0	518	530
4	6	P11137|MTAP2_HUMAN	M.APDLPEM(+15.99)LDLAGTRS.R	Y	32.99	1600.78	15	3.2	801.398	2	52.15	6	26819	SP_20180810_SynaptoPep_C3_2.raw	2	0	0	0	0	1	1	0	0	0	0	0	0	0	0	0	0	803	817	Oxidation (M)	M7:Oxidation (M):1000.00
4	6	P11137|MTAP2_HUMAN	L.EKAM(+15.99)TEPSALIEKSSIQE.L	Y	32.8	2005.99	18	10.1	669.677	3	33.62	1	16556	SP_20180810_SynaptoPep_C1_1.raw	6	1	1	0	0	1	0	1	0	0	0	0	0	1	0	1	0	518	535	Oxidation (M)	M4:Oxidation (M):1000.00
4	6	P11137|MTAP2_HUMAN	G.SLDNAHHVPGGGNVKIDSQKLN.F	Y	32.77	2299.17	22	6.5	575.803	4	26.61	4	11642	SP_20180810_SynaptoPep_C2_2.raw	1	0	0	0	1	0	0	0	0	0	0	0	0	0	0	0	0	1742	1763
4	6	P11137|MTAP2_HUMAN	K.GEQEKEAQHKDQTAALPLAAEETA.N	Y	32.73	2564.24	24	3.2	855.755	3	32.54	1	15947	SP_20180810_SynaptoPep_C1_1.raw	3	1	1	0	0	1	0	0	0	0	0	0	0	0	0	0	0	108	131
4	6	P11137|MTAP2_HUMAN	T.ISDKEAVPKESKPPKPADEEIGIIQT.S	Y	32.7	2818.5	26	9.3	705.638	4	36.4	1	18132	SP_20180810_SynaptoPep_C1_1.raw	1	1	0	0	0	0	0	0	0	0	0	0	0	0	0	0	0	450	475
4	6	P11137|MTAP2_HUMAN	K.AQAKVGSLDNAHHVPGGGNVKIDSQ.K	Y	32.67	2498.26	25	3	625.575	4	26.54	5	12454	SP_20180810_SynaptoPep_C3_1.raw	3	1	0	0	0	1	1	0	0	0	0	0	0	0	0	0	0	1736	1760
4	6	P11137|MTAP2_HUMAN	A.EKGLSSVPEIAEVEPSKKVEQGLDF.A	Y	32.66	2714.4	25	11.8	679.616	4	60.37	4	30226	SP_20180810_SynaptoPep_C2_2.raw	1	0	0	0	1	0	0	0	0	0	0	0	0	0	0	0	0	1016	1040
4	6	P11137|MTAP2_HUMAN	R.HRPGGGRVK.I	Y	32.66	962.552	9	1.8	321.859	3	6.41	5	1529	SP_20180810_SynaptoPep_C3_1.raw	12	1	1	1	1	1	1	1	1	1	1	1	1	0	0	0	0	1716	1724
4	6	P11137|MTAP2_HUMAN	H.AKARVDHGAEIITQSPGRS.S	Y	32.66	1992.05	19	4.3	499.022	4	16.86	14	6577	SP_20180810_SynaptoPep_AD3_2.raw	1	0	0	0	0	0	0	0	0	0	0	0	0	0	1	0	0	1768	1786
4	6	P11137|MTAP2_HUMAN	F.KEKAQAKVGSLDNAHHVPGGGNVKIDSQK.L	Y	32.65	3011.59	29	3.3	502.941	6	19.45	6	8617	SP_20180810_SynaptoPep_C3_2.raw	1	0	0	0	0	0	1	0	0	0	0	0	0	0	0	0	0	1733	1761
4	6	P11137|MTAP2_HUMAN	Q.KDQEPTTDM(+15.99)LKQDSFPVSL.E	Y	32.32	2194.05	19	11.3	732.364	3	54.57	3	27133	SP_20180810_SynaptoPep_C2_1.raw	1	0	0	1	0	0	0	0	0	0	0	0	0	0	0	0	0	485	503	Oxidation (M)	M9:Oxidation (M):1000.00
4	6	P11137|MTAP2_HUMAN	K.AEKGLSSVPEIAEVEPSKK.V	Y	32.29	1997.07	19	7.5	666.702	3	39.5	5	19690	SP_20180810_SynaptoPep_C3_1.raw	1	0	0	0	0	1	0	0	0	0	0	0	0	0	0	0	0	1015	1033
4	6	P11137|MTAP2_HUMAN	K.EKAQAKVGSLDNAHHVPGGGNVKIDSQK.L	Y	32.29	2883.5	28	4.7	481.592	6	22.03	2	9874	SP_20180810_SynaptoPep_C1_2.raw	2	1	1	0	0	0	0	0	0	0	0	0	0	0	0	0	0	1734	1761
4	6	P11137|MTAP2_HUMAN	L.EKAM(+15.99)TEPSALIEKSSIQELF.E	Y	32.23	2266.14	20	7.6	756.393	3	66.08	16	33485	SP_20180810_SynaptoPep_AD4_2.raw	1	0	0	0	0	0	0	0	0	0	0	0	0	0	0	0	1	518	537	Oxidation (M)	M4:Oxidation (M):1000.00
4	6	P11137|MTAP2_HUMAN	G.QEPILTEKETELKLEEKTTISDKE.A	Y	32.13	2830.47	24	9.9	708.632	4	39.5	11	20129	SP_20180810_SynaptoPep_AD2_1.raw	6	0	0	0	0	0	1	0	1	0	0	2	2	0	0	0	0	431	454
4	6	P11137|MTAP2_HUMAN	T.AEAVAVLK.G	Y	32.12	799.48	8	3	400.749	2	26.51	16	11639	SP_20180810_SynaptoPep_AD4_2.raw	5	0	0	1	0	0	1	0	1	0	0	0	0	1	0	0	1	100	107
4	6	P11137|MTAP2_HUMAN	T.EPSALIEKSSIQE.L	Y	32.1	1429.73	13	3.2	715.875	2	33.01	6	16244	SP_20180810_SynaptoPep_C3_2.raw	5	1	0	0	0	0	1	1	0	0	0	0	0	0	1	1	0	523	535
4	6	P11137|MTAP2_HUMAN	G.Q(-17.03)EPILTEKETELKLE.E	Y	32.06	1781.93	15	6.7	891.978	2	56.35	3	28120	SP_20180810_SynaptoPep_C2_1.raw	1	0	0	1	0	0	0	0	0	0	0	0	0	0	0	0	0	431	445	Pyro-glu from Q	Q1:Pyro-glu from Q:1000.00
4	6	P11137|MTAP2_HUMAN	S.LPRPSSILPP.R	Y	31.96	1075.64	10	2.5	538.828	2	51.5	10	26722	SP_20180810_SynaptoPep_AD1_2.raw	1	0	0	0	0	0	0	0	0	0	1	0	0	0	0	0	0	1541	1550
4	6	P11137|MTAP2_HUMAN	T.VPLPSPVQDSENLSGESGTFYEGTDDKVRRDLATD(-.98).L	Y	31.95	3792.81	35	2.7	949.212	4	54.61	1	28093	SP_20180810_SynaptoPep_C1_1.raw	1	1	0	0	0	0	0	0	0	0	0	0	0	0	0	0	0	877	911	Amidation	D35:Amidation:1000.00
4	6	P11137|MTAP2_HUMAN	L.FRSDTLQITDLGVS.G	Y	31.93	1550.79	14	10.9	776.413	2	58.27	15	29137	SP_20180810_SynaptoPep_AD4_1.raw	1	0	0	0	0	0	0	0	0	0	0	0	0	0	0	1	0	1250	1263
4	6	P11137|MTAP2_HUMAN	G.LVAPISPGPLTPM(+15.99)REKDVFDDIPK.W	Y	31.91	2650.4	24	2.8	663.61	4	63.08	12	33014	SP_20180810_SynaptoPep_AD2_2.raw	1	0	0	0	0	0	0	0	0	0	0	0	1	0	0	0	0	280	303	Oxidation (M)	M13:Oxidation (M):1000.00
4	6	P11137|MTAP2_HUMAN	A.RVDHGAEIITQSPGRSS.V	Y	31.9	1808.91	17	4.9	603.981	3	20.21	15	8126	SP_20180810_SynaptoPep_AD4_1.raw	1	0	0	0	0	0	0	0	0	0	0	0	0	0	0	1	0	1771	1787
4	6	P11137|MTAP2_HUMAN	T.EPSALIEKSS.I	Y	31.68	1059.54	10	5.6	530.783	2	21.45	4	8835	SP_20180810_SynaptoPep_C2_2.raw	3	0	0	1	1	0	0	0	0	0	0	0	0	0	1	0	0	523	532
4	6	P11137|MTAP2_HUMAN	R.HRPGGGRVKIESVKLD.F	Y	31.59	1746.99	16	4	437.755	4	25.17	3	10897	SP_20180810_SynaptoPep_C2_1.raw	1	0	0	1	0	0	0	0	0	0	0	0	0	0	0	0	0	1716	1731
4	6	P11137|MTAP2_HUMAN	Y.TVPLPSPVQDSENLSGESGTFYEGTDDKVRR.D	Y	31.56	3379.62	31	14.4	845.924	4	52.54	2	26752	SP_20180810_SynaptoPep_C1_2.raw	2	1	1	0	0	0	0	0	0	0	0	0	0	0	0	0	0	876	906
4	6	P11137|MTAP2_HUMAN	T.VPLPSPVQDSENLSGESGTFYEGTDDKVRRDL.A	Y	31.53	3506.68	32	7.8	877.684	4	54.8	1	28194	SP_20180810_SynaptoPep_C1_1.raw	1	1	0	0	0	0	0	0	0	0	0	0	0	0	0	0	0	877	908
4	6	P11137|MTAP2_HUMAN	S.RTPGTPGTPSYPRTPHTPGTPKSAILVPSEKK.V	Y	31.53	3354.8	32	-6.9	480.262	7	34.28	3	15977	SP_20180810_SynaptoPep_C2_1.raw	1	0	0	1	0	0	0	0	0	0	0	0	0	0	0	0	0	1612	1643
4	6	P11137|MTAP2_HUMAN	R.SEPIRRAGKSGTSTPTTPGSTAITPGTPPS.Y	Y	31.46	2908.49	30	5.3	728.133	4	29.16	2	13860	SP_20180810_SynaptoPep_C1_2.raw	7	0	1	1	0	1	1	0	1	1	0	1	0	0	0	0	0	1579	1608
4	6	P11137|MTAP2_HUMAN	G.QEPILTEKETELKLE.E	Y	31.45	1798.96	15	5	600.662	3	46.1	3	22527	SP_20180810_SynaptoPep_C2_1.raw	3	0	0	1	1	0	0	0	0	0	0	0	0	0	1	0	0	431	445
4	6	P11137|MTAP2_HUMAN	F.HDQQELTPSTAEPSDQKEKESEKQSKPGEDLKH.A	Y	31.44	3759.78	33	6.8	752.969	5	12.94	1	4966	SP_20180810_SynaptoPep_C1_1.raw	4	2	0	0	0	1	0	0	0	0	0	1	0	0	0	0	0	162	194
4	6	P11137|MTAP2_HUMAN	R.SEPIRRAGKSG.T	Y	31.31	1156.63	11	3.4	386.552	3	6.78	3	1466	SP_20180810_SynaptoPep_C2_1.raw	4	0	0	1	1	1	0	0	0	0	0	0	0	0	0	1	0	1579	1589
4	6	P11137|MTAP2_HUMAN	Q.DM(+15.99)TPSSKAPQEADA.F	Y	31.3	1462.62	14	8.2	732.326	2	11.38	10	4384	SP_20180810_SynaptoPep_AD1_2.raw	2	0	1	0	0	0	0	0	0	0	1	0	0	0	0	0	0	1077	1090	Oxidation (M)	M2:Oxidation (M):1000.00
4	6	P11137|MTAP2_HUMAN	S.YPSDLPEEPSSPQERM.F	Y	31.28	1860.82	16	0.8	931.418	2	36.41	2	17933	SP_20180810_SynaptoPep_C1_2.raw	2	0	1	0	0	0	0	0	0	1	0	0	0	0	0	0	0	644	659
4	6	P11137|MTAP2_HUMAN	T.SAPLTEASAHSHPPEIKDQGGAGEGLVR.S	Y	31.25	2810.39	28	6	703.61	4	33.12	13	15473	SP_20180810_SynaptoPep_AD3_1.raw	6	1	0	0	0	1	0	0	1	0	0	1	1	1	0	0	0	16	43
4	6	P11137|MTAP2_HUMAN	L.DVKISDF.G	Y	31.2	822.412	7	1.4	412.214	2	38.64	3	18422	SP_20180810_SynaptoPep_C2_1.raw	1	0	0	1	0	0	0	0	0	0	0	0	0	0	0	0	0	1047	1053
4	6	P11137|MTAP2_HUMAN	S.VDKEASAHISGDK.S	Y	31.1	1355.67	13	-1	678.841	2	7.72	6	2280	SP_20180810_SynaptoPep_C3_2.raw	2	0	1	0	0	0	1	0	0	0	0	0	0	0	0	0	0	931	943
4	6	P11137|MTAP2_HUMAN	L.FRSDTLQITD.L	Y	31.06	1194.59	10	10.1	598.307	2	35.28	16	16538	SP_20180810_SynaptoPep_AD4_2.raw	1	0	0	0	0	0	0	0	0	0	0	0	0	0	0	0	1	1250	1259
4	6	P11137|MTAP2_HUMAN	E.AVPKESKPPKPADE.E	Y	30.97	1491.79	14	3.1	498.273	3	9.06	11	3000	SP_20180810_SynaptoPep_AD2_1.raw	1	0	0	0	0	0	0	0	0	0	0	1	0	0	0	0	0	455	468
4	6	P11137|MTAP2_HUMAN	A.VPKESKPPKP.A	Y	30.9	1105.65	10	4.7	553.835	2	8.38	6	2629	SP_20180810_SynaptoPep_C3_2.raw	5	1	0	0	0	1	1	0	0	0	0	0	0	0	0	1	1	456	465
4	6	P11137|MTAP2_HUMAN	M.FTIDPKV.Y	Y	30.81	818.454	7	5.7	410.236	2	42.35	4	20337	SP_20180810_SynaptoPep_C2_2.raw	3	0	0	1	1	0	0	0	0	0	1	0	0	0	0	0	0	660	666
4	6	P11137|MTAP2_HUMAN	N.EIVTETSPFAPAFLQPDDKKS.L	Y	30.8	2319.16	21	6.6	774.067	3	63.39	2	32589	SP_20180810_SynaptoPep_C1_2.raw	2	0	1	0	0	0	0	0	0	0	0	1	0	0	0	0	0	332	352
4	6	P11137|MTAP2_HUMAN	K.SGLSKEFDQEKKANDRLDTVLEKSEEHADS.K	Y	30.8	3404.63	30	3	681.936	5	37.94	4	17919	SP_20180810_SynaptoPep_C2_2.raw	1	0	0	0	1	0	0	0	0	0	0	0	0	0	0	0	0	944	973
4	6	P11137|MTAP2_HUMAN	E.FSVDKEASAHISGDK.S	Y	30.79	1589.77	15	7.3	530.934	3	19.66	11	8899	SP_20180810_SynaptoPep_AD2_1.raw	2	1	0	0	0	0	0	0	0	0	0	1	0	0	0	0	0	929	943
4	6	P11137|MTAP2_HUMAN	A.EVEPSKKVEQGLDF.A	Y	30.79	1603.81	14	2.8	802.914	2	37.02	6	18502	SP_20180810_SynaptoPep_C3_2.raw	1	0	0	0	0	0	1	0	0	0	0	0	0	0	0	0	0	1027	1040
4	6	P11137|MTAP2_HUMAN	S.DVAEPLH.E	Y	30.75	779.381	7	3.6	390.699	2	19.38	5	8463	SP_20180810_SynaptoPep_C3_1.raw	2	0	0	1	0	1	0	0	0	0	0	0	0	0	0	0	0	1216	1222
4	6	P11137|MTAP2_HUMAN	Q.DMTPSSKAPQEADA.F	Y	30.75	1446.63	14	1.3	724.323	2	16.26	1	6813	SP_20180810_SynaptoPep_C1_1.raw	2	1	0	0	0	0	0	0	0	1	0	0	0	0	0	0	0	1077	1090
4	6	P11137|MTAP2_HUMAN	L.GLGGRSAIEQ.R	Y	30.64	986.514	10	3.4	494.266	2	15.99	3	5955	SP_20180810_SynaptoPep_C2_1.raw	5	0	0	1	1	0	1	0	0	0	0	0	0	0	0	1	1	688	697
4	6	P11137|MTAP2_HUMAN	F.KEKAQAKVGSLDNAHHVPGGGNVKIDS.Q	Y	30.59	2755.44	27	3.4	552.096	5	22.28	6	10221	SP_20180810_SynaptoPep_C3_2.raw	1	0	0	0	0	0	1	0	0	0	0	0	0	0	0	0	0	1733	1759
4	6	P11137|MTAP2_HUMAN	M.TPSSKAPQEADAFM(+15.99)G.V	Y	30.47	1551.69	15	7.4	776.857	2	22.7	5	10304	SP_20180810_SynaptoPep_C3_1.raw	1	0	0	0	0	1	0	0	0	0	0	0	0	0	0	0	0	1079	1093	Oxidation (M)	M14:Oxidation (M):1000.00
4	6	P11137|MTAP2_HUMAN	K.IGSTDNIKYQPKGGQVQIVTKKIDLSH.V	Y	30.38	2966.62	27	8.1	594.336	5	39.04	7	18786	SP_20180810_SynaptoPep_C4_1.raw	3	1	0	1	0	0	0	1	0	0	0	0	0	0	0	0	0	1677	1703
4	6	P11137|MTAP2_HUMAN	K.AQAKVGSLDNAHHVPGGGNVKIDS.Q	Y	30.36	2370.2	24	6.3	593.562	4	25.47	7	11336	SP_20180810_SynaptoPep_C4_1.raw	3	1	0	0	0	0	1	1	0	0	0	0	0	0	0	0	0	1736	1759
4	6	P11137|MTAP2_HUMAN	L.VASLEDM(+15.99)KQKTEPSLVVPGIDLPKEPPTPKE.Q	Y	30.27	3387.78	31	14.8	847.966	4	56.63	12	29498	SP_20180810_SynaptoPep_AD2_2.raw	2	0	0	0	0	0	0	0	0	0	0	1	1	0	0	0	0	231	261	Oxidation (M)	M7:Oxidation (M):1000.00
4	6	P11137|MTAP2_HUMAN	S.HPPEIKDQGGAGEGLVRS.A	Y	30.24	1845.93	18	5.4	616.322	3	23.95	5	10997	SP_20180810_SynaptoPep_C3_1.raw	1	0	0	0	0	1	0	0	0	0	0	0	0	0	0	0	0	27	44
4	6	P11137|MTAP2_HUMAN	L.EEEKEAINQETVQQRDT.F	Y	30.14	2045.95	17	2.7	682.992	3	14.98	10	6366	SP_20180810_SynaptoPep_AD1_2.raw	2	0	0	0	0	1	0	0	0	0	1	0	0	0	0	0	0	409	425
4	6	P11137|MTAP2_HUMAN	V.DHGAEIIT.Q	Y	30.09	854.413	8	3.5	428.216	2	22.51	2	10139	SP_20180810_SynaptoPep_C1_2.raw	1	0	1	0	0	0	0	0	0	0	0	0	0	0	0	0	0	1773	1780
4	6	P11137|MTAP2_HUMAN	E.AVPKESKPPKPADEEIGIIQ.T	Y	30.05	2145.17	20	7	716.068	3	33.67	1	16585	SP_20180810_SynaptoPep_C1_1.raw	10	2	2	0	0	0	1	1	0	2	0	2	0	0	0	0	0	455	474
4	6	P11137|MTAP2_HUMAN	N.QPLPDLKN.V	Y	29.99	923.508	8	5.7	462.764	2	26.33	1	12432	SP_20180810_SynaptoPep_C1_1.raw	2	1	1	0	0	0	0	0	0	0	0	0	0	0	0	0	0	1665	1672
4	6	P11137|MTAP2_HUMAN	F.HDQQELTPSTAEPSDQKEKESEKQSKPGEDL.K	Y	29.87	3494.63	31	2.7	699.935	5	18.59	11	8297	SP_20180810_SynaptoPep_AD2_1.raw	1	0	0	0	0	0	0	0	0	0	0	1	0	0	0	0	0	162	192
4	6	P11137|MTAP2_HUMAN	N.QPLPDLK.N	Y	29.65	809.465	7	5	405.742	2	28.33	11	13797	SP_20180810_SynaptoPep_AD2_1.raw	12	1	1	0	1	1	1	1	1	1	1	1	1	1	0	0	0	1665	1671
4	6	P11137|MTAP2_HUMAN	K.LEEKTTISDKEAVPKESKPPKPADEEIGIIQ.T	Y	29.63	3418.81	31	4.3	855.713	4	38.58	2	19151	SP_20180810_SynaptoPep_C1_2.raw	4	2	1	0	0	0	1	0	0	0	0	0	0	0	0	0	0	444	474
4	6	P11137|MTAP2_HUMAN	K.AQAKVGSLDNAHHVPGGGNVKIDSQKLNFREHAKARVDHGAEIITQSPGRSS.V	Y	29.56	5483.83	52	9.6	784.419	7	39.93	4	19022	SP_20180810_SynaptoPep_C2_2.raw	2	0	0	1	1	0	0	0	0	0	0	0	0	0	0	0	0	1736	1787
4	6	P11137|MTAP2_HUMAN	F.SEQKDQEPTTDM(+15.99)LKQDSFPVSLE.Q	Y	29.48	2667.22	23	16.6	890.096	3	50.61	3	24986	SP_20180810_SynaptoPep_C2_1.raw	1	0	0	1	0	0	0	0	0	0	0	0	0	0	0	0	0	482	504	Oxidation (M)	M12:Oxidation (M):1000.00
4	6	P11137|MTAP2_HUMAN	T.SAPLTEASAHSHPP.E	Y	29.42	1400.67	14	3.1	701.344	2	17.96	11	7951	SP_20180810_SynaptoPep_AD2_1.raw	1	0	0	0	0	0	0	0	0	0	0	1	0	0	0	0	0	16	29
4	6	P11137|MTAP2_HUMAN	R.EHAKARVDHGAEIIT.Q	Y	29.32	1645.85	15	7	549.629	3	15.37	1	6318	SP_20180810_SynaptoPep_C1_1.raw	2	1	0	0	0	0	0	0	0	0	0	1	0	0	0	0	0	1766	1780
4	6	P11137|MTAP2_HUMAN	S.KPPKPADEEIGIIQTSTEHTF.S	Y	29.22	2337.19	21	13.8	585.312	4	48.66	3	23940	SP_20180810_SynaptoPep_C2_1.raw	2	0	0	2	0	0	0	0	0	0	0	0	0	0	0	0	0	461	481
4	6	P11137|MTAP2_HUMAN	F.SEQKDQEPTTDMLKQDSFPVSLEQAVTDSAM(+15.99)TSKTLEK.A	Y	29.16	4258.01	38	2.5	852.612	5	65.31	4	32952	SP_20180810_SynaptoPep_C2_2.raw	3	0	0	1	1	0	0	0	0	0	0	0	0	0	0	1	0	482	519	Oxidation (M)	M31:Oxidation (M):39.12
4	6	P11137|MTAP2_HUMAN	R.TPGTPGTPSYPRTPHTPGTPKSAILVPSE.K	Y	29.13	2942.51	29	7.7	736.641	4	42.38	1	21466	SP_20180810_SynaptoPep_C1_1.raw	1	1	0	0	0	0	0	0	0	0	0	0	0	0	0	0	0	1613	1641
4	6	P11137|MTAP2_HUMAN	Y.TVPLPSPVQDSENLSGESGTFYEGTDDK.V	Y	29.11	2968.35	28	12.4	990.468	3	56.93	1	29347	SP_20180810_SynaptoPep_C1_1.raw	1	1	0	0	0	0	0	0	0	0	0	0	0	0	0	0	0	876	903
4	6	P11137|MTAP2_HUMAN	S.YPSDLPEEPSSPQERM(+15.99).F	Y	29.1	1876.81	16	2.8	939.417	2	29.37	10	14460	SP_20180810_SynaptoPep_AD1_2.raw	1	0	0	0	0	0	0	0	0	0	1	0	0	0	0	0	0	644	659	Oxidation (M)	M16:Oxidation (M):1000.00
4	6	P11137|MTAP2_HUMAN	K.EAINQETVQQRDTFTP.S	Y	29.02	1875.9	16	4.8	938.96	2	35.41	2	17371	SP_20180810_SynaptoPep_C1_2.raw	1	0	1	0	0	0	0	0	0	0	0	0	0	0	0	0	0	413	428
4	6	P11137|MTAP2_HUMAN	K.VGSLDNAHHVPGGGNVKIDSQKL.N	Y	28.96	2341.21	23	3	586.312	4	33.35	5	16256	SP_20180810_SynaptoPep_C3_1.raw	1	0	0	0	0	1	0	0	0	0	0	0	0	0	0	0	0	1740	1762
4	6	P11137|MTAP2_HUMAN	S.YPSDLPEEPSSPQER.M	Y	28.95	1729.78	15	3	865.9	2	29.14	2	13854	SP_20180810_SynaptoPep_C1_2.raw	1	0	1	0	0	0	0	0	0	0	0	0	0	0	0	0	0	644	658
4	6	P11137|MTAP2_HUMAN	M.APDLPEM(+15.99)LDL.A	Y	28.71	1128.54	10	7.4	565.28	2	63.85	6	33171	SP_20180810_SynaptoPep_C3_2.raw	2	0	1	0	0	0	1	0	0	0	0	0	0	0	0	0	0	803	812	Oxidation (M)	M7:Oxidation (M):1000.00
4	6	P11137|MTAP2_HUMAN	S.LEDM(+15.99)KQKTEPSLVVPGIDLPKEPPTPKEQKD.W	Y	28.62	3501.83	31	15.9	701.384	5	50	1	25583	SP_20180810_SynaptoPep_C1_1.raw	4	2	0	0	0	0	0	0	0	0	0	1	1	0	0	0	0	234	264	Oxidation (M)	M4:Oxidation (M):1000.00
4	6	P11137|MTAP2_HUMAN	E.ASAHSHPPEIKDQGGAGEGL.V	Y	28.39	1956.93	20	3.8	653.319	3	20.59	2	9069	SP_20180810_SynaptoPep_C1_2.raw	1	0	1	0	0	0	0	0	0	0	0	0	0	0	0	0	0	22	41
4	6	P11137|MTAP2_HUMAN	T.ISDKEAVPKESKPPKP.A	Y	28.37	1748.97	16	8.6	438.253	4	13.68	12	5546	SP_20180810_SynaptoPep_AD2_2.raw	2	0	0	0	0	0	0	0	0	0	0	1	1	0	0	0	0	450	465
4	6	P11137|MTAP2_HUMAN	F.IQGPKEESKETPDIS.I	Y	28.3	1656.82	15	4.3	553.283	3	19.79	4	7929	SP_20180810_SynaptoPep_C2_2.raw	3	0	0	0	1	1	1	0	0	0	0	0	0	0	0	0	0	1197	1211
4	6	P11137|MTAP2_HUMAN	M.GKVLEEEKEAINQETVQQRDTFTPSG(-.98).Q	Y	28.2	2931.46	26	4.3	733.875	4	37.52	3	17800	SP_20180810_SynaptoPep_C2_1.raw	1	0	0	1	0	0	0	0	0	0	0	0	0	0	0	0	0	405	430	Amidation	G26:Amidation:1000.00
4	6	P11137|MTAP2_HUMAN	E.SGHMKEGTKVSETEVKEKVAKPDL.V	Y	28.03	2626.36	24	4.7	657.601	4	23.63	6	10968	SP_20180810_SynaptoPep_C3_2.raw	1	0	0	0	0	0	1	0	0	0	0	0	0	0	0	0	0	1096	1119
4	6	P11137|MTAP2_HUMAN	G.RVKDEFSVDKEASAHISGDKSG.L	Y	27.9	2361.16	22	5.6	473.241	5	23.16	4	9762	SP_20180810_SynaptoPep_C2_2.raw	1	0	0	0	1	0	0	0	0	0	0	0	0	0	0	0	0	924	945
4	6	P11137|MTAP2_HUMAN	G.LSKEFDQEKKANDRLDTVLEKSEEHADS.K	Y	27.85	3260.58	28	3.2	653.125	5	30.57	1	14845	SP_20180810_SynaptoPep_C1_1.raw	1	1	0	0	0	0	0	0	0	0	0	0	0	0	0	0	0	946	973
4	6	P11137|MTAP2_HUMAN	L.SKEFDQEKKANDRLD.T	Y	27.84	1821.89	15	0.7	456.479	4	10.65	5	3801	SP_20180810_SynaptoPep_C3_1.raw	2	0	0	0	0	2	0	0	0	0	0	0	0	0	0	0	0	947	961
4	6	P11137|MTAP2_HUMAN	E.AVPKESKPPKPADEEIGIIQTS.T	Y	27.84	2333.25	22	5.4	584.322	4	36.41	3	17181	SP_20180810_SynaptoPep_C2_1.raw	1	0	0	1	0	0	0	0	0	0	0	0	0	0	0	0	0	455	476
4	6	P11137|MTAP2_HUMAN	L.VASLEDMKQKTEPSLVVPGIDLPKEPPTPKEQKD.W	Y	27.8	3742.97	34	5.6	749.606	5	55.86	11	29250	SP_20180810_SynaptoPep_AD2_1.raw	6	1	1	0	0	0	0	0	0	1	1	1	1	0	0	0	0	231	264
4	6	P11137|MTAP2_HUMAN	G.AEIITQSPGRSS.V	Y	27.79	1244.64	12	4	623.328	2	19.59	16	7841	SP_20180810_SynaptoPep_AD4_2.raw	1	0	0	0	0	0	0	0	0	0	0	0	0	0	0	0	1	1776	1787
4	6	P11137|MTAP2_HUMAN	E.EEKEAINQETVQQRDTFTP.S	Y	27.68	2262.08	19	7.6	755.038	3	30.87	1	15012	SP_20180810_SynaptoPep_C1_1.raw	1	1	0	0	0	0	0	0	0	0	0	0	0	0	0	0	0	410	428
4	6	P11137|MTAP2_HUMAN	T.ISDKEAVPKESKPPKPAD.E	Y	27.64	1935.03	18	4.5	484.767	4	12.99	12	5161	SP_20180810_SynaptoPep_AD2_2.raw	1	0	0	0	0	0	0	0	0	0	0	0	1	0	0	0	0	450	467
4	6	P11137|MTAP2_HUMAN	A.EAVAVLK.G	Y	27.64	728.443	7	4	365.23	2	24.08	16	10288	SP_20180810_SynaptoPep_AD4_2.raw	5	0	1	1	0	0	1	0	0	0	0	0	0	1	0	0	1	101	107
4	6	P11137|MTAP2_HUMAN	F.SVDKEASAHISGDKSG.L	Y	27.61	1586.75	16	-2.2	529.924	3	9.4	5	3146	SP_20180810_SynaptoPep_C3_1.raw	1	0	0	0	0	1	0	0	0	0	0	0	0	0	0	0	0	930	945
4	6	P11137|MTAP2_HUMAN	T.LPLDVM(+15.99)KNEIVTETSP.F	Y	27.42	1800.92	16	9.6	901.475	2	50.22	2	25537	SP_20180810_SynaptoPep_C1_2.raw	3	1	1	1	0	0	0	0	0	0	0	0	0	0	0	0	0	324	339	Oxidation (M)	M6:Oxidation (M):1000.00
4	6	P11137|MTAP2_HUMAN	A.HHVPGGGNVKIDSQKL.N	Y	27.41	1684.9	16	2.8	422.234	4	22.24	6	10198	SP_20180810_SynaptoPep_C3_2.raw	1	0	0	0	0	0	1	0	0	0	0	0	0	0	0	0	0	1747	1762
4	6	P11137|MTAP2_HUMAN	E.DVTAALAKQ.G	Y	27.36	915.503	9	4.4	458.76	2	22.48	14	9582	SP_20180810_SynaptoPep_AD3_2.raw	1	0	0	0	0	0	0	0	0	0	0	0	0	0	1	0	0	1817	1825
4	6	P11137|MTAP2_HUMAN	S.VSADAEVARRKSVPSETVVEDSRTGLPPVTDENHVIVK.T	Y	27.3	4086.13	38	15.5	682.04	6	41.13	12	20998	SP_20180810_SynaptoPep_AD2_2.raw	1	0	0	0	0	0	0	0	0	0	0	0	1	0	0	0	0	822	859
4	6	P11137|MTAP2_HUMAN	A.KDLSIPTDASSEKAEKG.L	Y	27.29	1774.89	17	5.4	592.642	3	19.7	6	8758	SP_20180810_SynaptoPep_C3_2.raw	1	0	0	0	0	0	1	0	0	0	0	0	0	0	0	0	0	1002	1018
4	6	P11137|MTAP2_HUMAN	R.SLGLGGRSAIEQ.R	Y	27.28	1186.63	12	10	594.328	2	31.88	16	14637	SP_20180810_SynaptoPep_AD4_2.raw	1	0	0	0	0	0	0	0	0	0	0	0	0	0	0	0	1	686	697
4	6	P11137|MTAP2_HUMAN	Q.AKVGSLDNAHHVPGGGNVKIDSQK.L	Y	27.25	2427.26	24	6	607.826	4	21.09	6	9547	SP_20180810_SynaptoPep_C3_2.raw	2	0	1	0	0	0	1	0	0	0	0	0	0	0	0	0	0	1738	1761
4	6	P11137|MTAP2_HUMAN	L.SKEFDQEKKANDRLDTVLEKSEEHADS.K	Y	27.24	3147.5	27	2.8	630.508	5	27.55	1	13124	SP_20180810_SynaptoPep_C1_1.raw	1	1	0	0	0	0	0	0	0	0	0	0	0	0	0	0	0	947	973
4	6	P11137|MTAP2_HUMAN	E.IVTETSPFAPAFLQPDDKK.S	Y	27.2	2103.09	19	1.5	702.038	3	58.19	11	30556	SP_20180810_SynaptoPep_AD2_1.raw	1	0	0	0	0	0	0	0	0	0	0	1	0	0	0	0	0	333	351
4	6	P11137|MTAP2_HUMAN	I.EKSSIQELF.E	Y	27.17	1079.55	9	8.2	540.787	2	49.02	16	24138	SP_20180810_SynaptoPep_AD4_2.raw	1	0	0	0	0	0	0	0	0	0	0	0	0	0	0	0	1	529	537
4	6	P11137|MTAP2_HUMAN	S.LEDMKQKTEPSLVVPGIDLPKEPPTPKE.Q	Y	27.16	3114.65	28	12.4	779.68	4	55.88	11	29261	SP_20180810_SynaptoPep_AD2_1.raw	1	0	0	0	0	0	0	0	0	0	0	1	0	0	0	0	0	234	261
4	6	P11137|MTAP2_HUMAN	R.VDDKDKIEGVGA.A	Y	27.06	1244.62	12	4.9	623.323	2	17.94	8	7219	SP_20180810_SynaptoPep_C4_2.raw	1	0	0	0	0	0	0	0	1	0	0	0	0	0	0	0	0	541	552
4	6	P11137|MTAP2_HUMAN	K.AQAKVGSLDNAHHVPGGGN.V	Y	27.04	1827.9	19	5.8	610.31	3	16.73	5	7036	SP_20180810_SynaptoPep_C3_1.raw	3	1	0	0	0	1	0	1	0	0	0	0	0	0	0	0	0	1736	1754
4	6	P11137|MTAP2_HUMAN	L.TEKETELKLEEKTTISDKE.A	Y	26.88	2250.15	19	7.7	563.548	4	23.85	6	11094	SP_20180810_SynaptoPep_C3_2.raw	2	0	0	0	0	0	1	0	0	0	0	1	0	0	0	0	0	436	454
4	6	P11137|MTAP2_HUMAN	D.HGAEIITQ.S	Y	26.88	867.445	8	4.2	434.732	2	17.74	1	7616	SP_20180810_SynaptoPep_C1_1.raw	3	1	0	1	0	0	1	0	0	0	0	0	0	0	0	0	0	1774	1781
4	6	P11137|MTAP2_HUMAN	K.TTISDKEAVPKESKPPKPADEEIGIIQTSTEHTF.S	Y	26.84	3722.89	34	12.8	745.595	5	48.95	5	24906	SP_20180810_SynaptoPep_C3_1.raw	1	0	0	0	0	1	0	0	0	0	0	0	0	0	0	0	0	448	481
4	6	P11137|MTAP2_HUMAN	S.IPTDASSEKAEKGLSSVPEIAEVEPSKKVEQGLDF.A	Y	26.83	3713.89	35	3.7	929.483	4	59.34	6	30706	SP_20180810_SynaptoPep_C3_2.raw	1	0	0	0	0	0	1	0	0	0	0	0	0	0	0	0	0	1006	1040
4	6	P11137|MTAP2_HUMAN	L.AKDLSIPTDASSEKAEKGLSSVPEIAEVEPSKKVEQGLDF.A	Y	26.8	4228.16	40	9.1	846.648	5	61.26	13	30780	SP_20180810_SynaptoPep_AD3_1.raw	2	0	0	0	0	0	0	0	0	0	0	0	0	1	1	0	0	1001	1040
4	6	P11137|MTAP2_HUMAN	F.ITVVQTTTDEGESGSHSVRFAALE.Q	Y	26.75	2533.23	24	13.4	845.428	3	49.25	3	24258	SP_20180810_SynaptoPep_C2_1.raw	1	0	0	1	0	0	0	0	0	0	0	0	0	0	0	0	0	1292	1315
4	6	P11137|MTAP2_HUMAN	T.ETSPFAPAFLQPDDKKS.L	Y	26.58	1876.92	17	5.3	626.651	3	53.68	10	27915	SP_20180810_SynaptoPep_AD1_2.raw	1	0	0	0	0	0	0	0	0	0	1	0	0	0	0	0	0	336	352
4	6	P11137|MTAP2_HUMAN	T.LPLDVM(+15.99)KNEIVTE.T	Y	26.58	1515.79	13	11.3	758.909	2	47.6	15	23309	SP_20180810_SynaptoPep_AD4_1.raw	1	0	0	0	0	0	0	0	0	0	0	0	0	0	0	1	0	324	336	Oxidation (M)	M6:Oxidation (M):1000.00
4	6	P11137|MTAP2_HUMAN	E.TVVEDSRTGLPPVTDENHVIVKTDSQLEDLG.Y	Y	26.55	3362.68	31	10.8	841.687	4	55.56	4	27593	SP_20180810_SynaptoPep_C2_2.raw	1	0	0	0	1	0	0	0	0	0	0	0	0	0	0	0	0	838	868
4	6	P11137|MTAP2_HUMAN	Y.PRTPHTPGTPKSAILVPSEKKVAIIR.T	Y	26.51	2792.64	26	8.3	466.451	6	38.87	3	18551	SP_20180810_SynaptoPep_C2_1.raw	1	0	0	1	0	0	0	0	0	0	0	0	0	0	0	0	0	1623	1648
4	6	P11137|MTAP2_HUMAN	L.WVDTQDDDRSIM(+15.99)TEQLE.T	Y	26.36	2095.9	17	5.5	1048.96	2	37.44	3	17754	SP_20180810_SynaptoPep_C2_1.raw	1	0	0	1	0	0	0	0	0	0	0	0	0	0	0	0	0	1389	1405	Oxidation (M)	M12:Oxidation (M):1000.00
4	6	P11137|MTAP2_HUMAN	Y.GEKRDLHSKNKDDLTL.S	Y	26.35	1867.98	16	2.9	468.002	4	17.54	4	6748	SP_20180810_SynaptoPep_C2_2.raw	3	0	0	0	1	1	1	0	0	0	0	0	0	0	0	0	0	668	683
4	6	P11137|MTAP2_HUMAN	F.SEQKDQEPTTDM(+15.99)LKQDSFPVSLEQAVTDSAM(+15.99)TS.K	Y	26.35	3674.64	33	10.5	1225.9	3	61.81	15	31044	SP_20180810_SynaptoPep_AD4_1.raw	1	0	0	0	0	0	0	0	0	0	0	0	0	0	0	1	0	482	514	Oxidation (M)	M12:Oxidation (M):1000.00;M31:Oxidation (M):1000.00
4	6	P11137|MTAP2_HUMAN	F.LQPDDKKSLQQTSGPATAKDSF.K	Y	26.33	2361.18	22	2.5	591.304	4	26.28	5	12309	SP_20180810_SynaptoPep_C3_1.raw	1	0	0	0	0	1	0	0	0	0	0	0	0	0	0	0	0	345	366
4	6	P11137|MTAP2_HUMAN	G.LGVTYEQALAKDLSIPTDASSEKAEKG.L	Y	26.21	2820.44	27	1.1	706.118	4	57.57	2	29436	SP_20180810_SynaptoPep_C1_2.raw	1	0	1	0	0	0	0	0	0	0	0	0	0	0	0	0	0	992	1018
4	6	P11137|MTAP2_HUMAN	Q.EPILTEKETEL.K	Y	26.14	1300.68	11	8.8	651.351	2	40.73	6	20569	SP_20180810_SynaptoPep_C3_2.raw	2	0	0	0	0	1	1	0	0	0	0	0	0	0	0	0	0	432	442
4	6	P11137|MTAP2_HUMAN	M.AEAPPSEAM(+15.99)TLPKD.A	Y	26.1	1471.69	14	5.5	736.855	2	22.37	11	10429	SP_20180810_SynaptoPep_AD2_1.raw	1	0	0	0	0	0	0	0	0	0	0	1	0	0	0	0	0	380	393	Oxidation (M)	M9:Oxidation (M):1000.00
4	6	P11137|MTAP2_HUMAN	L.IEKSSIQEL.F	Y	26.05	1045.57	9	8	523.794	2	27.57	13	12408	SP_20180810_SynaptoPep_AD3_1.raw	3	0	0	0	0	0	0	1	1	0	0	0	0	1	0	0	0	528	536
4	6	P11137|MTAP2_HUMAN	T.EPSALIEKSSIQEL.F	Y	26.03	1542.81	14	11.4	772.423	2	50.37	3	24860	SP_20180810_SynaptoPep_C2_1.raw	2	0	0	1	1	0	0	0	0	0	0	0	0	0	0	0	0	523	536
4	6	P11137|MTAP2_HUMAN	L.SIPTDASSEKAEKGLSSVPEIAEVEPSKKVEQGLDF.A	Y	26.02	3800.92	36	10.9	951.248	4	61.45	5	31599	SP_20180810_SynaptoPep_C3_1.raw	4	0	0	1	0	1	1	1	0	0	0	0	0	0	0	0	0	1005	1040
4	6	P11137|MTAP2_HUMAN	N.QPLPDLKNVKSKIGSTDNIK.Y	Y	25.7	2194.23	20	2.8	549.567	4	39.65	4	18859	SP_20180810_SynaptoPep_C2_2.raw	1	0	0	0	1	0	0	0	0	0	0	0	0	0	0	0	0	1665	1684
4	6	P11137|MTAP2_HUMAN	A.EAPPSEAMTLPKD.A	Y	25.62	1384.65	13	-11.5	693.327	2	33.71	10	16913	SP_20180810_SynaptoPep_AD1_2.raw	1	0	0	0	0	0	0	0	0	0	1	0	0	0	0	0	0	381	393
4	6	P11137|MTAP2_HUMAN	Q.EPILTEKETELKLE.E	Y	25.61	1670.9	14	5.9	557.976	3	46.53	4	22664	SP_20180810_SynaptoPep_C2_2.raw	1	0	0	0	1	0	0	0	0	0	0	0	0	0	0	0	0	432	445
4	6	P11137|MTAP2_HUMAN	E.PSALIEK.S	Y	25.55	756.438	7	4.2	379.228	2	17.58	10	7812	SP_20180810_SynaptoPep_AD1_2.raw	4	0	1	0	0	1	1	0	0	0	1	0	0	0	0	0	0	524	530
4	6	P11137|MTAP2_HUMAN	K.DQGGAGEGLVR.S	Y	25.51	1057.52	11	2.3	529.766	2	17.56	5	7485	SP_20180810_SynaptoPep_C3_1.raw	1	0	0	0	0	1	0	0	0	0	0	0	0	0	0	0	0	33	43
4	6	P11137|MTAP2_HUMAN	M.TEPSALIEKSSIQELF.E	Y	25.44	1790.93	16	9.9	896.481	2	71.02	15	36145	SP_20180810_SynaptoPep_AD4_1.raw	3	0	0	0	1	0	1	0	0	0	0	0	0	0	0	1	0	522	537
4	6	P11137|MTAP2_HUMAN	H.HVPGGGNVKIDS.Q	Y	25.43	1178.6	12	3.3	590.311	2	17.25	5	7322	SP_20180810_SynaptoPep_C3_1.raw	1	0	0	0	0	1	0	0	0	0	0	0	0	0	0	0	0	1748	1759
4	6	P11137|MTAP2_HUMAN	K.DKVSDGVTKSP.E	Y	25.43	1131.58	11	5.9	566.799	2	10.48	3	3215	SP_20180810_SynaptoPep_C2_1.raw	2	0	0	1	1	0	0	0	0	0	0	0	0	0	0	0	0	1525	1535
4	6	P11137|MTAP2_HUMAN	A.SSEKAEKGLSSVPEIAEVEPSKKVEQGLDF.A	Y	25.4	3216.64	30	8.9	805.174	4	55.71	6	28737	SP_20180810_SynaptoPep_C3_2.raw	1	0	0	0	0	0	1	0	0	0	0	0	0	0	0	0	0	1011	1040
4	6	P11137|MTAP2_HUMAN	R.HRPGGGRVKIES.V	Y	25.24	1291.71	12	1.7	431.578	3	8.16	1	2387	SP_20180810_SynaptoPep_C1_1.raw	3	1	0	0	0	1	1	0	0	0	0	0	0	0	0	0	0	1716	1727
4	6	P11137|MTAP2_HUMAN	S.ADAEVARRKSVPSE.T	Y	25.22	1513.78	14	2.6	505.603	3	9.31	6	3145	SP_20180810_SynaptoPep_C3_2.raw	2	0	0	0	0	0	1	0	0	0	0	0	0	0	0	1	0	824	837
4	6	P11137|MTAP2_HUMAN	A.SPRRLSNVSSSGSINL.L	Y	25.18	1672.89	16	7.2	558.64	3	31.48	14	14550	SP_20180810_SynaptoPep_AD3_2.raw	7	1	0	0	1	1	0	0	0	0	1	0	1	1	1	0	0	1790	1805
4	6	P11137|MTAP2_HUMAN	L.AKDLSIPTDASSEKAEKGLSSVPEIAEVEPSKK.V	Y	25.16	3439.79	33	9	688.972	5	47.75	2	24203	SP_20180810_SynaptoPep_C1_2.raw	1	0	1	0	0	0	0	0	0	0	0	0	0	0	0	0	0	1001	1033
4	6	P11137|MTAP2_HUMAN	T.FTPSGQEPILTEKETELK.L	Y	25.07	2046.05	18	5.5	683.028	3	39.23	11	19977	SP_20180810_SynaptoPep_AD2_1.raw	1	0	0	0	0	0	0	0	0	0	0	1	0	0	0	0	0	426	443
4	6	P11137|MTAP2_HUMAN	R.SEPIRRAGKSGTSTPTTPGSTAITP.G	Y	24.96	2469.28	25	6.9	824.107	3	27.45	5	12961	SP_20180810_SynaptoPep_C3_1.raw	1	0	0	0	0	1	0	0	0	0	0	0	0	0	0	0	0	1579	1603
4	6	P11137|MTAP2_HUMAN	F.SEQKDQEPTTDMLKQDSFPVSLEQAVTDSAM(+15.99)TS.K	Y	24.94	3658.65	33	1.2	1220.56	3	66.93	3	33872	SP_20180810_SynaptoPep_C2_1.raw	2	0	0	1	1	0	0	0	0	0	0	0	0	0	0	0	0	482	514	Oxidation (M)	M31:Oxidation (M):4.97
4	6	P11137|MTAP2_HUMAN	Q.QRDTFTP.S	Y	24.91	863.414	7	7.7	432.717	2	19.06	15	7506	SP_20180810_SynaptoPep_AD4_1.raw	2	0	0	0	0	0	0	0	0	0	0	0	0	0	0	1	1	422	428
4	6	P11137|MTAP2_HUMAN	L.AKDLSIPTDASSEKAEKGLSSVPEIAEVEPSKKVEQG.L	Y	24.86	3852.98	37	11.8	771.613	5	49.32	4	24202	SP_20180810_SynaptoPep_C2_2.raw	1	0	0	0	1	0	0	0	0	0	0	0	0	0	0	0	0	1001	1037
4	6	P11137|MTAP2_HUMAN	K.LEEKTTISDKEAVPKESKPPKPADEEIGIIQT.S	Y	24.85	3519.86	32	10.1	704.986	5	37.77	1	18887	SP_20180810_SynaptoPep_C1_1.raw	3	1	0	0	0	1	1	0	0	0	0	0	0	0	0	0	0	444	475
4	6	P11137|MTAP2_HUMAN	K.TTISDKEAVPKESKPPKPADEEIGIIQ.T	Y	24.83	2919.54	27	-8.6	730.887	4	38.72	2	19230	SP_20180810_SynaptoPep_C1_2.raw	1	0	1	0	0	0	0	0	0	0	0	0	0	0	0	0	0	448	474
4	6	P11137|MTAP2_HUMAN	K.ETPDISITPSDVAEPLH.E	Y	24.64	1819.88	17	9.3	910.958	2	57.2	6	29539	SP_20180810_SynaptoPep_C3_2.raw	1	0	0	0	0	0	1	0	0	0	0	0	0	0	0	0	0	1206	1222
4	6	P11137|MTAP2_HUMAN	E.LTPSTAEPSDQKEKESEKQSKPGEDLK.H	Y	24.62	2985.48	27	8.6	598.108	5	13.06	6	5125	SP_20180810_SynaptoPep_C3_2.raw	1	0	0	0	0	0	1	0	0	0	0	0	0	0	0	0	0	167	193
4	6	P11137|MTAP2_HUMAN	N.AHHVPGGGNVKIDS(-.98).Q	Y	24.56	1385.72	14	5.6	462.915	3	14.79	8	5614	SP_20180810_SynaptoPep_C4_2.raw	1	0	0	0	0	0	0	0	1	0	0	0	0	0	0	0	0	1746	1759	Amidation	S14:Amidation:1000.00
4	6	P11137|MTAP2_HUMAN	K.SKIGSTDNIKYQPKGGQVQIVTKKIDL.S	Y	24.54	2957.65	27	8.2	592.543	5	44.05	3	21391	SP_20180810_SynaptoPep_C2_1.raw	2	0	0	1	0	0	1	0	0	0	0	0	0	0	0	0	0	1675	1701
4	6	P11137|MTAP2_HUMAN	A.EAPPSEAM(+15.99)TLPKD.A	Y	24.5	1400.65	13	3.5	701.334	2	21.15	12	9725	SP_20180810_SynaptoPep_AD2_2.raw	2	0	0	0	0	0	0	0	0	0	0	1	1	0	0	0	0	381	393	Oxidation (M)	M8:Oxidation (M):1000.00
4	6	P11137|MTAP2_HUMAN	S.KTLEKAM(+15.99)TEPSALIEKSSIQELF.E	Y	24.45	2608.37	23	7.6	653.104	4	63.26	16	31952	SP_20180810_SynaptoPep_AD4_2.raw	1	0	0	0	0	0	0	0	0	0	0	0	0	0	0	0	1	515	537	Oxidation (M)	M7:Oxidation (M):1000.00
4	6	P11137|MTAP2_HUMAN	L.EQAVTDSAMTSKTLE.K	Y	24.29	1609.75	15	3.2	805.885	2	29.1	4	13004	SP_20180810_SynaptoPep_C2_2.raw	1	0	0	0	1	0	0	0	0	0	0	0	0	0	0	0	0	504	518
4	6	P11137|MTAP2_HUMAN	F.LQPDDKKSLQQTSGPATAKDSFKIE.E	Y	24.27	2731.4	25	1.9	547.289	5	32.74	4	15022	SP_20180810_SynaptoPep_C2_2.raw	3	0	0	2	1	0	0	0	0	0	0	0	0	0	0	0	0	345	369
4	6	P11137|MTAP2_HUMAN	M.AEAPPSEAM(+15.99)TLPKDA.H	Y	24.2	1542.72	15	4.7	772.373	2	26.43	5	12396	SP_20180810_SynaptoPep_C3_1.raw	2	0	0	0	0	1	1	0	0	0	0	0	0	0	0	0	0	380	394	Oxidation (M)	M9:Oxidation (M):1000.00
4	6	P11137|MTAP2_HUMAN	G.VTYEQALAKDLSIPTD.A	Y	23.9	1762.9	16	5.2	882.461	2	61.49	4	30840	SP_20180810_SynaptoPep_C2_2.raw	1	0	0	0	1	0	0	0	0	0	0	0	0	0	0	0	0	994	1009
4	6	P11137|MTAP2_HUMAN	A.SPRRLSNVSSSGSINLLESPQLATLAEDVT.A	Y	23.87	3140.63	30	9.1	1047.89	3	77.08	16	39465	SP_20180810_SynaptoPep_AD4_2.raw	2	0	0	0	1	0	0	0	0	0	0	0	0	0	0	0	1	1790	1819
4	6	P11137|MTAP2_HUMAN	D.NAHHVPGGGNVKIDSQKL.N	Y	23.79	1869.98	18	4.7	468.505	4	22.3	6	10234	SP_20180810_SynaptoPep_C3_2.raw	1	0	0	0	0	0	1	0	0	0	0	0	0	0	0	0	0	1745	1762
4	6	P11137|MTAP2_HUMAN	S.GEHESLTM(+15.99)ESLKADEGKKETSPES.S	Y	23.76	2634.2	24	3	659.558	4	16.43	1	6904	SP_20180810_SynaptoPep_C1_1.raw	2	1	1	0	0	0	0	0	0	0	0	0	0	0	0	0	0	1135	1158	Oxidation (M)	M8:Oxidation (M):1000.00
4	6	P11137|MTAP2_HUMAN	K.LEEKTTISDKEAVPKESKPPKPADEEIGIIQTSTEHTF(-.98).S	Y	23.76	4221.17	38	1.9	1056.3	4	46.77	3	22900	SP_20180810_SynaptoPep_C2_1.raw	1	0	0	1	0	0	0	0	0	0	0	0	0	0	0	0	0	444	481	Amidation	F38:Amidation:1000.00
4	6	P11137|MTAP2_HUMAN	I.AEVEPSKKVEQGLDF.A	Y	23.71	1674.85	15	1.7	838.432	2	37.73	6	18901	SP_20180810_SynaptoPep_C3_2.raw	1	0	0	0	0	0	1	0	0	0	0	0	0	0	0	0	0	1026	1040
4	6	P11137|MTAP2_HUMAN	D.GVTKSPEKRSSLPRPSSILPPRR.G	Y	23.65	2544.46	23	5.3	425.086	6	30.55	2	14634	SP_20180810_SynaptoPep_C1_2.raw	1	0	1	0	0	0	0	0	0	0	0	0	0	0	0	0	0	1530	1552
4	6	P11137|MTAP2_HUMAN	K.LDFKEKAQAKVGSLDNAHHVPGGGNVK.I	Y	23.65	2815.47	27	9.1	470.257	6	29.75	2	14192	SP_20180810_SynaptoPep_C1_2.raw	1	0	1	0	0	0	0	0	0	0	0	0	0	0	0	0	0	1730	1756
4	6	P11137|MTAP2_HUMAN	T.AEAVAVLKGEQEKEAQHKDQTAALPLA.A	Y	23.53	2844.5	27	7.4	712.137	4	44.31	4	21431	SP_20180810_SynaptoPep_C2_2.raw	2	0	0	0	1	0	0	0	0	0	0	0	0	0	0	0	1	100	126
4	6	P11137|MTAP2_HUMAN	F.LQPDDKKSLQQTSGPATAKDSFKIEEPHE.A	Y	23.44	3223.6	29	4.7	645.73	5	32.73	4	15015	SP_20180810_SynaptoPep_C2_2.raw	2	0	0	0	2	0	0	0	0	0	0	0	0	0	0	0	0	345	373
4	6	P11137|MTAP2_HUMAN	F.SEQKDQEPTTDMLKQDSFPVSLEQAVTDS.A	Y	23.42	3252.5	29	7.1	1085.18	3	66.44	2	34245	SP_20180810_SynaptoPep_C1_2.raw	1	0	1	0	0	0	0	0	0	0	0	0	0	0	0	0	0	482	510
4	6	P11137|MTAP2_HUMAN	L.DVMKNEIVTETSP.F	Y	23.41	1461.7	13	7.8	731.864	2	35.85	2	17617	SP_20180810_SynaptoPep_C1_2.raw	2	0	1	0	0	0	1	0	0	0	0	0	0	0	0	0	0	327	339
4	6	P11137|MTAP2_HUMAN	S.SVPEIAEVEPSKKVEQGLD.F	Y	23.31	2053.06	19	8.7	685.366	3	43.71	3	21200	SP_20180810_SynaptoPep_C2_1.raw	1	0	0	1	0	0	0	0	0	0	0	0	0	0	0	0	0	1021	1039
4	6	P11137|MTAP2_HUMAN	S.GEHESLTMESLKADEGKKETSPES.S	Y	23.3	2618.2	24	1.3	655.558	4	25.31	2	11705	SP_20180810_SynaptoPep_C1_2.raw	1	0	1	0	0	0	0	0	0	0	0	0	0	0	0	0	0	1135	1158
4	6	P11137|MTAP2_HUMAN	L.FRSDTLQITDLGVSGAREEF(-.98).V	Y	23.2	2239.12	20	-8	747.376	3	61.55	13	30942	SP_20180810_SynaptoPep_AD3_1.raw	1	0	0	0	0	0	0	0	0	0	0	0	0	1	0	0	0	1250	1269	Amidation	F20:Amidation:1000.00
4	6	P11137|MTAP2_HUMAN	R.DLHSKNKDDLTLS.R	Y	23.17	1484.75	13	4	743.384	2	20.92	4	8546	SP_20180810_SynaptoPep_C2_2.raw	2	0	0	1	1	0	0	0	0	0	0	0	0	0	0	0	0	672	684
4	6	P11137|MTAP2_HUMAN	L.EKAM(+15.99)TEPSALIEKSSIQEL.F	Y	23.04	2119.07	19	9.8	707.371	3	48.1	14	23815	SP_20180810_SynaptoPep_AD3_2.raw	3	0	0	1	1	0	0	0	0	0	0	0	0	0	1	0	0	518	536	Oxidation (M)	M4:Oxidation (M):1000.00
4	6	P11137|MTAP2_HUMAN	L.IEVKLAAAG.R	Y	23.03	870.518	9	5.7	436.269	2	34.93	15	16276	SP_20180810_SynaptoPep_AD4_1.raw	3	0	0	0	1	0	0	0	0	0	0	0	0	0	0	1	1	915	923
4	6	P11137|MTAP2_HUMAN	R.VDDKDKIEGVGAAT.S	Y	23.01	1416.71	14	2.9	709.364	2	19.81	5	8702	SP_20180810_SynaptoPep_C3_1.raw	1	0	0	0	0	1	0	0	0	0	0	0	0	0	0	0	0	541	554
4	6	P11137|MTAP2_HUMAN	S.VSADAEVARRKSVPSE.T	Y	22.98	1699.89	16	6.3	567.639	3	14.62	2	5819	SP_20180810_SynaptoPep_C1_2.raw	4	1	1	0	0	0	1	0	0	1	0	0	0	0	0	0	0	822	837
4	6	P11137|MTAP2_HUMAN	S.DKEAVPKESKPPKPADEEIGIIQTSTEHTF.S	Y	22.97	3320.68	30	4.9	665.146	5	46.24	3	22609	SP_20180810_SynaptoPep_C2_1.raw	1	0	0	1	0	0	0	0	0	0	0	0	0	0	0	0	0	452	481
4	6	P11137|MTAP2_HUMAN	S.LEDMKQKTEPSLVVPGIDLPKEPPTPKEQKD.W	Y	22.95	3485.83	31	8.6	872.473	4	51.81	1	26565	SP_20180810_SynaptoPep_C1_1.raw	1	1	0	0	0	0	0	0	0	0	0	0	0	0	0	0	0	234	264
4	6	P11137|MTAP2_HUMAN	S.LVVPGIDLPKEPPTPKEQKD.W	Y	22.93	2199.22	20	5.6	550.814	4	52.25	12	27097	SP_20180810_SynaptoPep_AD2_2.raw	1	0	0	0	0	0	0	0	0	0	0	0	1	0	0	0	0	245	264
4	6	P11137|MTAP2_HUMAN	S.VPEIAEVEPSKKVE.Q	Y	22.77	1552.83	14	5.8	518.622	3	33.61	5	16403	SP_20180810_SynaptoPep_C3_1.raw	1	0	0	0	0	1	0	0	0	0	0	0	0	0	0	0	0	1022	1035
4	6	P11137|MTAP2_HUMAN	S.LDNAHHVPGGGNVKIDSQKL.N	Y	22.73	2098.09	20	3.5	525.532	4	27.11	6	12927	SP_20180810_SynaptoPep_C3_2.raw	1	0	0	0	0	0	1	0	0	0	0	0	0	0	0	0	0	1743	1762
4	6	P11137|MTAP2_HUMAN	L.INQPLPDLKNVKSKIGSTDN.I	Y	22.72	2180.18	20	8.9	546.057	4	39.24	1	19713	SP_20180810_SynaptoPep_C1_1.raw	1	1	0	0	0	0	0	0	0	0	0	0	0	0	0	0	0	1663	1682
4	6	P11137|MTAP2_HUMAN	E.FIQGPKEESKETPDISITPSDVAEPLHETIVSEPA.E	Y	22.7	3789.88	35	-4	948.474	4	62.66	1	32453	SP_20180810_SynaptoPep_C1_1.raw	1	1	0	0	0	0	0	0	0	0	0	0	0	0	0	0	0	1196	1230
4	6	P11137|MTAP2_HUMAN	A.PISPGPLTPM(+15.99)REKDVFDDIPK.W	Y	22.69	2367.21	21	6.7	592.815	4	51.67	11	26933	SP_20180810_SynaptoPep_AD2_1.raw	1	0	0	0	0	0	0	0	0	0	0	1	0	0	0	0	0	283	303	Oxidation (M)	M10:Oxidation (M):1000.00
4	6	P11137|MTAP2_HUMAN	P.ADEEIGIIQTSTEHTF(-.98).S	Y	22.64	1788.85	16	6.5	895.44	2	54.78	3	27247	SP_20180810_SynaptoPep_C2_1.raw	1	0	0	1	0	0	0	0	0	0	0	0	0	0	0	0	0	466	481	Amidation	F16:Amidation:1000.00
4	6	P11137|MTAP2_HUMAN	L.VAPISPGPLTPMREKDVFDDIPK.W	Y	22.62	2521.32	23	0.7	631.339	4	61.84	12	32341	SP_20180810_SynaptoPep_AD2_2.raw	2	0	0	0	0	0	0	0	0	0	0	1	1	0	0	0	0	281	303
4	6	P11137|MTAP2_HUMAN	T.VPLPSPVQDSENLSGESGTFYEGTDDKVR(-.98).R	Y	22.57	3121.48	29	-1.1	1041.5	3	54.01	9	28045	SP_20180810_SynaptoPep_AD1_1.raw	1	0	0	0	0	0	0	0	0	1	0	0	0	0	0	0	0	877	905	Amidation	R29:Amidation:1000.00
4	6	P11137|MTAP2_HUMAN	E.EEKEAINQETVQQRDTF.T	Y	22.52	2063.98	17	0.8	689	3	27.58	15	12173	SP_20180810_SynaptoPep_AD4_1.raw	1	0	0	0	0	0	0	0	0	0	0	0	0	0	0	1	0	410	426
4	6	P11137|MTAP2_HUMAN	F.LQPDDKKSLQQTSGPATAKDSFKIEEPHEAKPDKM(+15.99)AEAPPSEAMTLPKDA.H	Y	22.45	5418.66	50	9.2	904.125	6	41.33	4	19775	SP_20180810_SynaptoPep_C2_2.raw	1	0	0	0	1	0	0	0	0	0	0	0	0	0	0	0	0	345	394	Oxidation (M)	M35:Oxidation (M):31.37
4	6	P11137|MTAP2_HUMAN	L.AKDLSIPTD.A	Y	22.4	958.497	9	5.3	480.258	2	27.22	6	12988	SP_20180810_SynaptoPep_C3_2.raw	1	0	0	0	0	0	1	0	0	0	0	0	0	0	0	0	0	1001	1009
4	6	P11137|MTAP2_HUMAN	L.DVMKNEIVTE.T	Y	22.4	1176.57	10	7.1	589.296	2	29.81	6	14449	SP_20180810_SynaptoPep_C3_2.raw	1	0	0	0	0	0	1	0	0	0	0	0	0	0	0	0	0	327	336
4	6	P11137|MTAP2_HUMAN	S.VSADAEVARRKSVPSET.V	Y	22.39	1800.93	17	8.2	601.323	3	15.42	2	6257	SP_20180810_SynaptoPep_C1_2.raw	1	0	1	0	0	0	0	0	0	0	0	0	0	0	0	0	0	822	838
4	6	P11137|MTAP2_HUMAN	R.VDDKDKIEGVGAATSAELD(-.98).M	Y	22.39	1930.95	19	-6.8	966.475	2	34.6	5	16955	SP_20180810_SynaptoPep_C3_1.raw	1	0	0	0	0	1	0	0	0	0	0	0	0	0	0	0	0	541	559	Amidation	D19:Amidation:1000.00
4	6	P11137|MTAP2_HUMAN	L.INQPLPDLKNVKSKIGSTDNIKYQPKGGQVQ.I	Y	22.38	3406.86	31	6.2	682.383	5	42.73	7	20811	SP_20180810_SynaptoPep_C4_1.raw	1	0	0	0	0	0	0	1	0	0	0	0	0	0	0	0	0	1663	1693
4	6	P11137|MTAP2_HUMAN	K.RSSLPRPSSILPPRR.G	Y	22.36	1718.01	15	5	430.511	4	34.86	5	17104	SP_20180810_SynaptoPep_C3_1.raw	1	0	0	0	0	1	0	0	0	0	0	0	0	0	0	0	0	1538	1552
4	6	P11137|MTAP2_HUMAN	L.INQPLPDLKNVKSKIGSTDNIKYQPKG.G	Y	22.34	2994.65	27	9.1	749.677	4	41.25	1	20837	SP_20180810_SynaptoPep_C1_1.raw	1	1	0	0	0	0	0	0	0	0	0	0	0	0	0	0	0	1663	1689
4	6	P11137|MTAP2_HUMAN	R.VDHGAEIIT.Q	Y	22.24	953.482	9	3.4	477.75	2	24.22	5	11148	SP_20180810_SynaptoPep_C3_1.raw	1	0	0	0	0	1	0	0	0	0	0	0	0	0	0	0	0	1772	1780
4	6	P11137|MTAP2_HUMAN	Q.KDQEPTTDM(+15.99)LKQDSFPVS.L	Y	22.18	2080.96	18	1.6	694.662	3	36.53	5	18032	SP_20180810_SynaptoPep_C3_1.raw	2	0	0	1	0	1	0	0	0	0	0	0	0	0	0	0	0	485	502	Oxidation (M)	M9:Oxidation (M):1000.00
4	6	P11137|MTAP2_HUMAN	A.HHVPGGGNVKIDS.Q	Y	22.06	1315.66	13	1.2	439.562	3	14.57	8	5504	SP_20180810_SynaptoPep_C4_2.raw	1	0	0	0	0	0	0	0	1	0	0	0	0	0	0	0	0	1747	1759
4	6	P11137|MTAP2_HUMAN	H.RPGGGRVKIES.V	Y	22.05	1154.65	11	4.2	385.893	3	10.19	5	3556	SP_20180810_SynaptoPep_C3_1.raw	2	0	0	0	1	1	0	0	0	0	0	0	0	0	0	0	0	1717	1727
4	6	P11137|MTAP2_HUMAN	H.AKARVDHGAEIITQSP.G	Y	22.05	1691.9	16	4.2	564.975	3	24.06	4	10511	SP_20180810_SynaptoPep_C2_2.raw	2	0	0	0	1	0	0	0	0	0	0	0	0	0	0	0	1	1768	1783
4	6	P11137|MTAP2_HUMAN	G.RVKDEFSVDKEASAHIS.G	Y	22.02	1916.96	17	1.8	639.995	3	26.1	4	11358	SP_20180810_SynaptoPep_C2_2.raw	1	0	0	0	1	0	0	0	0	0	0	0	0	0	0	0	0	924	940
4	6	P11137|MTAP2_HUMAN	Q.EPILTEKETE.L	Y	21.94	1187.59	10	4	594.806	2	22.18	1	10098	SP_20180810_SynaptoPep_C1_1.raw	1	1	0	0	0	0	0	0	0	0	0	0	0	0	0	0	0	432	441
4	6	P11137|MTAP2_HUMAN	E.IVTETSPFAPAF.L	Y	21.82	1278.65	12	2.6	640.334	2	66.83	8	33338	SP_20180810_SynaptoPep_C4_2.raw	1	0	0	0	0	0	0	0	1	0	0	0	0	0	0	0	0	333	344
4	6	P11137|MTAP2_HUMAN	S.KEHAKKTEEAGDEIETFGLG.V	Y	21.78	2188.06	20	5.5	730.366	3	38.18	4	18051	SP_20180810_SynaptoPep_C2_2.raw	1	0	0	0	1	0	0	0	0	0	0	0	0	0	0	0	0	974	993
4	6	P11137|MTAP2_HUMAN	L.AAAGRVKDEFSVDKEASAHISGDK.S	Y	21.76	2487.24	24	2.9	622.818	4	26.03	4	11316	SP_20180810_SynaptoPep_C2_2.raw	1	0	0	0	1	0	0	0	0	0	0	0	0	0	0	0	0	920	943
4	6	P11137|MTAP2_HUMAN	A.SVSADAEVARRKSVPSE.T	Y	21.75	1786.92	17	3.8	596.649	3	17.17	15	6555	SP_20180810_SynaptoPep_AD4_1.raw	1	0	0	0	0	0	0	0	0	0	0	0	0	0	0	1	0	821	837
4	6	P11137|MTAP2_HUMAN	H.SHPPEIKDQGGAGEGLVR.S	Y	21.75	1845.93	18	5.3	616.322	3	23.53	2	10711	SP_20180810_SynaptoPep_C1_2.raw	1	0	1	0	0	0	0	0	0	0	0	0	0	0	0	0	0	26	43
4	6	P11137|MTAP2_HUMAN	A.AGRVKDEFSVDKEASAHISGDK.S	Y	21.73	2345.16	22	2.3	470.041	5	23.35	3	9905	SP_20180810_SynaptoPep_C2_1.raw	1	0	0	1	0	0	0	0	0	0	0	0	0	0	0	0	0	922	943
4	6	P11137|MTAP2_HUMAN	G.RVKDEFSVDKEASAHISGDKSGLSKEFDQEKKANDRLD.T	Y	21.71	4278.12	38	4.5	714.03	6	35.2	4	16391	SP_20180810_SynaptoPep_C2_2.raw	2	0	0	1	1	0	0	0	0	0	0	0	0	0	0	0	0	924	961
4	6	P11137|MTAP2_HUMAN	F.GRGHDL.S	Y	21.69	653.324	6	4.1	327.671	2	6.98	12	1834	SP_20180810_SynaptoPep_AD2_2.raw	1	0	0	0	0	0	0	0	0	0	0	0	1	0	0	0	0	719	724
4	6	P11137|MTAP2_HUMAN	A.SPRRLSNVSSSGSINLL.E	Y	21.61	1785.97	17	4.2	596.333	3	46.37	16	22678	SP_20180810_SynaptoPep_AD4_2.raw	1	0	0	0	0	0	0	0	0	0	0	0	0	0	0	0	1	1790	1806
4	6	P11137|MTAP2_HUMAN	T.LPLDVMKNEIVTE.T	Y	21.5	1499.79	13	6.3	750.907	2	60.21	5	30936	SP_20180810_SynaptoPep_C3_1.raw	1	0	0	0	0	1	0	0	0	0	0	0	0	0	0	0	0	324	336
4	6	P11137|MTAP2_HUMAN	K.EAVPKESKPPKPADEEIGIIQ.T	Y	21.49	2274.21	21	8.8	569.565	4	35.33	1	17537	SP_20180810_SynaptoPep_C1_1.raw	1	1	0	0	0	0	0	0	0	0	0	0	0	0	0	0	0	454	474
4	6	P11137|MTAP2_HUMAN	A.VAVLKGEQEKEAQHKDQT.A	Y	21.35	2037.05	18	5	680.027	3	10.73	5	3835	SP_20180810_SynaptoPep_C3_1.raw	1	0	0	0	0	1	0	0	0	0	0	0	0	0	0	0	0	103	120
4	6	P11137|MTAP2_HUMAN	T.AAGGESALAPSVFKQAKDKVSDGVTKSPEK.R	Y	21.33	3001.57	30	3.3	501.271	6	39.42	6	19846	SP_20180810_SynaptoPep_C3_2.raw	1	0	0	0	0	0	1	0	0	0	0	0	0	0	0	0	0	1508	1537
4	6	P11137|MTAP2_HUMAN	G.Q(-17.03)EPILTEKETELKLEEKTTISDKE.A	Y	21.32	2813.44	24	11.8	704.376	4	49.07	3	24158	SP_20180810_SynaptoPep_C2_1.raw	1	0	0	1	0	0	0	0	0	0	0	0	0	0	0	0	0	431	454	Pyro-glu from Q	Q1:Pyro-glu from Q:1000.00
4	6	P11137|MTAP2_HUMAN	D.ASSEKAEKGLSSVPEIAEVEPSKKVEQGLD.F	Y	21.17	3140.61	30	5.2	786.163	4	45.77	4	22243	SP_20180810_SynaptoPep_C2_2.raw	1	0	0	0	1	0	0	0	0	0	0	0	0	0	0	0	0	1010	1039
4	6	P11137|MTAP2_HUMAN	L.DVM(+15.99)KNEIVTE.T	Y	21.12	1192.56	10	7.3	597.294	2	19.83	6	8833	SP_20180810_SynaptoPep_C3_2.raw	1	0	0	0	0	0	1	0	0	0	0	0	0	0	0	0	0	327	336	Oxidation (M)	M3:Oxidation (M):1000.00
4	6	P11137|MTAP2_HUMAN	T.IDPKVYG.E	Y	21.08	790.423	7	2.3	396.219	2	20.36	1	9069	SP_20180810_SynaptoPep_C1_1.raw	1	1	0	0	0	0	0	0	0	0	0	0	0	0	0	0	0	662	668
4	6	P11137|MTAP2_HUMAN	T.ETSPFAPAFLQPDDKKSLQQTSGPATAKD.S	Y	21.04	3074.52	29	5.3	769.641	4	50.55	12	26160	SP_20180810_SynaptoPep_AD2_2.raw	1	0	0	0	0	0	0	0	0	0	0	0	1	0	0	0	0	336	364
4	6	P11137|MTAP2_HUMAN	G.SLDNAHHVPGGGNVKIDSQKLNF.R	Y	20.8	2446.24	23	7.5	612.571	4	40.94	4	19700	SP_20180810_SynaptoPep_C2_2.raw	1	0	0	0	1	0	0	0	0	0	0	0	0	0	0	0	0	1742	1764
4	6	P11137|MTAP2_HUMAN	F.SEQKDQEPTTDMLKQDSFPVSLE.Q	Y	20.79	2651.23	23	7.2	884.756	3	58.73	4	29329	SP_20180810_SynaptoPep_C2_2.raw	1	0	0	0	1	0	0	0	0	0	0	0	0	0	0	0	0	482	504
4	6	P11137|MTAP2_HUMAN	R.SLGLGGRSAIEQRS.M	Y	20.78	1429.76	14	2.7	477.596	3	25.81	8	11343	SP_20180810_SynaptoPep_C4_2.raw	2	0	0	0	0	0	0	0	1	0	0	0	0	0	0	1	0	686	699
4	6	P11137|MTAP2_HUMAN	A.VAVLKGEQEKEAQHKDQTAALPLAAEETA.N	Y	20.67	3074.59	29	4.6	769.658	4	38.52	7	18499	SP_20180810_SynaptoPep_C4_1.raw	2	0	0	0	0	0	0	1	0	0	0	0	0	0	0	0	1	103	131
4	6	P11137|MTAP2_HUMAN	K.ADEGKKETSPESSLIQDEIAVKLS.V	Y	20.61	2573.31	24	8.2	644.339	4	54.85	4	27208	SP_20180810_SynaptoPep_C2_2.raw	1	0	0	0	1	0	0	0	0	0	0	0	0	0	0	0	0	1147	1170
4	6	P11137|MTAP2_HUMAN	F.SEQKDQEPTTDM(+15.99)LKQDSFPVSLEQA.V	Y	20.61	2866.32	25	4.4	956.451	3	49.75	1	25455	SP_20180810_SynaptoPep_C1_1.raw	1	1	0	0	0	0	0	0	0	0	0	0	0	0	0	0	0	482	506	Oxidation (M)	M12:Oxidation (M):1000.00
4	6	P11137|MTAP2_HUMAN	K.EAVPKESKPPKPADEEIGIIQT.S	Y	20.5	2375.26	22	-0.3	792.76	3	38.75	6	19471	SP_20180810_SynaptoPep_C3_2.raw	1	0	0	0	0	0	1	0	0	0	0	0	0	0	0	0	0	454	475
4	6	P11137|MTAP2_HUMAN	K.VSDGVTKSPEKRSSLPRPSSILPP.R	Y	20.42	2533.39	24	5.3	507.687	5	38.37	1	19231	SP_20180810_SynaptoPep_C1_1.raw	2	1	0	0	0	0	0	0	0	0	0	0	1	0	0	0	0	1527	1550
4	6	P11137|MTAP2_HUMAN	N.FREHAKARVDHGAEIITQSPGR.S	Y	20.37	2474.29	22	10	619.586	4	19.32	1	8488	SP_20180810_SynaptoPep_C1_1.raw	1	1	0	0	0	0	0	0	0	0	0	0	0	0	0	0	0	1764	1785
4	6	P11137|MTAP2_HUMAN	A.VAVLKGEQEKEAQHKD.Q	Y	20.28	1807.94	16	8.4	603.66	3	10.3	5	3616	SP_20180810_SynaptoPep_C3_1.raw	1	0	0	0	0	1	0	0	0	0	0	0	0	0	0	0	0	103	118
4	6	P11137|MTAP2_HUMAN	M.FTIDPK.V	Y	20.24	719.385	6	4.4	360.702	2	25.75	9	12500	SP_20180810_SynaptoPep_AD1_1.raw	2	0	0	0	0	0	0	0	0	1	0	0	0	0	1	0	0	660	665
4	6	P11137|MTAP2_HUMAN	M.AEAPPSEAMTLPKDA.H	Y	20.24	1526.73	15	3.8	764.375	2	37.52	6	18783	SP_20180810_SynaptoPep_C3_2.raw	1	0	0	0	0	0	1	0	0	0	0	0	0	0	0	0	0	380	394
4	6	P11137|MTAP2_HUMAN	L.INQPLPDLKNVKSKIGSTDNIKYQPK.G	Y	20.16	2937.63	26	7.1	588.537	5	43.83	2	22062	SP_20180810_SynaptoPep_C1_2.raw	1	0	1	0	0	0	0	0	0	0	0	0	0	0	0	0	0	1663	1688
4	6	P11137|MTAP2_HUMAN	N.IDDRRATELK.L	Y	20.02	1215.66	10	5.8	406.229	3	10.42	6	3731	SP_20180810_SynaptoPep_C3_2.raw	1	0	0	0	0	0	1	0	0	0	0	0	0	0	0	0	0	1062	1071
4	6	P11137|MTAP2_HUMAN	F.KEKAQAKVGSLDNAHHVPGGGNVK.I	Y	19.98	2440.29	24	6.5	489.069	5	12.53	1	4752	SP_20180810_SynaptoPep_C1_1.raw	1	1	0	0	0	0	0	0	0	0	0	0	0	0	0	0	0	1733	1756
4	6	P11137|MTAP2_HUMAN	R.SEPIRRAGKSGTSTPTTPGSTA.I	Y	19.94	2158.1	22	2.3	720.375	3	13.52	5	5303	SP_20180810_SynaptoPep_C3_1.raw	1	0	0	0	0	1	0	0	0	0	0	0	0	0	0	0	0	1579	1600
4	6	P11137|MTAP2_HUMAN	H.ISGDKSGLSKEFDQEKKANDRLD.T	Y	19.8	2579.28	23	9.1	516.869	5	22.71	1	10394	SP_20180810_SynaptoPep_C1_1.raw	1	1	0	0	0	0	0	0	0	0	0	0	0	0	0	0	0	939	961
4	6	P11137|MTAP2_HUMAN	R.SEPIRRAGKSGTSTPTTPGSTAITPGTPP.S	Y	19.72	2821.46	29	-0.6	941.492	3	30.39	6	14772	SP_20180810_SynaptoPep_C3_2.raw	2	0	0	0	0	1	1	0	0	0	0	0	0	0	0	0	0	1579	1607
4	6	P11137|MTAP2_HUMAN	A.SPRRLSNVSSSGSIN.L	Y	19.67	1559.8	15	8.3	520.945	3	15.73	4	5828	SP_20180810_SynaptoPep_C2_2.raw	3	0	0	0	1	0	0	0	0	0	0	0	0	1	0	0	1	1790	1804
4	6	P11137|MTAP2_HUMAN	L.SIPTDASSEKAEKGLSSVPEIAEVEPSKKVEQG.L	Y	19.63	3425.74	33	2.1	857.444	4	44.8	6	22840	SP_20180810_SynaptoPep_C3_2.raw	1	0	0	0	0	0	1	0	0	0	0	0	0	0	0	0	0	1005	1037
4	6	P11137|MTAP2_HUMAN	E.IVTETSPFAPAFLQPDDKKSLQQ.T	Y	19.45	2559.32	23	14.4	854.127	3	62.14	2	31907	SP_20180810_SynaptoPep_C1_2.raw	1	0	1	0	0	0	0	0	0	0	0	0	0	0	0	0	0	333	355
4	6	P11137|MTAP2_HUMAN	Y.SSRTPGTPGTPSYPRTPHTPGTPKSAILVPSEKKVAIIR.T	Y	19.28	4081.24	39	8.9	681.221	6	43.66	3	21171	SP_20180810_SynaptoPep_C2_1.raw	1	0	0	1	0	0	0	0	0	0	0	0	0	0	0	0	0	1610	1648
4	6	P11137|MTAP2_HUMAN	R.SEPIRRAGKSGTSTPTTPGSTAITPGTPPSYSS.R	Y	19.13	3245.62	33	4.6	812.415	4	32.28	3	14882	SP_20180810_SynaptoPep_C2_1.raw	1	0	0	1	0	0	0	0	0	0	0	0	0	0	0	0	0	1579	1611
4	6	P11137|MTAP2_HUMAN	R.DLHSKNKDDLTL.S	Y	19.12	1397.72	12	3.4	466.914	3	25.65	5	11953	SP_20180810_SynaptoPep_C3_1.raw	1	0	0	0	0	1	0	0	0	0	0	0	0	0	0	0	0	672	683
4	6	P11137|MTAP2_HUMAN	L.VASLEDM(+15.99)KQKTEPSLVVPGIDLPKEPPTPK.E	Y	19.07	3258.74	30	10.3	652.762	5	56.68	12	29524	SP_20180810_SynaptoPep_AD2_2.raw	1	0	0	0	0	0	0	0	0	0	0	0	1	0	0	0	0	231	260	Oxidation (M)	M7:Oxidation (M):1000.00
4	6	P11137|MTAP2_HUMAN	Q.VVTAEAVAVLKGEQEKEAQHKDQ.T	Y	18.97	2506.3	23	9.7	502.273	5	33.77	12	16857	SP_20180810_SynaptoPep_AD2_2.raw	1	0	0	0	0	0	0	0	0	0	0	0	1	0	0	0	0	97	119
4	6	P11137|MTAP2_HUMAN	V.PEIAEVEP.S	Y	18.95	882.433	8	13.5	442.23	2	27.8	9	13542	SP_20180810_SynaptoPep_AD1_1.raw	1	0	0	0	0	0	0	0	0	1	0	0	0	0	0	0	0	1023	1030
4	6	P11137|MTAP2_HUMAN	K.VSETEVK.E	Y	18.94	790.407	7	3.6	396.212	2	12.06	6	4604	SP_20180810_SynaptoPep_C3_2.raw	1	0	0	0	0	0	1	0	0	0	0	0	0	0	0	0	0	1105	1111
4	6	P11137|MTAP2_HUMAN	F.KEKAQAKVGSLDNAHHVPGGGN.V	Y	18.84	2213.13	22	5.3	554.293	4	12.62	6	4902	SP_20180810_SynaptoPep_C3_2.raw	1	0	0	0	0	0	1	0	0	0	0	0	0	0	0	0	0	1733	1754
4	6	P11137|MTAP2_HUMAN	L.EEEKEAINQETVQQRDTFTP.S	Y	18.78	2391.12	20	6.9	798.052	3	32.73	3	15137	SP_20180810_SynaptoPep_C2_1.raw	1	0	0	1	0	0	0	0	0	0	0	0	0	0	0	0	0	409	428
4	6	P11137|MTAP2_HUMAN	M.ESLKADEGKKETSPESSLIQDEIAVK.L	Y	18.58	2830.44	26	8.1	567.101	5	40	6	20167	SP_20180810_SynaptoPep_C3_2.raw	1	0	0	0	0	0	1	0	0	0	0	0	0	0	0	0	0	1143	1168
4	6	P11137|MTAP2_HUMAN	G.RVKDEFSVDKEASAHISGDK(-.98).S	Y	18.5	2216.12	20	-1.9	444.23	5	23.04	8	9887	SP_20180810_SynaptoPep_C4_2.raw	1	0	0	0	0	0	0	0	1	0	0	0	0	0	0	0	0	924	943	Amidation	K20:Amidation:1000.00
4	6	P11137|MTAP2_HUMAN	T.ISDKEAVPKESKPPKPADEEIGIIQ.T	Y	18.45	2717.45	25	4.2	680.372	4	35.07	12	17595	SP_20180810_SynaptoPep_AD2_2.raw	1	0	0	0	0	0	0	0	0	0	0	0	1	0	0	0	0	450	474
4	6	P11137|MTAP2_HUMAN	K.ESKPPKPADEEIGIIQTSTEHTF.S	Y	18.38	2553.26	23	14	639.331	4	49.58	3	24439	SP_20180810_SynaptoPep_C2_1.raw	1	0	0	1	0	0	0	0	0	0	0	0	0	0	0	0	0	459	481
4	6	P11137|MTAP2_HUMAN	A.VPKESKPPKPADEEIGIIQ.T	Y	18.37	2074.13	19	6	692.388	3	36.03	5	17753	SP_20180810_SynaptoPep_C3_1.raw	1	0	0	0	0	1	0	0	0	0	0	0	0	0	0	0	0	456	474
[truncated: 16,842 more rows]

## Sheet: Neuropeptides
Protein Group	Protein ID	Protein Accession	Peptide	Unique	-10lgP	Mass	Length	ppm	m/z	z	RT	Fraction	Scan	Source File	#Spec	#Spec AD1_1	#Spec AD1_2	#Spec AD2_1	#Spec AD2_2	#Spec AD3_1	#Spec AD3_2	#Spec AD4_1	#Spec AD4_2	#Spec C1_1	#Spec C1_2	#Spec C2_1	#Spec C2_2	#Spec C3_1	#Spec C3_2	#Spec C4_1	#Spec C4_2	Start	End	PTM	AScore
1	1	O15240|VGF_HUMAN	R.Q(-17.03)QETAAAETETRTHTLT.R	Y	87.87	1869.87	17	5.2	935.947	2	24.49	4	11612	SP_20180810_SynaptoPep_AD2_2.raw	14	1	0	1	1	1	1	0	1	1	1	1	1	1	1	1	1	177	193	Pyro-glu from Q	Q1:Pyro-glu from Q:1000.00
1	1	O15240|VGF_HUMAN	N.APPEPVPPPRAAP.A	Y	87.16	1294.7	13	2	648.36	2	32.5	16	14972	SP_20180810_SynaptoPep_C4_2.raw	6	0	0	0	0	0	0	0	1	0	0	1	1	0	1	1	1	486	498
1	1	O15240|VGF_HUMAN	N.APPEPVPPPRAAPAPTHV.R	Y	86.83	1799.97	18	7.4	601.001	3	36.35	12	17024	SP_20180810_SynaptoPep_C2_2.raw	10	0	1	0	0	1	0	0	0	1	0	1	1	2	1	1	1	486	503
1	1	O15240|VGF_HUMAN	R.KKNAPPEPVPPPRAAPAPTHV.R	Y	85.96	2170.2	21	6.6	543.561	4	26.37	6	11695	SP_20180810_SynaptoPep_AD3_2.raw	10	0	1	0	0	0	1	0	0	1	1	2	2	1	0	0	1	483	503
1	1	O15240|VGF_HUMAN	L.ASLLQELRDFSPSS.A	Y	83.95	1548.78	14	7.2	775.402	2	68.73	6	35212	SP_20180810_SynaptoPep_AD3_2.raw	5	0	0	0	0	1	1	0	0	1	1	0	1	0	0	0	0	160	173
1	1	O15240|VGF_HUMAN	K.NAPPEPVPPPRAAPAPT.H	Y	83.82	1677.88	17	9.2	839.957	2	35.01	7	16320	SP_20180810_SynaptoPep_AD4_1.raw	16	1	2	1	1	1	1	1	0	1	1	1	1	1	1	1	1	485	501
1	1	O15240|VGF_HUMAN	K.NAPPEPVPPPRAAPAPTHV.R	Y	83.64	1914.01	19	5.6	958.018	2	35.74	14	17778	SP_20180810_SynaptoPep_C3_2.raw	23	1	2	0	2	1	2	1	0	2	1	2	2	2	2	1	2	485	503
1	1	O15240|VGF_HUMAN	N.APPEPVPPPR.A	Y	83.59	1055.58	10	5.4	528.798	2	24.11	12	10270	SP_20180810_SynaptoPep_C2_2.raw	2	0	0	0	0	0	0	0	0	0	0	0	1	1	0	0	0	486	495
1	1	O15240|VGF_HUMAN	L.ASLLQELRDFSPSSA.K	Y	83.54	1619.82	15	4.1	810.918	2	72	11	36624	SP_20180810_SynaptoPep_C2_1.raw	6	0	0	0	0	0	1	0	0	1	0	1	1	0	0	1	1	160	174
1	1	O15240|VGF_HUMAN	R.VPERAPLPPPAPSQFQ.A	Y	83.05	1729.91	16	6	865.97	2	47.49	12	23319	SP_20180810_SynaptoPep_C2_2.raw	16	0	1	1	1	1	1	1	1	1	1	2	2	1	0	1	1	217	232
1	1	O15240|VGF_HUMAN	R.Q(-17.03)QETAAAETETRTHT.L	Y	83.01	1655.74	15	8.3	828.884	2	14.84	13	6008	SP_20180810_SynaptoPep_C3_1.raw	12	1	1	0	0	1	0	1	1	0	1	1	1	1	1	1	1	177	191	Pyro-glu from Q	Q1:Pyro-glu from Q:1000.00
1	1	O15240|VGF_HUMAN	R.GGEERVGEEDEEAAEAEAEAEEAERARQNALL.F	Y	81.03	3456.55	32	0.4	865.145	4	49.7	16	24282	SP_20180810_SynaptoPep_C4_2.raw	6	0	1	0	1	0	1	0	0	0	1	1	0	0	0	0	1	373	404
1	1	O15240|VGF_HUMAN	N.APPEPVPPPRAAPAPT.H	Y	80.02	1563.84	16	7.2	782.933	2	34.75	13	17043	SP_20180810_SynaptoPep_C3_1.raw	10	0	0	0	0	1	1	0	0	1	1	1	1	1	1	1	1	486	501
1	1	O15240|VGF_HUMAN	Q.YLLQGGARQRGLGG.R	Y	79.09	1444.79	14	2.3	482.605	3	28.67	11	12847	SP_20180810_SynaptoPep_C2_1.raw	4	0	0	0	0	0	1	0	0	0	0	1	1	0	0	1	0	335	348
1	1	O15240|VGF_HUMAN	A.GDAVPGPKDGSAPEVRGA.R	Y	75.8	1678.83	18	6.6	560.62	3	22.44	12	9374	SP_20180810_SynaptoPep_C2_2.raw	1	0	0	0	0	0	0	0	0	0	0	0	1	0	0	0	0	45	62
1	1	O15240|VGF_HUMAN	L.RDFSPSSA.K	Y	74.66	865.393	8	4	433.705	2	12.9	4	5114	SP_20180810_SynaptoPep_AD2_2.raw	15	1	1	0	1	1	1	1	1	1	1	1	1	1	1	1	1	167	174
1	1	O15240|VGF_HUMAN	Q.YLLQGGARQ.R	Y	74.46	1004.54	9	8.1	503.281	2	22.63	13	10266	SP_20180810_SynaptoPep_C3_1.raw	1	0	0	0	0	0	0	0	0	0	0	0	0	1	0	0	0	335	343
1	1	O15240|VGF_HUMAN	R.Q(-17.03)QETAAAETETRTHTL.T	Y	74.45	1768.82	16	-0.9	885.418	2	25.44	6	11186	SP_20180810_SynaptoPep_AD3_2.raw	7	0	0	0	0	0	1	1	0	1	0	1	1	1	1	0	0	177	192	Pyro-glu from Q	Q1:Pyro-glu from Q:1000.00
1	1	O15240|VGF_HUMAN	A.APPGRPEAQPPPLSSEHKEPVAGDAVPGPKDGSAPEVRGA.R	Y	73.25	3950.99	40	7.7	659.51	6	34.98	11	16561	SP_20180810_SynaptoPep_C2_1.raw	11	0	0	0	1	1	1	0	0	0	0	2	2	1	2	0	1	23	62
1	1	O15240|VGF_HUMAN	E.LRDFSPSS.A	Y	73.11	907.44	8	4.8	454.729	2	19.21	11	7639	SP_20180810_SynaptoPep_C2_1.raw	7	1	0	0	0	1	0	0	0	0	1	1	1	1	0	0	1	166	173
1	1	O15240|VGF_HUMAN	R.Q(-17.03)QETAAAETETRTHTLTRVNLESPGPER.V	Y	72.91	3104.51	28	10.6	777.144	4	37.87	7	17923	SP_20180810_SynaptoPep_AD4_1.raw	11	1	1	0	1	1	1	1	0	1	0	1	1	0	1	0	1	177	204	Pyro-glu from Q	Q1:Pyro-glu from Q:1000.00
1	1	O15240|VGF_HUMAN	K.NAPPEPVPPPR.A	Y	72.64	1169.62	11	5.9	585.82	2	24.46	11	10508	SP_20180810_SynaptoPep_C2_1.raw	3	0	0	0	0	0	0	0	0	1	0	1	1	0	0	0	0	485	495
1	1	O15240|VGF_HUMAN	L.LQELRDFSPSSA.K	Y	72.54	1348.66	12	5	675.342	2	37.78	14	18930	SP_20180810_SynaptoPep_C3_2.raw	2	0	0	0	0	0	0	0	0	0	0	0	0	1	1	0	0	163	174
1	1	O15240|VGF_HUMAN	N.APPEPVPPPRA.A	Y	72.3	1126.61	11	5.5	564.317	2	27.79	12	12282	SP_20180810_SynaptoPep_C2_2.raw	1	0	0	0	0	0	0	0	0	0	0	0	1	0	0	0	0	486	496
1	1	O15240|VGF_HUMAN	K.NAPPEPVPPPRAAP.A	Y	71.82	1408.75	14	8.4	705.386	2	33.14	12	15241	SP_20180810_SynaptoPep_C2_2.raw	5	0	0	0	0	0	0	0	0	1	1	0	1	0	0	1	1	485	498
1	1	O15240|VGF_HUMAN	A.APPGRPEAQPPPLS.S	Y	71.7	1412.74	14	1.9	707.379	2	29	13	13826	SP_20180810_SynaptoPep_C3_1.raw	2	0	0	0	0	0	0	0	0	0	0	0	1	1	0	0	0	23	36
1	1	O15240|VGF_HUMAN	E.LRDFSPSSA.K	Y	71.41	978.477	9	5.8	490.249	2	22.66	11	9523	SP_20180810_SynaptoPep_C2_1.raw	8	0	0	0	1	1	1	0	0	1	0	1	0	1	1	1	0	166	174
1	1	O15240|VGF_HUMAN	K.LHLPADDVVSIIEE.V	Y	71.05	1548.8	14	7.7	775.415	2	71.68	16	35953	SP_20180810_SynaptoPep_C4_2.raw	5	0	0	0	0	0	1	0	0	1	1	0	1	0	0	0	1	462	475
1	1	O15240|VGF_HUMAN	E.LRDFSPS.S	Y	69.31	820.408	7	6.5	411.214	2	19.48	11	7789	SP_20180810_SynaptoPep_C2_1.raw	3	0	0	0	0	1	0	0	0	1	0	1	0	0	0	0	0	166	172
1	1	O15240|VGF_HUMAN	A.APAPTHV.R	Y	69.22	691.365	7	3.8	346.691	2	12.35	11	4078	SP_20180810_SynaptoPep_C2_1.raw	1	0	0	0	0	0	0	0	0	0	0	1	0	0	0	0	0	497	503
1	1	O15240|VGF_HUMAN	R.AAPAPTHV.R	Y	69.04	762.402	8	0.9	382.209	2	14.45	12	5150	SP_20180810_SynaptoPep_C2_2.raw	4	0	0	0	0	0	0	1	1	0	0	1	1	0	0	0	0	496	503
1	1	O15240|VGF_HUMAN	R.Q(-17.03)QETAAAETETRTHTLTR.V	Y	68.21	2025.97	18	4.6	676.334	3	21.51	12	8870	SP_20180810_SynaptoPep_C2_2.raw	8	0	0	0	0	1	1	0	0	1	1	1	1	1	1	0	0	177	194	Pyro-glu from Q	Q1:Pyro-glu from Q:1000.00
1	1	O15240|VGF_HUMAN	L.HLPADDVVSIIEE.V	Y	66.58	1435.72	13	6.6	718.872	2	61.19	6	31088	SP_20180810_SynaptoPep_AD3_2.raw	2	0	0	0	0	0	1	0	0	1	0	0	0	0	0	0	0	463	475
1	1	O15240|VGF_HUMAN	K.NAPPEPVPPPRAAPAPTH.V	Y	64.59	1814.94	18	4.4	908.483	2	29.62	12	13296	SP_20180810_SynaptoPep_C2_2.raw	1	0	0	0	0	0	0	0	0	0	0	0	1	0	0	0	0	485	502
1	1	O15240|VGF_HUMAN	R.NSEPQDEGELFQGVDPRALA.A	Y	63.83	2171.01	20	10.6	1086.53	2	60.99	13	31353	SP_20180810_SynaptoPep_C3_1.raw	1	0	0	0	0	0	0	0	0	0	0	0	0	1	0	0	0	64	83
1	1	O15240|VGF_HUMAN	N.APPEPVPPP.R	Y	63.67	899.475	9	6.1	450.748	2	33.62	12	15516	SP_20180810_SynaptoPep_C2_2.raw	1	0	0	0	0	0	0	0	0	0	0	0	1	0	0	0	0	486	494
1	1	O15240|VGF_HUMAN	K.NAPPEPVPPPRAAPAP.T	Y	61.44	1576.84	16	8.6	789.432	2	36.27	11	17099	SP_20180810_SynaptoPep_C2_1.raw	1	0	0	0	0	0	0	0	0	0	0	1	0	0	0	0	0	485	500
1	1	O15240|VGF_HUMAN	R.Q(-17.03)QETAAAETETRTHTLTRVNLESPGPERVW.R	Y	61.12	3389.66	30	9.1	848.43	4	51.17	11	25298	SP_20180810_SynaptoPep_C2_1.raw	1	0	0	0	0	0	0	0	0	0	0	1	0	0	0	0	0	177	206	Pyro-glu from Q	Q1:Pyro-glu from Q:1000.00
1	1	O15240|VGF_HUMAN	R.GGEERVGEEDEEAAEAEAEAEEAERARQNALLF.A	Y	60.79	3603.62	33	9.3	901.92	4	56.22	9	28960	SP_20180810_SynaptoPep_C1_1.raw	1	0	0	0	0	0	0	0	0	1	0	0	0	0	0	0	0	373	405
1	1	O15240|VGF_HUMAN	K.NAPPEPVPPP.R	Y	60.18	1013.52	10	4.4	507.769	2	34.07	12	15760	SP_20180810_SynaptoPep_C2_2.raw	1	0	0	0	0	0	0	0	0	0	0	0	1	0	0	0	0	485	494
1	1	O15240|VGF_HUMAN	L.RDFSPSS.A	Y	59.63	794.356	7	4.3	398.187	2	10.35	6	3318	SP_20180810_SynaptoPep_AD3_2.raw	1	0	0	0	0	0	1	0	0	0	0	0	0	0	0	0	0	167	173
1	1	O15240|VGF_HUMAN	L.DRPASPPAPSGSQQGPEEEAAEALLTETVRSQTH.S	Y	59.54	3542.69	34	12.1	886.69	4	58.26	6	29497	SP_20180810_SynaptoPep_AD3_2.raw	1	0	0	0	0	0	1	0	0	0	0	0	0	0	0	0	0	91	124
1	1	O15240|VGF_HUMAN	L.QELRDFSPSSA.K	Y	59.44	1235.58	11	7.7	618.801	2	27.84	11	12389	SP_20180810_SynaptoPep_C2_1.raw	1	0	0	0	0	0	0	0	0	0	0	1	0	0	0	0	0	164	174
1	1	O15240|VGF_HUMAN	L.ASLLQELRDFSPS.S	Y	59.37	1461.75	13	7.2	731.886	2	69.85	6	35826	SP_20180810_SynaptoPep_AD3_2.raw	1	0	0	0	0	0	1	0	0	0	0	0	0	0	0	0	0	160	172
1	1	O15240|VGF_HUMAN	L.STKLHLPADDVVSIIEE.V	Y	58.81	1864.98	17	8.6	622.672	3	63.85	9	33093	SP_20180810_SynaptoPep_C1_1.raw	1	0	0	0	0	0	0	0	0	1	0	0	0	0	0	0	0	459	475
1	1	O15240|VGF_HUMAN	R.NSEPQDEGELFQGVDPRALAA.V	Y	58.3	2242.05	21	9.7	1122.04	2	60.63	9	31356	SP_20180810_SynaptoPep_C1_1.raw	1	0	0	0	0	0	0	0	0	1	0	0	0	0	0	0	0	64	84
1	1	O15240|VGF_HUMAN	N.APPEPVPPPRAAPAPTH.V	Y	58.3	1700.9	17	3.9	567.976	3	27.76	9	13242	SP_20180810_SynaptoPep_C1_1.raw	1	0	0	0	0	0	0	0	0	1	0	0	0	0	0	0	0	486	502
1	1	O15240|VGF_HUMAN	L.STKLHLPADDVVSIIE.E	Y	58	1735.94	16	9.1	579.658	3	64.28	11	32438	SP_20180810_SynaptoPep_C2_1.raw	1	0	0	0	0	0	0	0	0	0	0	1	0	0	0	0	0	459	474
6	3	P06307|CCKN_HUMAN	D.PAGSGLQRAEEAP.R	Y	90.02	1281.63	13	8.6	641.828	2	18.96	12	7472	SP_20180810_SynaptoPep_C2_2.raw	16	1	1	1	1	1	1	1	1	1	1	1	1	1	1	1	1	28	40
6	3	P06307|CCKN_HUMAN	T.Q(-17.03)PVPPADPAGSGLQRAEEAP.R	Y	84.27	1968.95	20	8.7	985.493	2	48.86	12	24480	SP_20180810_SynaptoPep_C2_2.raw	19	1	1	1	2	1	1	2	1	1	1	2	1	1	1	1	1	21	40	Pyro-glu from Q	Q1:Pyro-glu from Q:1000.00
6	3	P06307|CCKN_HUMAN	T.Q(-17.03)PVPPADPAGSGLQRAEEAPR.R	Y	81.58	2125.06	21	8.5	709.365	3	41.32	11	19890	SP_20180810_SynaptoPep_C2_1.raw	13	0	1	0	1	1	2	1	0	1	0	2	1	1	1	0	1	21	41	Pyro-glu from Q	Q1:Pyro-glu from Q:1000.00
6	3	P06307|CCKN_HUMAN	T.Q(-17.03)PVPPADPAGSGLQRAEEAPRRQLRVSQ.R	Y	80.88	2992.56	28	9.3	749.154	4	42.18	11	20361	SP_20180810_SynaptoPep_C2_1.raw	11	1	1	1	1	1	1	1	1	0	0	1	1	0	0	0	1	21	48	Pyro-glu from Q	Q1:Pyro-glu from Q:1000.00
6	3	P06307|CCKN_HUMAN	P.ADPAGSGLQRAEEAP.R	Y	80.5	1467.7	15	5	734.859	2	24	13	11027	SP_20180810_SynaptoPep_C3_1.raw	9	0	0	0	0	0	0	1	1	1	1	1	1	1	1	0	1	26	40
6	3	P06307|CCKN_HUMAN	T.Q(-17.03)PVPPADPAGSGLQRAEEAPRRQL.R	Y	80.37	2522.3	24	10.6	841.783	3	44.42	12	21588	SP_20180810_SynaptoPep_C2_2.raw	16	1	1	1	1	1	1	1	1	1	1	2	1	1	1	1	0	21	44	Pyro-glu from Q	Q1:Pyro-glu from Q:1000.00
6	3	P06307|CCKN_HUMAN	A.DPAGSGLQRAEEAP.R	Y	77.56	1396.66	14	5.2	699.34	2	23.41	16	10091	SP_20180810_SynaptoPep_C4_2.raw	10	0	0	0	0	0	1	1	1	1	1	1	0	1	1	1	1	27	40
6	3	P06307|CCKN_HUMAN	Y.IQQARKAPSG.R	Y	77.29	1054.59	10	4.4	528.304	2	6.97	12	1660	SP_20180810_SynaptoPep_C2_2.raw	3	0	0	0	0	0	0	1	0	0	0	1	1	0	0	0	0	66	75
6	3	P06307|CCKN_HUMAN	L.Q(-17.03)NLDPSHRISD.R	Y	76.42	1263.58	11	3.7	632.802	2	24.87	7	10668	SP_20180810_SynaptoPep_AD4_1.raw	5	0	0	0	0	1	0	1	0	0	1	1	1	0	0	0	0	84	94	Pyro-glu from Q	Q1:Pyro-glu from Q:1000.00
6	3	P06307|CCKN_HUMAN	R.TDGESRAHLGAL.L	Y	72.18	1225.61	12	2.8	613.812	2	22.03	6	9335	SP_20180810_SynaptoPep_AD3_2.raw	3	0	0	0	0	0	1	1	0	0	0	1	0	0	0	0	0	50	61
6	3	P06307|CCKN_HUMAN	T.Q(-17.03)PVPPADPAGSGLQRAEEAPRRQ.L	Y	72.13	2409.21	23	9.9	804.087	3	37.11	7	17490	SP_20180810_SynaptoPep_AD4_1.raw	14	1	1	0	1	1	1	1	1	1	1	1	1	1	1	0	1	21	43	Pyro-glu from Q	Q1:Pyro-glu from Q:1000.00
6	3	P06307|CCKN_HUMAN	R.TDGESRAHLGALL.A	Y	69.76	1338.69	13	4.5	670.355	2	38.03	6	18165	SP_20180810_SynaptoPep_AD3_2.raw	4	0	1	0	0	0	1	0	0	0	0	1	0	0	0	0	1	50	62
6	3	P06307|CCKN_HUMAN	R.TDGESRAHLGALLA.R	Y	69	1409.73	14	4.9	470.918	3	37.34	6	17784	SP_20180810_SynaptoPep_AD3_2.raw	7	1	1	1	0	0	2	0	0	0	0	1	1	0	0	0	0	50	63
6	3	P06307|CCKN_HUMAN	D.PSHRISD.R	Y	68.62	810.398	7	3.9	406.208	2	7.12	12	1856	SP_20180810_SynaptoPep_C2_2.raw	2	0	0	0	0	0	0	1	0	0	0	0	1	0	0	0	0	88	94
6	3	P06307|CCKN_HUMAN	L.Q(-17.03)NLDPSHRIS.D	Y	68.27	1148.56	10	3.2	575.288	2	24.14	12	10286	SP_20180810_SynaptoPep_C2_2.raw	1	0	0	0	0	0	0	0	0	0	0	0	1	0	0	0	0	84	93	Pyro-glu from Q	Q1:Pyro-glu from Q:1000.00
6	3	P06307|CCKN_HUMAN	R.KAPSGRMSIVKNLQNLDPSHRIS.D	Y	64.7	2547.37	23	10.3	637.856	4	45.6	12	22144	SP_20180810_SynaptoPep_C2_2.raw	2	0	1	0	0	0	0	0	0	0	0	0	1	0	0	0	0	71	93
6	3	P06307|CCKN_HUMAN	R.VSQRTDGESRAHLGALLA.R	Y	64.5	1879.99	18	7.9	627.674	3	36.23	12	16959	SP_20180810_SynaptoPep_C2_2.raw	9	1	0	0	0	0	1	0	1	0	1	1	2	0	2	0	0	46	63
6	3	P06307|CCKN_HUMAN	P.ADPAGSGLQRAEEAPRRQL.R	Y	63.96	2021.04	19	6.6	506.271	4	26.16	11	11444	SP_20180810_SynaptoPep_C2_1.raw	3	0	0	0	0	0	0	0	0	0	0	1	1	0	0	0	1	26	44
6	3	P06307|CCKN_HUMAN	P.ADPAGSGLQRAEEAPRRQ.L	Y	61.61	1907.96	18	3.3	477.998	4	16.24	11	6093	SP_20180810_SynaptoPep_C2_1.raw	1	0	0	0	0	0	0	0	0	0	0	1	0	0	0	0	0	26	43
6	3	P06307|CCKN_HUMAN	R.VSQRTDGESRAHLG.A	Y	61.2	1511.74	14	2.5	504.923	3	8.41	6	2440	SP_20180810_SynaptoPep_AD3_2.raw	3	0	0	0	0	0	1	1	0	0	0	0	1	0	0	0	0	46	59
6	3	P06307|CCKN_HUMAN	R.KAPSGRM(+15.99)SIVKNLQNLDPSHRIS.D	Y	60.82	2563.37	23	6.2	641.852	4	37.7	11	17898	SP_20180810_SynaptoPep_C2_1.raw	3	0	0	0	0	0	1	0	0	0	0	1	1	0	0	0	0	71	93	Oxidation (M)	M7:Oxidation (M):1000.00
6	3	P06307|CCKN_HUMAN	R.AEEAPRRQL.R	Y	59.49	1068.57	9	6	535.294	2	10.3	11	3133	SP_20180810_SynaptoPep_C2_1.raw	1	0	0	0	0	0	0	0	0	0	0	1	0	0	0	0	0	36	44
6	3	P06307|CCKN_HUMAN	R.VSQRTDGESRAHLGA.L	Y	58.83	1582.78	15	3.2	528.603	3	9.38	6	2948	SP_20180810_SynaptoPep_AD3_2.raw	1	0	0	0	0	0	1	0	0	0	0	0	0	0	0	0	0	46	60
6	3	P06307|CCKN_HUMAN	Q.NLDPSHRISD.R	Y	58.21	1152.55	10	6.3	385.194	3	15.54	11	5718	SP_20180810_SynaptoPep_C2_1.raw	1	0	0	0	0	0	0	0	0	0	0	1	0	0	0	0	0	85	94
6	3	P06307|CCKN_HUMAN	R.VSQRTDGESRAHLGALL.A	Y	58.21	1808.95	17	4.9	603.993	3	34.98	14	17352	SP_20180810_SynaptoPep_C3_2.raw	1	0	0	0	0	0	0	0	0	0	0	0	0	0	1	0	0	46	62
8	2	P05060|SCG1_HUMAN	R.Q(-17.03)YDRVAQLDQLLHY.R	Y	88.53	1743.86	14	6.4	872.942	2	70.54	4	37054	SP_20180810_SynaptoPep_AD2_2.raw	18	1	1	1	1	0	3	2	0	2	1	1	2	1	1	1	0	600	613	Pyro-glu from Q	Q1:Pyro-glu from Q:1000.00
8	2	P05060|SCG1_HUMAN	F.LGEGHHRVQENQ.M	Y	82.79	1402.67	12	4.9	702.346	2	6.9	4	1791	SP_20180810_SynaptoPep_AD2_2.raw	12	1	1	1	1	1	1	1	1	1	1	1	1	0	0	0	0	441	452
8	2	P05060|SCG1_HUMAN	R.FLGEGHHRVQENQ.M	Y	78.45	1549.74	13	5.4	775.881	2	12.55	2	5005	SP_20180810_SynaptoPep_AD1_2.raw	11	1	1	1	0	0	0	1	1	0	1	0	2	1	1	0	1	440	452
8	2	P05060|SCG1_HUMAN	L.Q(-17.03)KIAEKFSQR(-.98).G	Y	77.19	1215.67	10	2.6	406.233	3	18.98	1	8528	SP_20180810_SynaptoPep_AD1_1.raw	4	1	1	0	0	0	1	0	0	0	0	0	1	0	0	0	0	667	676	Pyro-glu from Q; Amidation	Q1:Pyro-glu from Q:1000.00;R10:Amidation:1000.00
8	2	P05060|SCG1_HUMAN	R.NLARVPKLDL.K	Y	76.48	1137.69	10	8.3	569.856	2	47.21	4	24328	SP_20180810_SynaptoPep_AD2_2.raw	9	0	1	0	1	0	0	1	0	0	1	1	1	1	1	0	1	588	597
8	2	P05060|SCG1_HUMAN	L.Q(-17.03)KIAEKFSQ.R	Y	74.7	1060.56	9	6.3	531.288	2	24.29	8	10401	SP_20180810_SynaptoPep_AD4_2.raw	3	0	1	0	0	0	0	0	1	0	0	0	0	1	0	0	0	667	675	Pyro-glu from Q	Q1:Pyro-glu from Q:1000.00
8	2	P05060|SCG1_HUMAN	L.Q(-17.03)KIAEKFS.Q	Y	74.47	932.497	8	6.3	467.259	2	24.73	16	10773	SP_20180810_SynaptoPep_C4_2.raw	7	1	1	0	0	1	0	0	0	0	1	1	0	0	0	1	1	667	674	Pyro-glu from Q	Q1:Pyro-glu from Q:1000.00
8	2	P05060|SCG1_HUMAN	R.NLARVPKLD.L	Y	73.74	1024.6	9	3.2	513.31	2	31.35	12	14352	SP_20180810_SynaptoPep_C2_2.raw	17	1	1	1	2	1	1	1	1	1	1	1	2	1	1	1	0	588	596
8	2	P05060|SCG1_HUMAN	K.DKETTENENTKFEVRLL.R	Y	73.37	2065.03	17	7.8	517.269	4	48.12	11	23634	SP_20180810_SynaptoPep_C2_1.raw	3	0	0	0	0	0	1	0	0	0	0	1	1	0	0	0	0	70	86
8	2	P05060|SCG1_HUMAN	R.FLGEGHHRVQENQM(+15.99).D	Y	72.05	1696.77	14	4.2	849.398	2	11.68	4	4446	SP_20180810_SynaptoPep_AD2_2.raw	1	0	0	0	1	0	0	0	0	0	0	0	0	0	0	0	0	440	453	Oxidation (M)	M14:Oxidation (M):1000.00
8	2	P05060|SCG1_HUMAN	R.GGEPRAYFMSDTREE.K	Y	71.33	1743.75	15	5	582.261	3	29.1	11	13091	SP_20180810_SynaptoPep_C2_1.raw	1	0	0	0	0	0	0	0	0	0	0	1	0	0	0	0	0	423	437
8	2	P05060|SCG1_HUMAN	F.LGEGHHRVQ.E	Y	70.78	1031.53	9	3.1	516.772	2	7.03	12	1693	SP_20180810_SynaptoPep_C2_2.raw	8	0	1	0	0	0	2	2	0	0	0	1	2	0	0	0	0	441	449
8	2	P05060|SCG1_HUMAN	L.Q(-17.03)KIAEKF.S	Y	69.54	845.465	7	5.2	423.742	2	27.75	11	12335	SP_20180810_SynaptoPep_C2_1.raw	3	1	0	0	0	0	0	1	0	0	0	1	0	0	0	0	0	667	673	Pyro-glu from Q	Q1:Pyro-glu from Q:1000.00
8	2	P05060|SCG1_HUMAN	F.LGEGHHRVQE.N	Y	69.39	1160.57	10	0.8	581.292	2	7.3	11	1748	SP_20180810_SynaptoPep_C2_1.raw	2	0	0	0	1	0	0	0	0	0	0	1	0	0	0	0	0	441	450
8	2	P05060|SCG1_HUMAN	L.QKIAEKFSQ.R	Y	68.45	1077.58	9	7.3	539.802	2	13.49	1	5455	SP_20180810_SynaptoPep_AD1_1.raw	11	1	1	1	1	1	1	0	1	1	0	1	1	0	0	0	1	667	675
8	2	P05060|SCG1_HUMAN	R.GRGGEPRAYFMSDTREE.K	Y	68.09	1956.87	17	9.8	490.231	4	26.03	12	11319	SP_20180810_SynaptoPep_C2_2.raw	1	0	0	0	0	0	0	0	0	0	0	0	1	0	0	0	0	421	437
8	2	P05060|SCG1_HUMAN	L.GEGHHRVQENQ.M	Y	65.37	1289.59	11	3.9	645.803	2	6.47	13	1563	SP_20180810_SynaptoPep_C3_1.raw	5	0	1	0	0	1	0	0	0	0	1	0	1	1	0	0	0	442	452
8	2	P05060|SCG1_HUMAN	R.FLGEGHHRVQE.N	Y	64.46	1307.64	11	7.3	436.889	3	14.71	7	5313	SP_20180810_SynaptoPep_AD4_1.raw	1	0	0	0	0	0	0	1	0	0	0	0	0	0	0	0	0	440	450
8	2	P05060|SCG1_HUMAN	L.QKIAEKFS.Q	Y	63.54	949.523	8	4.8	475.771	2	12.6	6	4352	SP_20180810_SynaptoPep_AD3_2.raw	2	0	0	0	1	0	1	0	0	0	0	0	0	0	0	0	0	667	674
8	2	P05060|SCG1_HUMAN	R.SSQGGSLPSEEKGHPQEESEESNVSM(+15.99)ASLGE.K	Y	63.53	3218.38	31	3.2	1073.8	3	24.87	4	11828	SP_20180810_SynaptoPep_AD2_2.raw	2	0	0	0	1	0	0	0	0	0	0	0	0	0	1	0	0	293	323	Oxidation (M)	M26:Oxidation (M):1000.00
8	2	P05060|SCG1_HUMAN	R.DPADASEAHESSSRGEAGAPGEEDIQGPTKADTEK.W	Y	63.28	3538.56	35	1.5	885.648	4	19.79	13	8693	SP_20180810_SynaptoPep_C3_1.raw	1	0	0	0	0	0	0	0	0	0	0	0	0	1	0	0	0	88	122
8	2	P05060|SCG1_HUMAN	R.DPADASEAHESSSRGEAGAPGEEDIQGPTKADTEKWAEGGGHS.R	Y	61.68	4319.87	43	10	864.99	5	28.14	15	12797	SP_20180810_SynaptoPep_C4_1.raw	1	0	0	0	0	0	0	0	0	0	0	0	0	0	0	1	0	88	130
8	2	P05060|SCG1_HUMAN	V.RLLRDPAD.A	Y	61.18	954.525	8	4.8	478.272	2	15.06	6	5623	SP_20180810_SynaptoPep_AD3_2.raw	1	0	0	0	0	0	1	0	0	0	0	0	0	0	0	0	0	84	91
8	2	P05060|SCG1_HUMAN	F.LGEGHHRVQENQM(+15.99).D	Y	59.22	1549.71	13	3.9	775.863	2	7.33	7	1829	SP_20180810_SynaptoPep_AD4_1.raw	1	0	0	0	0	0	0	1	0	0	0	0	0	0	0	0	0	441	453	Oxidation (M)	M13:Oxidation (M):1000.00
8	2	P05060|SCG1_HUMAN	L.ARVPKLD.L	Y	58.82	797.476	7	2.5	399.746	2	17.59	7	6761	SP_20180810_SynaptoPep_AD4_1.raw	1	0	0	0	0	0	0	1	0	0	0	0	0	0	0	0	0	590	596
8	2	P05060|SCG1_HUMAN	R.AYFMSDTREE.K	Y	58.46	1247.51	10	9.8	624.77	2	27.51	7	12130	SP_20180810_SynaptoPep_AD4_1.raw	1	0	0	0	0	0	0	1	0	0	0	0	0	0	0	0	0	428	437
4	5	P13521|SCG2_HUMAN	E.SVFQELGKLTGPNNQ.K	Y	85.6	1630.83	15	10.2	816.431	2	56.64	14	29240	SP_20180810_SynaptoPep_C3_2.raw	12	0	0	1	1	1	1	1	1	1	1	1	1	0	1	1	0	200	214
4	5	P13521|SCG2_HUMAN	F.QELGKLTGPNNQ.K	Y	80.54	1297.66	12	6.2	649.843	2	22.51	7	9532	SP_20180810_SynaptoPep_AD4_1.raw	15	1	1	1	1	1	1	1	1	1	1	1	1	1	0	1	1	203	214
4	5	P13521|SCG2_HUMAN	R.VPGQGSSEDDLQEEEQIEQAIKEHLNQGSSQETDKLAPVS.K	Y	80.2	4349.04	40	8.9	1088.28	4	64.11	14	33317	SP_20180810_SynaptoPep_C3_2.raw	7	1	1	0	0	0	1	0	0	0	0	0	2	1	1	0	0	527	566
4	5	P13521|SCG2_HUMAN	F.Q(-17.03)ELGKLTGPNNQ.K	Y	75.45	1280.64	12	4.3	641.328	2	35.12	2	17707	SP_20180810_SynaptoPep_AD1_2.raw	5	1	1	0	0	0	0	0	0	0	1	0	0	0	1	0	1	203	214	Pyro-glu from Q	Q1:Pyro-glu from Q:1000.00
4	5	P13521|SCG2_HUMAN	F.QELGKLTGPNN.Q	Y	72.47	1169.6	11	7.5	585.814	2	22.35	12	9328	SP_20180810_SynaptoPep_C2_2.raw	10	1	1	0	0	0	0	1	1	0	1	1	1	1	1	1	0	203	213
4	5	P13521|SCG2_HUMAN	V.FQELGKLTGPNNQ.K	Y	72.14	1444.73	13	7.1	723.378	2	35.2	12	16390	SP_20180810_SynaptoPep_C2_2.raw	4	0	0	0	0	0	0	0	0	0	1	1	1	1	0	0	0	202	214
4	5	P13521|SCG2_HUMAN	R.TNEIVEEQYTPQSL.A	Y	68.91	1649.78	14	7.8	825.903	2	47.1	6	23257	SP_20180810_SynaptoPep_AD3_2.raw	5	0	1	0	1	1	1	0	0	0	0	1	0	0	0	0	0	182	195
4	5	P13521|SCG2_HUMAN	L.GKLTGPNN.Q	Y	68.56	799.419	8	0.7	400.717	2	8.2	6	2243	SP_20180810_SynaptoPep_AD3_2.raw	1	0	0	0	0	0	1	0	0	0	0	0	0	0	0	0	0	206	213
4	5	P13521|SCG2_HUMAN	L.ESVFQELGKLTGPNNQ.K	Y	66.26	1759.87	16	8.4	880.952	2	63.36	11	31934	SP_20180810_SynaptoPep_C2_1.raw	3	0	0	0	0	0	0	0	0	1	0	1	0	0	1	0	0	199	214
4	5	P13521|SCG2_HUMAN	R.FPVGPPKNDDTPNRQ.Y	Y	64.8	1680.82	15	10.1	561.287	3	25.41	12	10976	SP_20180810_SynaptoPep_C2_2.raw	1	0	0	0	0	0	0	0	0	0	0	0	1	0	0	0	0	569	583
4	5	P13521|SCG2_HUMAN	Y.EENSRDNPF.K	Y	63.73	1106.46	9	4.8	554.241	2	18.21	9	7871	SP_20180810_SynaptoPep_C1_1.raw	4	0	0	0	1	1	1	0	0	1	0	0	0	0	0	0	0	171	179
4	5	P13521|SCG2_HUMAN	N.QGSSQETDKLAPVS.K	Y	63.3	1445.7	14	5.2	723.861	2	22.96	12	9650	SP_20180810_SynaptoPep_C2_2.raw	1	0	0	0	0	0	0	0	0	0	0	0	1	0	0	0	0	553	566
4	5	P13521|SCG2_HUMAN	Y.PEIINSNQV.K	Y	62.87	1012.52	9	5.6	507.27	2	33.1	12	15226	SP_20180810_SynaptoPep_C2_2.raw	7	1	0	0	1	0	1	1	0	1	0	0	1	1	0	0	0	516	524
4	5	P13521|SCG2_HUMAN	R.LVNAAGSGRLQNGQNGE.R	Y	60.45	1683.83	17	5.7	842.927	2	16.34	9	6857	SP_20180810_SynaptoPep_C1_1.raw	2	0	0	0	0	0	0	0	0	1	0	1	0	0	0	0	0	317	333
4	5	P13521|SCG2_HUMAN	R.VPGQGSSEDDLQEEEQIEQAIKEHLN.Q	Y	60.03	2921.35	26	3.4	974.795	3	62.38	14	32361	SP_20180810_SynaptoPep_C3_2.raw	2	0	0	0	0	0	0	1	0	0	0	0	0	0	1	0	0	527	552
4	5	P13521|SCG2_HUMAN	L.EYLNQEKAEKGREHIA.K	Y	59.61	1913.96	16	6	479.5	4	14.72	12	5297	SP_20180810_SynaptoPep_C2_2.raw	1	0	0	0	0	0	0	0	0	0	0	0	1	0	0	0	0	595	610
4	5	P13521|SCG2_HUMAN	S.VFQELGKLTGPNNQ.K	Y	59.2	1543.8	14	7.2	772.913	2	43	14	21835	SP_20180810_SynaptoPep_C3_2.raw	1	0	0	0	0	0	0	0	0	0	0	0	0	0	1	0	0	201	214
4	5	P13521|SCG2_HUMAN	R.FPVGPPKNDDTPN.R	Y	59.13	1396.66	13	2.2	699.34	2	29.28	6	13317	SP_20180810_SynaptoPep_AD3_2.raw	1	0	0	0	0	0	1	0	0	0	0	0	0	0	0	0	0	569	581
10	4	P10645|CMGA_HUMAN	R.AYGFRGPGPQL.R	Y	85.78	1161.59	11	4.7	581.807	2	41.78	4	21339	SP_20180810_SynaptoPep_AD2_2.raw	11	1	1	0	1	1	1	0	1	0	1	1	1	1	0	1	0	380	390
10	4	P10645|CMGA_HUMAN	K.HSGFEDELSEVLENQSSQAELKEAVEEPSSKDVM(+15.99).E	Y	79.55	3792.72	34	3.4	949.189	4	63.49	4	33242	SP_20180810_SynaptoPep_AD2_2.raw	3	0	0	1	1	0	0	1	0	0	0	0	0	0	0	0	0	97	130	Oxidation (M)	M34:Oxidation (M):1000.00
10	4	P10645|CMGA_HUMAN	A.LPVNSPM(+15.99)NKGD.T	Y	79.37	1186.57	11	6.2	594.293	2	15.52	12	5805	SP_20180810_SynaptoPep_C2_2.raw	14	1	1	1	1	1	1	1	1	1	1	1	1	0	0	1	1	19	29	Oxidation (M)	M7:Oxidation (M):1000.00
10	4	P10645|CMGA_HUMAN	W.SKMDQLAKELTAE.K	Y	78.78	1462.73	13	7.6	732.38	2	42.71	2	21938	SP_20180810_SynaptoPep_AD1_2.raw	3	1	1	0	0	0	1	0	0	0	0	0	0	0	0	0	0	343	355
10	4	P10645|CMGA_HUMAN	R.AYGFRGPGPQ.L	Y	74.98	1048.51	10	5.3	525.265	2	24.66	2	11795	SP_20180810_SynaptoPep_AD1_2.raw	2	1	1	0	0	0	0	0	0	0	0	0	0	0	0	0	0	380	389
10	4	P10645|CMGA_HUMAN	K.HSGFEDELSEVLENQSSQAELKEAVEEPSSKDVM(+15.99)E.K	Y	74.36	3921.76	35	11.2	981.458	4	63.05	6	32109	SP_20180810_SynaptoPep_AD3_2.raw	5	0	0	0	1	0	1	0	0	1	1	0	0	1	0	0	0	97	131	Oxidation (M)	M34:Oxidation (M):1000.00
10	4	P10645|CMGA_HUMAN	L.ALQGAKERAHQQ.K	Y	73.25	1335.7	12	6.7	668.862	2	6.78	16	1709	SP_20180810_SynaptoPep_C4_2.raw	1	0	0	0	0	0	0	0	0	0	0	0	0	0	0	0	1	83	94
10	4	P10645|CMGA_HUMAN	A.YGFRGPGPQL.R	Y	72.52	1090.56	10	6.7	546.289	2	42.03	7	20219	SP_20180810_SynaptoPep_AD4_1.raw	3	0	0	0	0	0	0	1	1	0	0	0	0	0	0	1	0	381	390
10	4	P10645|CMGA_HUMAN	G.FRGPGPQL.R	Y	70.98	870.471	8	8.5	436.247	2	32.31	7	14803	SP_20180810_SynaptoPep_AD4_1.raw	8	1	1	0	1	1	1	1	0	0	0	1	0	0	0	1	0	383	390
10	4	P10645|CMGA_HUMAN	M.DQLAKELTAE.K	Y	70.71	1116.57	10	5.7	559.294	2	30.68	2	15201	SP_20180810_SynaptoPep_AD1_2.raw	4	1	1	0	0	0	0	1	0	0	0	0	0	1	0	0	0	346	355
10	4	P10645|CMGA_HUMAN	K.HSGFEDELSEVL.E	Y	70.12	1360.61	12	5.5	681.318	2	61.98	4	32412	SP_20180810_SynaptoPep_AD2_2.raw	5	0	1	1	1	0	1	0	0	1	0	0	0	0	0	0	0	97	108
10	4	P10645|CMGA_HUMAN	W.SKMDQLAKELT.A	Y	69.9	1262.65	11	7	632.339	2	37.37	2	18975	SP_20180810_SynaptoPep_AD1_2.raw	3	0	1	0	0	0	1	0	0	0	0	0	1	0	0	0	0	343	353
10	4	P10645|CMGA_HUMAN	Y.GFRGPGPQL.R	Y	68.59	927.493	9	5.2	464.756	2	33.34	11	15464	SP_20180810_SynaptoPep_C2_1.raw	8	1	1	0	0	0	1	1	0	0	0	1	1	1	0	0	1	382	390
10	4	P10645|CMGA_HUMAN	K.HSGFEDELSEVLENQSSQAELKEAVEEPSSKDVME.K	Y	66.43	3905.76	35	8.8	977.457	4	66.15	6	33813	SP_20180810_SynaptoPep_AD3_2.raw	1	0	0	0	0	0	1	0	0	0	0	0	0	0	0	0	0	97	131
10	4	P10645|CMGA_HUMAN	W.SKM(+15.99)DQLAKELTAE.K	Y	66.27	1478.73	13	8.4	740.378	2	28.32	2	13975	SP_20180810_SynaptoPep_AD1_2.raw	3	0	1	0	1	0	0	0	0	0	0	0	0	0	1	0	0	343	355	Oxidation (M)	M3:Oxidation (M):1000.00
10	4	P10645|CMGA_HUMAN	R.LEGQEEEEDNRDSS.M	Y	64.76	1635.65	14	4.3	818.836	2	7.92	2	2455	SP_20180810_SynaptoPep_AD1_2.raw	2	1	1	0	0	0	0	0	0	0	0	0	0	0	0	0	0	358	371
10	4	P10645|CMGA_HUMAN	K.HSGFEDEL.S	Y	62.75	932.388	8	8.4	467.205	2	29.82	1	14691	SP_20180810_SynaptoPep_AD1_1.raw	3	1	1	1	0	0	0	0	0	0	0	0	0	0	0	0	0	97	104
10	4	P10645|CMGA_HUMAN	W.RPSSREDSLEAGLPLQ.V	Y	62.43	1753.9	16	5.8	585.643	3	42.88	2	22030	SP_20180810_SynaptoPep_AD1_2.raw	2	1	1	0	0	0	0	0	0	0	0	0	0	0	0	0	0	395	410
10	4	P10645|CMGA_HUMAN	M.DQLAKELT.A	Y	61.19	916.486	8	6.7	459.254	2	25.57	12	11065	SP_20180810_SynaptoPep_C2_2.raw	1	0	0	0	0	0	0	0	0	0	0	0	1	0	0	0	0	346	353
7	6	Q8WXD2|SCG3_HUMAN	R.ELSAERPLNEQIAEAEED.K	Y	83.14	2041.94	18	6.7	1021.99	2	39.98	4	20356	SP_20180810_SynaptoPep_AD2_2.raw	11	1	1	0	1	0	1	0	1	0	1	1	1	1	0	1	1	35	52
7	6	Q8WXD2|SCG3_HUMAN	A.FPKPGGSQDK.S	Y	78.14	1059.53	10	5.7	530.778	2	10.95	11	3414	SP_20180810_SynaptoPep_C2_1.raw	3	0	0	0	0	0	0	1	1	0	0	1	0	0	0	0	0	20	29
7	6	Q8WXD2|SCG3_HUMAN	A.FPKPGGSQDKSLHN.R	Y	75.53	1510.75	14	5.5	504.594	3	14.88	12	5384	SP_20180810_SynaptoPep_C2_2.raw	24	3	1	2	1	3	1	2	1	0	1	0	2	1	3	2	1	20	33
7	6	Q8WXD2|SCG3_HUMAN	R.ELSAERPLNEQIAE.A	Y	74.12	1597.79	14	6.6	799.91	2	35.96	4	18102	SP_20180810_SynaptoPep_AD2_2.raw	7	0	0	0	1	1	0	1	1	1	0	0	1	0	0	0	1	35	48
7	6	Q8WXD2|SCG3_HUMAN	A.FPKPGGSQD.K	Y	72.51	931.44	9	1.5	466.728	2	14.54	11	5197	SP_20180810_SynaptoPep_C2_1.raw	2	0	0	0	0	0	0	0	1	0	0	1	0	0	0	0	0	20	28
7	6	Q8WXD2|SCG3_HUMAN	L.NLLKAITEKEKIE.K	Y	67.87	1527.89	13	-8.9	510.298	3	40.48	4	20635	SP_20180810_SynaptoPep_AD2_2.raw	1	0	0	0	1	0	0	0	0	0	0	0	0	0	0	0	0	76	88
7	6	Q8WXD2|SCG3_HUMAN	R.ELSAERPLNEQIA.E	Y	65.22	1468.75	13	6.7	735.388	2	38.08	7	18040	SP_20180810_SynaptoPep_AD4_1.raw	5	0	0	0	1	0	1	1	0	0	0	1	1	0	0	0	0	35	47
7	6	Q8WXD2|SCG3_HUMAN	R.ELSAERPLNEQIAEAEE.D	Y	64.72	1926.92	17	9.2	964.475	2	40.37	11	19367	SP_20180810_SynaptoPep_C2_1.raw	5	0	0	1	1	0	1	0	0	1	0	1	0	0	0	0	0	35	51
7	6	Q8WXD2|SCG3_HUMAN	L.LKAITEKEKIEKERQS.I	Y	64.02	1929.09	16	6.1	483.283	4	10.61	4	3870	SP_20180810_SynaptoPep_AD2_2.raw	2	0	0	0	1	1	0	0	0	0	0	0	0	0	0	0	0	78	93
7	6	Q8WXD2|SCG3_HUMAN	R.ELSAERPLNEQIAEAEEDKI.K	Y	63.76	2283.12	20	9	762.055	3	49.34	12	24210	SP_20180810_SynaptoPep_C2_2.raw	2	0	0	0	0	0	0	0	0	0	0	1	1	0	0	0	0	35	54
7	6	Q8WXD2|SCG3_HUMAN	R.ELSAERPLNEQIAEAE.E	Y	62.18	1797.87	16	7.6	899.951	2	39.26	6	19035	SP_20180810_SynaptoPep_AD3_2.raw	5	1	0	0	0	0	1	0	0	0	1	0	1	0	0	0	1	35	50
7	6	Q8WXD2|SCG3_HUMAN	A.FPKPGGSQ.D	Y	61.01	816.413	8	3.3	409.215	2	13.5	6	4786	SP_20180810_SynaptoPep_AD3_2.raw	2	0	0	0	0	0	1	0	0	1	0	0	0	0	0	0	0	20	27
7	6	Q8WXD2|SCG3_HUMAN	R.ELSAERPLNEQI.A	Y	60.78	1397.71	12	3.3	699.867	2	39.47	7	18826	SP_20180810_SynaptoPep_AD4_1.raw	1	0	0	0	0	0	0	1	0	0	0	0	0	0	0	0	0	35	46
7	6	Q8WXD2|SCG3_HUMAN	R.ELSAERPLNEQ.I	Y	60.01	1284.63	11	2.5	643.324	2	21.86	6	9248	SP_20180810_SynaptoPep_AD3_2.raw	2	0	0	0	0	0	1	0	0	0	0	0	1	0	0	0	0	35	45
7	6	Q8WXD2|SCG3_HUMAN	A.FPKPGGSQDKSLH.N	Y	58.83	1396.71	13	4.4	466.579	3	13.73	6	4911	SP_20180810_SynaptoPep_AD3_2.raw	1	0	0	0	0	0	1	0	0	0	0	0	0	0	0	0	0	20	32
18	7	P61278|SMS_HUMAN	L.LSEPNQTENDALEPEDLSQAAEQDEMRL.E	Y	82.11	3171.41	28	0.9	1058.15	3	61.69	2	32224	SP_20180810_SynaptoPep_AD1_2.raw	6	0	2	0	1	1	1	0	0	0	0	0	1	0	0	0	0	57	84
18	7	P61278|SMS_HUMAN	L.LSEPNQTENDALEPEDLSQAAEQDEM(+15.99)RL.E	Y	78.31	3187.41	28	4.2	1063.48	3	55.46	2	28845	SP_20180810_SynaptoPep_AD1_2.raw	4	1	1	0	0	0	0	0	0	0	0	0	0	1	1	0	0	57	84	Oxidation (M)	M26:Oxidation (M):1000.00
18	7	P61278|SMS_HUMAN	R.SANSNPAMAPRE.R	Y	74.42	1243.56	12	8.2	622.793	2	13.61	13	5350	SP_20180810_SynaptoPep_C3_1.raw	13	1	1	1	1	0	1	1	1	0	1	1	1	1	0	1	1	89	100
18	7	P61278|SMS_HUMAN	G.APSDPRLRQFLQKSLAAAAGKQELAKY.F	Y	73.23	2956.62	27	6.6	592.336	5	57.64	6	29153	SP_20180810_SynaptoPep_AD3_2.raw	3	1	0	0	0	0	1	0	0	1	0	0	0	0	0	0	0	25	51
18	7	P61278|SMS_HUMAN	R.SANSNPAM(+15.99)APRE.R	Y	71.16	1259.56	12	0.8	630.786	2	9.67	12	2882	SP_20180810_SynaptoPep_C2_2.raw	4	0	0	0	0	0	0	1	1	0	0	1	1	0	0	0	0	89	100	Oxidation (M)	M8:Oxidation (M):1000.00
18	7	P61278|SMS_HUMAN	L.LSEPNQTENDALEPEDLSQAAEQDEMRLELQRSANSNPAMAPRE.R	Y	65.7	4923.25	44	3.4	1231.82	4	59.88	12	29956	SP_20180810_SynaptoPep_C2_2.raw	1	0	0	0	0	0	0	0	0	0	0	0	1	0	0	0	0	57	100
18	7	P61278|SMS_HUMAN	L.ELQRSANSNPAMAPRE.R	Y	64.1	1769.85	16	3.8	590.959	3	16.57	11	6273	SP_20180810_SynaptoPep_C2_1.raw	3	0	0	0	1	0	0	0	0	0	0	1	1	0	0	0	0	85	100
18	7	P61278|SMS_HUMAN	G.APSDPRLRQFLQKSLAAAAGKQELAK.Y	Y	60.98	2793.56	26	3	559.721	5	56.21	5	28058	SP_20180810_SynaptoPep_AD3_1.raw	1	0	0	0	0	1	0	0	0	0	0	0	0	0	0	0	0	25	50
29	77	Q9NTU7|CBLN4_HUMAN	A.ANSKVAFSAVRSTN.H	Y	84.26	1450.75	14	5.5	726.388	2	19.8	4	8965	SP_20180810_SynaptoPep_AD2_2.raw	14	0	0	1	1	1	1	1	1	1	1	1	2	1	1	0	1	67	80
29	77	Q9NTU7|CBLN4_HUMAN	R.AANSKVAFSAVRSTN.H	Y	73.85	1521.79	15	7.2	761.908	2	20.78	4	9519	SP_20180810_SynaptoPep_AD2_2.raw	3	0	0	1	1	0	0	0	0	0	0	1	0	0	0	0	0	66	80
29	77	Q9NTU7|CBLN4_HUMAN	N.SKVAFSAVRSTN.H	Y	68.33	1265.67	12	6.1	633.847	2	19.96	11	8047	SP_20180810_SynaptoPep_C2_1.raw	4	0	0	0	1	0	1	0	0	0	0	1	1	0	0	0	0	69	80
23	26	P05408|7B2_HUMAN	R.SVNPYLQGQRLDNVV.A	Y	68.62	1700.88	15	11	851.459	2	50.38	7	24837	SP_20180810_SynaptoPep_AD4_1.raw	6	0	0	0	0	0	1	1	1	0	0	1	1	0	0	0	1	182	196
23	26	P05408|7B2_HUMAN	R.SVNPYLQGQRLDNVVA.K	Y	65.34	1771.92	16	8.4	886.976	2	48.87	12	23953	SP_20180810_SynaptoPep_C2_2.raw	6	1	0	0	0	0	1	0	0	0	0	1	1	0	0	1	1	182	197
23	26	P05408|7B2_HUMAN	K.SVPHFSDEDKDPE	Y	62.98	1500.64	13	15.4	751.337	2	20.51	11	8345	SP_20180810_SynaptoPep_C2_1.raw	1	0	0	0	0	0	0	0	0	0	0	1	0	0	0	0	0	200	212
14	10	#DECOY#Q9NTU7|CBLN4_HUMAN	A.YSKNVF.C	Y	61.76	756.381	6	-4.4	379.196	2	25.07	11	10842	SP_20180810_SynaptoPep_C2_1.raw	1	0	0	0	0	0	0	0	0	0	0	1	0	0	0	0	0	315	320
31	9	Q9UHF0|TKNK_HUMAN	F.GAVCKEPQEEVVPGGGRS.K	Y	72.72	1797.87	18	5.3	899.946	2	19.97	12	8023	SP_20180810_SynaptoPep_C2_2.raw	12	1	1	0	1	0	2	1	0	1	0	1	2	1	1	0	0	20	37
31	9	Q9UHF0|TKNK_HUMAN	F.GAVCKEPQEEVVPGG(-.98).G	Y	58.74	1496.73	15	4.6	749.375	2	23.2	8	9807	SP_20180810_SynaptoPep_AD4_2.raw	1	0	0	0	0	0	0	0	1	0	0	0	0	0	0	0	0	20	34	Amidation	G15:Amidation:1000.00
44	14	P06850|CRF_HUMAN	R.NALGGHQEAPERE.R	Y	67.86	1406.65	13	1.4	704.335	2	10.06	11	3015	SP_20180810_SynaptoPep_C2_1.raw	6	0	1	0	0	1	0	0	0	0	0	1	1	1	0	0	1	139	151
44	14	P06850|CRF_HUMAN	R.SLDSPAALAERGA.R	Y	62.86	1256.64	13	8.4	629.331	2	34.56	6	16240	SP_20180810_SynaptoPep_AD3_2.raw	1	0	0	0	0	0	1	0	0	0	0	0	0	0	0	0	0	125	137
49	8	P01210|PENK_HUMAN	R.SPQLEDEAKELQ.K	Y	72.46	1385.67	12	3.4	693.843	2	30.12	6	13799	SP_20180810_SynaptoPep_AD3_2.raw	4	1	1	1	0	0	1	0	0	0	0	0	0	0	0	0	0	196	207
47	12	P20366|TKN1_HUMAN	R.RPKPQQF.F	Y	64.38	899.498	7	5.6	450.759	2	10.47	12	3229	SP_20180810_SynaptoPep_C2_2.raw	2	0	0	0	0	0	0	1	0	0	0	0	1	0	0	0	0	58	64
46	33	Q8IUK8|CBLN2_HUMAN	S.GSAKVAFSATRSTNH.E	Y	69.62	1532.77	15	5.7	511.933	3	12.45	6	4279	SP_20180810_SynaptoPep_AD3_2.raw	1	0	0	0	0	0	1	0	0	0	0	0	0	0	0	0	0	89	103
71	16	P01282|VIP_HUMAN	A.LAENDTPYYDVSRNA.R	Y	59.63	1726.78	15	13.1	864.408	2	32.21	6	14956	SP_20180810_SynaptoPep_AD3_2.raw	2	1	0	0	0	0	1	0	0	0	0	0	0	0	0	0	0	65	79
156	50	P01303|NPY_HUMAN	A.YPSKPDNPGEDAPAEDMARYYSALRHYINLITRQRY(-.98).G	Y	62.13	4269.08	36	2.3	610.877	7	80.77	11	41383	SP_20180810_SynaptoPep_C2_1.raw	1	0	0	0	0	0	0	0	0	0	0	1	0	0	0	0	0	29	64	Amidation	Y36:Amidation:1000.00
126	73	Q16568|CART_HUMAN	A.Q(-17.03)EDAELQPR.A	Y	74.7	1067.49	9	4.1	534.754	2	21.56	11	8917	SP_20180810_SynaptoPep_C2_1.raw	5	0	0	0	0	0	1	0	1	1	0	1	1	0	0	0	0	28	36	Pyro-glu from Q	Q1:Pyro-glu from Q:1000.00
72	63	#DECOY#Q7Z4H4|ADM2_HUMAN	L.APPIGGGRQT.X	Y	59.34	952.509	10	4	477.264	2	12.86	7	4386	SP_20180810_SynaptoPep_AD4_1.raw	2	0	0	0	0	0	0	1	0	0	0	1	0	0	0	0	0	139	148
