# Supplementary material for: Dysregulation of Neuropeptide and Tau Peptide Signatures in Human Alzheimer’s Disease Brain
Source: ACS Chem Neurosci. 2022 Jun 27;13(13):1992–2005. doi: 10.1021/acschemneuro.2c00222 (PMC9264367; doi:10.1021/acschemneuro.2c00222)
Supplement: Supplementary file 5 — cn2c00222_si_005.xlsx [file cn2c00222_si_005.xlsx]

## Sheet: Neuropeptide counts
Neuropeptides identified by peptidomics (3+/4 criteria)
Neuropeptide peptide counts, ID and quantifiable
Group	# Neuroeptide IDs	# Quantifiable neuropeptide IDs
AD	117	108
Control	127	121
AD only	34	29
Control only	44	42
Total	161	150
Shared	83	79
	All Peptides	AD Total	AD Only	Control Total	Control only	Shared
CARTPT	1	1	1	0	0	0
CBLN4	1	1	0	1	0	1
CCK	34	29	4	31	5	27
CHGA	22	20	11	11	2	9
CHGB	23	19	11	12	4	8
PENK	2	2	0	2	0	2
SCG2	15	11	3	12	4	8
SCG3	12	10	2	10	2	8
SCG5	3	2	0	3	1	2
SST	8	6	1	7	2	5
TAC3	3	2	1	1	0	1
VGF	34	11	0	34	23	11
VIP	1	0	0	1	1	0

## Sheet: For bar graph
	All Peptides	AD Total	AD Only	Control Total	Control only	Shared
CCK	34	29	4	31	5	27
VGF	34	11	0	34	23	11
CHGB	23	19	11	12	4	8
CHGA	22	20	11	11	2	9
SCG2	15	11	3	12	4	8
SCG3	12	10	2	10	2	8
SST	8	6	1	7	2	5
SCG5	3	2	0	3	1	2
TAC3	3	2	1	1	0	1
PENK	2	2	0	2	0	2
CARTPT	1	1	1	0	0	0
CBLN4	1	1	0	1	0	1
VIP	1	0	0	1	1	0

## Sheet: All neuropeptides
Peptide	Accession	Gene name	-10lgP	Mass	Length	ppm	m/z	RT	Fraction	Scan	Source File	#Spec	#Spec C1_1	#Spec C1_2	In C1?	#Spec C2_1	#Spec C2_2	In C2?	#Spec C3_1	#Spec C3_2	In C3?	#Spec C4_1	#Spec C4_2	In C3?	# control TRUE	In control group?	#Spec AD1_1	#Spec AD1_2	In AD1?	#Spec AD2_1	#Spec AD2_2	In AD2?	#Spec AD3_1	#Spec AD3_2	In AD3?	#Spec AD4_1	#Spec AD4_2	In AD4?	# AD "true"	In AD group?	PTM	AScore	Imputed C1_1	Imputed C1_2	Quant in C1?	Imputed C2_1	Imputed C2_2	Quant in C2?	Imputed C3_1
Q(-17.03)QETAAAETETRTHTLT	O15240	VGF	67.27	1869.87	17	5.2	935.947	24.49	12	11612	SP_20180810_SynaptoPep_AD2_2.raw	11	1	1	TRUE	1	1	TRUE	1	1	TRUE	0	1	TRUE	4	TRUE	0	0	FALSE	1	1	TRUE	1	1	TRUE	0	0	FALSE	2	FALSE	Pyro-glu from Q	Q1:Pyro-glu from Q:1000.00	726119	557284	TRUE	3.04531e+06	3.3262e+06	TRUE	1.42585e+06
Q(-17.03)PVPPADPAGSGLQRAEEAP	P06307	CCK	66.29	1968.95	20	8	985.492	47.59	1	24300	SP_20180810_SynaptoPep_C1_1.raw	26	2	1	TRUE	2	2	TRUE	1	2	TRUE	1	2	TRUE	4	TRUE	1	1	TRUE	2	2	TRUE	1	2	TRUE	2	2	TRUE	4	TRUE	Pyro-glu from Q	Q1:Pyro-glu from Q:1000.00	1.18969e+07	1.22082e+07	TRUE	4.13547e+07	3.59448e+07	TRUE	1.02655e+07
Q(-17.03)PVPPADPAGSGLQRAEEAPR	P06307	CCK	64.7	2125.06	21	8.5	709.365	41.32	3	19890	SP_20180810_SynaptoPep_C2_1.raw	18	2	0	TRUE	2	1	TRUE	1	1	TRUE	1	1	TRUE	4	TRUE	1	1	TRUE	1	2	TRUE	1	1	TRUE	1	1	TRUE	4	TRUE	Pyro-glu from Q	Q1:Pyro-glu from Q:1000.00	3.74466e+06	2.47098e+06	TRUE	2.08434e+07	2.13484e+07	TRUE	1.54449e+07
KKNAPPEPVPPPRAAPAPTHV	O15240	VGF	64.56	2170.2	21	6.6	543.561	26.37	14	11695	SP_20180810_SynaptoPep_AD3_2.raw	15	1	1	TRUE	2	2	TRUE	1	0	TRUE	0	1	TRUE	4	TRUE	0	1	TRUE	1	1	TRUE	0	2	TRUE	1	1	TRUE	4	TRUE			7.60897e+06	6.62787e+06	TRUE	2.30516e+07	2.97522e+07	TRUE	7.15032e+06
APPGRPEAQPPPLSSEHKEPVAGDAVPGPKDGSAPEVRGA	O15240	VGF	64.22	3950.99	40	8.5	659.511	34.8	13	16399	SP_20180810_SynaptoPep_AD3_1.raw	34	2	2	TRUE	2	3	TRUE	4	2	TRUE	2	2	TRUE	4	TRUE	1	2	TRUE	2	2	TRUE	2	3	TRUE	2	1	TRUE	4	TRUE			1.20871e+08	1.02895e+08	TRUE	5.49213e+08	2.73066e+08	TRUE	1.80502e+08
SVFQELGKLTGPNNQ	P13521	SCG2	63.68	1630.83	15	10.2	816.431	56.64	6	29240	SP_20180810_SynaptoPep_C3_2.raw	14	1	1	TRUE	1	2	TRUE	0	2	TRUE	1	0	TRUE	4	TRUE	0	0	FALSE	1	1	TRUE	1	1	TRUE	1	1	TRUE	3	TRUE			2.56044e+06	95449.6	TRUE	2.67124e+06	3.00963e+06	TRUE	2.30846e+06
Q(-17.03)PVPPADPAGSGLQRAEEAPRRQL	P06307	CCK	62.57	2522.3	24	9.7	841.782	42.54	1	21655	SP_20180810_SynaptoPep_C1_1.raw	26	1	1	TRUE	2	2	TRUE	2	2	TRUE	1	2	TRUE	4	TRUE	2	2	TRUE	1	1	TRUE	1	2	TRUE	2	2	TRUE	4	TRUE	Pyro-glu from Q	Q1:Pyro-glu from Q:1000.00	9.26712e+07	7.20801e+07	TRUE	3.22951e+08	3.23268e+08	TRUE	6.59457e+07
ELSAERPLNEQIAEAEED	Q8WXD2	SCG3	62.41	2041.94	18	6.7	1021.99	39.98	12	20356	SP_20180810_SynaptoPep_AD2_2.raw	16	0	1	TRUE	1	1	TRUE	1	1	TRUE	1	1	TRUE	4	TRUE	1	1	TRUE	1	1	TRUE	1	2	TRUE	1	1	TRUE	4	TRUE			1.48309e+06	2.86862e+06	TRUE	7.75246e+06	1.68518e+06	TRUE	3.28375e+06
FLGEGHHRVQENQ	P05060	CHGB	61.67	1549.74	13	3.7	775.879	12.3	9	4795	SP_20180810_SynaptoPep_AD1_1.raw	23	1	2	TRUE	1	2	TRUE	1	1	TRUE	1	2	TRUE	4	TRUE	2	2	TRUE	2	2	TRUE	2	1	TRUE	1	0	TRUE	4	TRUE			1.3214e+07	1.40362e+07	TRUE	4.2873e+07	36113464	TRUE	6.43115e+06
APSDPRLRQFLQKSLAAAAGKQELAKY	P61278	SST	61.45	2956.62	27	6.6	592.336	57.64	14	29153	SP_20180810_SynaptoPep_AD3_2.raw	14	2	2	TRUE	2	0	TRUE	0	0	FALSE	1	1	TRUE	3	TRUE	1	2	TRUE	0	1	TRUE	0	2	TRUE	0	0	FALSE	3	TRUE			2.82037e+06	3.16546e+06	TRUE	4.16153e+06	4.61489e+06	TRUE	130583
Q(-17.03)QETAAAETETRTHT	O15240	VGF	61.45	1655.74	15	8.3	828.884	14.84	5	6008	SP_20180810_SynaptoPep_C3_1.raw	8	0	1	TRUE	0	0	FALSE	1	1	TRUE	1	0	TRUE	3	TRUE	0	1	TRUE	0	0	FALSE	1	0	TRUE	1	1	TRUE	3	TRUE	Pyro-glu from Q	Q1:Pyro-glu from Q:1000.00	119306	534162	TRUE	535717	748100	TRUE	807852
GGEERVGEEDEEAAEAEAEAEEAERARQNALLF	O15240	VGF	61.2	3603.62	33	9.3	901.92	56.22	1	28960	SP_20180810_SynaptoPep_C1_1.raw	5	1	0	TRUE	0	0	FALSE	0	1	TRUE	1	0	TRUE	3	TRUE	0	0	FALSE	1	0	TRUE	0	1	TRUE	0	0	FALSE	2	FALSE			487688	129839	TRUE	708624	143099	TRUE	137512
LSEPNQTENDALEPEDLSQAAEQDEMRL	P61278	SST	60.61	3171.41	28	4.5	1058.15	61.77	4	31004	SP_20180810_SynaptoPep_C2_2.raw	10	0	1	TRUE	0	1	TRUE	1	0	TRUE	0	0	FALSE	3	TRUE	1	2	TRUE	1	1	TRUE	1	1	TRUE	0	0	FALSE	3	TRUE			132231	138400	TRUE	573230	459282	TRUE	131694
VPERAPLPPPAPSQFQ	O15240	VGF	60.49	1729.91	16	11.8	865.975	45.96	1	23495	SP_20180810_SynaptoPep_C1_1.raw	18	1	1	TRUE	2	2	TRUE	2	0	TRUE	1	1	TRUE	4	TRUE	0	1	TRUE	1	1	TRUE	0	1	TRUE	2	2	TRUE	4	TRUE			504275	1.04888e+06	TRUE	3.04622e+06	4.35316e+06	TRUE	973516
Q(-17.03)QETAAAETETRTHTLTRVNLESPGPER	O15240	VGF	59.71	3104.51	28	2.5	777.137	37.07	13	17662	SP_20180810_SynaptoPep_AD3_1.raw	13	1	0	TRUE	1	1	TRUE	0	1	TRUE	1	1	TRUE	4	TRUE	1	1	TRUE	0	1	TRUE	1	1	TRUE	1	1	TRUE	4	TRUE	Pyro-glu from Q	Q1:Pyro-glu from Q:1000.00	3.2021e+06	6.45999e+06	TRUE	1.29861e+06	1.20681e+06	TRUE	2.51901e+06
LGEGHHRVQENQ	P05060	CHGB	59.39	1402.67	12	4	702.345	6.99	3	1588	SP_20180810_SynaptoPep_C2_1.raw	20	1	1	TRUE	2	2	TRUE	1	0	TRUE	0	1	TRUE	4	TRUE	1	2	TRUE	1	1	TRUE	2	1	TRUE	2	2	TRUE	4	TRUE			1.00596e+06	725289	TRUE	3.66311e+06	4.04631e+06	TRUE	125199
APPEPVPPPRAAPAPTHV	O15240	VGF	59.09	1799.97	18	7.4	601.001	36.35	4	17024	SP_20180810_SynaptoPep_C2_2.raw	16	1	1	TRUE	1	1	TRUE	2	2	TRUE	1	1	TRUE	4	TRUE	1	1	TRUE	1	1	TRUE	1	1	TRUE	0	0	FALSE	3	TRUE			5.51278e+06	6.19341e+06	TRUE	5.40566e+06	2.68185e+06	TRUE	1.72362e+07
GGEERVGEEDEEAAEAEAEAEEAERARQNALL	O15240	VGF	58.47	3456.55	32	6.3	865.15	48.17	14	23855	SP_20180810_SynaptoPep_AD3_2.raw	13	1	1	TRUE	1	0	TRUE	1	0	TRUE	1	1	TRUE	4	TRUE	1	1	TRUE	1	1	TRUE	1	1	TRUE	0	1	TRUE	4	TRUE			2.51946e+06	2.40485e+06	TRUE	3.22871e+06	2.01632e+06	TRUE	1.38987e+06
NAPPEPVPPPRAAPAPTHV	O15240	VGF	57.9	1914.01	19	5.6	958.018	35.74	6	17778	SP_20180810_SynaptoPep_C3_2.raw	26	2	1	TRUE	2	2	TRUE	2	2	TRUE	1	2	TRUE	4	TRUE	2	2	TRUE	1	2	TRUE	1	2	TRUE	0	2	TRUE	4	TRUE			2.26862e+07	5.10308e+07	TRUE	8.17612e+07	4.37176e+07	TRUE	8.5861e+07
AYGFRGPGPQL	P10645	CHGA	57.18	1161.59	11	6	581.807	42.95	9	22056	SP_20180810_SynaptoPep_AD1_1.raw	11	0	1	TRUE	1	1	TRUE	1	0	TRUE	1	0	TRUE	4	TRUE	1	1	TRUE	0	1	TRUE	1	1	TRUE	0	1	TRUE	4	TRUE			99297.9	372548	TRUE	495681	2.5143e+06	TRUE	2.56652e+06
NLARVPKLDL	P05060	CHGB	56.74	1137.69	10	5.7	569.854	50.17	15	24723	SP_20180810_SynaptoPep_AD4_1.raw	19	0	2	TRUE	1	1	TRUE	2	2	TRUE	1	1	TRUE	4	TRUE	0	1	TRUE	1	2	TRUE	1	2	TRUE	1	1	TRUE	4	TRUE			128697	344110	TRUE	6.60632e+06	5.72314e+06	TRUE	1.09211e+06
VPGQGSSEDDLQEEEQIEQAIKEHLNQGSSQETDKLAPVS	P13521	SCG2	56.08	4349.04	40	8.9	1088.28	64.11	6	33317	SP_20180810_SynaptoPep_C3_2.raw	14	1	1	TRUE	1	2	TRUE	1	1	TRUE	0	0	FALSE	3	TRUE	1	1	TRUE	1	1	TRUE	0	2	TRUE	1	0	TRUE	4	TRUE			3.10672e+07	7.27302e+06	TRUE	1.05652e+07	1.67946e+07	TRUE	4.57842e+06
ADPAGSGLQRAEEAP	P06307	CCK	55.23	1467.7	15	4.8	734.859	23.06	1	10592	SP_20180810_SynaptoPep_C1_1.raw	10	1	1	TRUE	1	1	TRUE	1	1	TRUE	0	1	TRUE	4	TRUE	0	0	FALSE	0	0	FALSE	1	0	TRUE	1	1	TRUE	2	FALSE			4.62919e+06	5.80276e+06	TRUE	6.62966e+06	9.18887e+06	TRUE	5.00105e+06
SKMDQLAKELTAE	P10645	CHGA	54.89	1462.73	13	7.6	732.38	42.71	10	21938	SP_20180810_SynaptoPep_AD1_2.raw	7	1	0	TRUE	1	0	TRUE	0	0	FALSE	0	0	FALSE	2	FALSE	1	1	TRUE	1	0	TRUE	0	1	TRUE	1	0	TRUE	4	TRUE			-	-	-	-	-	-	-
FPKPGGSQDKSLHN	Q8WXD2	SCG3	54.58	1510.75	14	2.2	378.696	14.34	9	5933	SP_20180810_SynaptoPep_AD1_1.raw	33	1	3	TRUE	3	2	TRUE	2	3	TRUE	3	1	TRUE	4	TRUE	3	1	TRUE	3	1	TRUE	3	1	TRUE	2	1	TRUE	4	TRUE			4.33064e+07	4.85674e+07	TRUE	1.12802e+08	8.80809e+07	TRUE	2.51167e+07
Q(-17.03)ELGKLTGPNNQ	P13521	SCG2	54.17	1280.64	12	4.1	641.328	34.94	9	17580	SP_20180810_SynaptoPep_AD1_1.raw	5	0	1	TRUE	0	0	FALSE	0	1	TRUE	0	1	TRUE	3	TRUE	1	1	TRUE	0	0	FALSE	0	0	FALSE	0	0	FALSE	1	FALSE	Pyro-glu from Q	Q1:Pyro-glu from Q:1000.00	144786	4.1938e+06	TRUE	3.34224e+06	923257	TRUE	2.78602e+06
PAGSGLQRAEEAP	P06307	CCK	53.6	1281.63	13	8.6	641.828	18.96	4	7472	SP_20180810_SynaptoPep_C2_2.raw	16	1	1	TRUE	1	1	TRUE	1	1	TRUE	1	1	TRUE	4	TRUE	1	1	TRUE	1	1	TRUE	1	1	TRUE	1	1	TRUE	4	TRUE			6.19775e+06	6.30042e+06	TRUE	1.23225e+07	5.44938e+06	TRUE	2.0217e+06
Q(-17.03)PVPPADPAGSGLQRAEEAPRRQLRVSQ	P06307	CCK	53.58	2992.56	28	9.3	749.154	42.18	3	20361	SP_20180810_SynaptoPep_C2_1.raw	16	1	1	TRUE	1	1	TRUE	1	1	TRUE	1	1	TRUE	4	TRUE	1	1	TRUE	1	1	TRUE	1	1	TRUE	1	1	TRUE	4	TRUE	Pyro-glu from Q	Q1:Pyro-glu from Q:1000.00	3.89434e+06	3.72915e+06	TRUE	2.29698e+07	2.55924e+07	TRUE	9.48677e+06
NAPPEPVPPPRAAPAPT	O15240	VGF	53.44	1677.88	17	9.2	839.957	35.01	15	16320	SP_20180810_SynaptoPep_AD4_1.raw	16	2	1	TRUE	2	2	TRUE	1	1	TRUE	0	0	FALSE	3	TRUE	1	2	TRUE	1	1	TRUE	0	1	TRUE	1	0	TRUE	4	TRUE			8.50759e+06	7.44417e+06	TRUE	1.01609e+07	1.40355e+07	TRUE	3.37687e+06
DPAGSGLQRAEEAP	P06307	CCK	53.3	1396.66	14	5.4	699.34	22.73	1	10400	SP_20180810_SynaptoPep_C1_1.raw	11	1	1	TRUE	1	1	TRUE	1	1	TRUE	1	1	TRUE	4	TRUE	0	0	FALSE	0	0	FALSE	0	1	TRUE	1	1	TRUE	2	FALSE			1.38637e+06	1.79829e+06	TRUE	4.86288e+06	5.66881e+06	TRUE	1.73592e+06
Q(-17.03)QETAAAETETRTHTLTR	O15240	VGF	53.12	2025.97	18	1.3	676.332	20.35	1	9067	SP_20180810_SynaptoPep_C1_1.raw	8	1	1	TRUE	1	1	TRUE	1	1	TRUE	0	0	FALSE	3	TRUE	0	0	FALSE	0	0	FALSE	1	1	TRUE	0	0	FALSE	1	FALSE	Pyro-glu from Q	Q1:Pyro-glu from Q:1000.00	461918	490009	TRUE	1.00766e+06	1.03604e+06	TRUE	706108
ASLLQELRDFSPSS	O15240	VGF	52.5	1548.78	14	7.2	775.402	68.73	14	35212	SP_20180810_SynaptoPep_AD3_2.raw	7	1	1	TRUE	1	1	TRUE	0	1	TRUE	0	0	FALSE	3	TRUE	0	0	FALSE	0	0	FALSE	1	1	TRUE	0	0	FALSE	1	FALSE			775793	486713	TRUE	762392	146333	TRUE	132921
HSGFEDELSEVLENQSSQAELKEAVEEPSSKDV	P10645	CHGA	52.46	3645.68	33	5.1	912.432	65.81	13	33234	SP_20180810_SynaptoPep_AD3_1.raw	8	1	1	TRUE	1	0	TRUE	0	0	FALSE	0	1	TRUE	3	TRUE	1	0	TRUE	0	0	FALSE	1	0	TRUE	1	1	TRUE	3	TRUE			942960	818294	TRUE	872341	1.40093e+06	TRUE	124049
LEGQEEEEDNRDSS	P10645	CHGA	52.4	1635.65	14	4.3	818.836	7.92	10	2455	SP_20180810_SynaptoPep_AD1_2.raw	5	0	1	TRUE	0	0	FALSE	0	0	FALSE	0	0	FALSE	1	FALSE	1	1	TRUE	0	0	FALSE	1	0	TRUE	0	1	TRUE	3	TRUE			-	-	-	-	-	-	-
HSGFEDELSEVLENQSSQAELKEAVEEPSSKDVM(+15.99)E	P10645	CHGA	52.17	3921.76	35	11.2	981.458	63.05	14	32109	SP_20180810_SynaptoPep_AD3_2.raw	9	1	0	TRUE	0	1	TRUE	1	0	TRUE	0	0	FALSE	3	TRUE	1	0	TRUE	1	1	TRUE	0	1	TRUE	1	1	TRUE	4	TRUE	Oxidation (M)	M34:Oxidation (M):1000.00	3.93309e+06	674493	TRUE	143790	1.4362e+06	TRUE	282502
ESVFQELGKLTGPNNQ	P13521	SCG2	51.62	1759.87	16	8.4	880.952	63.36	3	31934	SP_20180810_SynaptoPep_C2_1.raw	4	1	0	TRUE	1	1	TRUE	0	1	TRUE	0	0	FALSE	3	TRUE	0	0	FALSE	0	0	FALSE	0	0	FALSE	0	0	FALSE	0	FALSE			300288	414890	TRUE	355934	425221	TRUE	118646
ELSAERPLNEQIAEAEE	Q8WXD2	SCG3	51.53	1926.92	17	4.2	964.47	39.23	11	19974	SP_20180810_SynaptoPep_AD2_1.raw	11	1	1	TRUE	1	1	TRUE	0	0	FALSE	1	1	TRUE	3	TRUE	0	0	FALSE	1	1	TRUE	0	1	TRUE	1	1	TRUE	3	TRUE			576504	1.20295e+06	TRUE	703801	212370	TRUE	138848
QELGKLTGPNNQ	P13521	SCG2	51.49	1297.66	12	6.2	649.843	22.51	15	9532	SP_20180810_SynaptoPep_AD4_1.raw	16	1	1	TRUE	1	1	TRUE	1	1	TRUE	1	1	TRUE	4	TRUE	1	1	TRUE	1	1	TRUE	1	1	TRUE	1	1	TRUE	4	TRUE			4.26765e+07	4.42706e+07	TRUE	1.21529e+08	1.62869e+08	TRUE	4.85426e+07
APPEPVPPPRAAPAPT	O15240	VGF	51.47	1563.84	16	5.9	782.932	33.41	1	16438	SP_20180810_SynaptoPep_C1_1.raw	9	1	1	TRUE	1	1	TRUE	1	1	TRUE	0	1	TRUE	4	TRUE	0	0	FALSE	0	0	FALSE	1	1	TRUE	0	0	FALSE	1	FALSE			1.03881e+06	915251	TRUE	339489	1.30179e+06	TRUE	1.53591e+06
GAVCKEPQEEVVPGGGRS	Q9UHF0	TAC3	50.99	1797.87	18	4.2	600.299	18.69	12	8344	SP_20180810_SynaptoPep_AD2_2.raw	22	1	1	TRUE	2	2	TRUE	1	1	TRUE	1	1	TRUE	4	TRUE	2	2	TRUE	1	1	TRUE	1	1	TRUE	2	2	TRUE	4	TRUE			3.04768e+06	2.53101e+06	TRUE	7.80895e+06	6.85779e+06	TRUE	1.06853e+06
Q(-17.03)YDRVAQLDQLLHY	P05060	CHGB	50.92	1743.86	14	5.2	582.296	70.25	1	36579	SP_20180810_SynaptoPep_C1_1.raw	19	2	1	TRUE	1	2	TRUE	1	1	TRUE	0	1	TRUE	4	TRUE	1	1	TRUE	1	1	TRUE	1	2	TRUE	2	1	TRUE	4	TRUE	Pyro-glu from Q	Q1:Pyro-glu from Q:1000.00	5.98696e+06	3.41592e+06	TRUE	1.50966e+07	9.57782e+06	TRUE	431753
HSGFEDELSEVL	P10645	CHGA	50.34	1360.61	12	8.5	681.32	61.8	1	31995	SP_20180810_SynaptoPep_C1_1.raw	6	1	1	TRUE	0	0	FALSE	0	0	FALSE	0	0	FALSE	1	FALSE	0	1	TRUE	1	1	TRUE	0	1	TRUE	0	0	FALSE	3	TRUE			-	-	-	-	-	-	-
ELSAERPLNEQIAEAEEDKI	Q8WXD2	SCG3	50.15	2283.12	20	9	762.055	49.34	4	24210	SP_20180810_SynaptoPep_C2_2.raw	11	1	1	TRUE	1	1	TRUE	1	1	TRUE	1	1	TRUE	4	TRUE	0	0	FALSE	1	0	TRUE	0	0	FALSE	1	1	TRUE	2	FALSE			399411	739259	TRUE	1.19402e+06	1.68223e+06	TRUE	526949
Q(-17.03)NLDPSHRISD	P06307	CCK	50.1	1263.58	11	3.7	632.802	24.87	15	10668	SP_20180810_SynaptoPep_AD4_1.raw	10	0	1	TRUE	0	1	TRUE	0	1	TRUE	1	0	TRUE	4	TRUE	1	1	TRUE	1	0	TRUE	1	0	TRUE	1	1	TRUE	4	TRUE	Pyro-glu from Q	Q1:Pyro-glu from Q:1000.00	838708	893944	TRUE	1.06863e+06	1.46353e+06	TRUE	551511
Q(-17.03)PVPPADPAGSGLQRAEEAPRRQ	P06307	CCK	50.02	2409.21	23	9.9	804.087	37.11	15	17490	SP_20180810_SynaptoPep_AD4_1.raw	16	1	1	TRUE	1	1	TRUE	1	1	TRUE	1	1	TRUE	4	TRUE	1	1	TRUE	1	1	TRUE	1	1	TRUE	1	1	TRUE	4	TRUE	Pyro-glu from Q	Q1:Pyro-glu from Q:1000.00	2.07073e+07	55328186	TRUE	4.70483e+07	4.14059e+07	TRUE	5.02014e+07
VPGQGSSEDDLQEEEQIEQAIKEHLN	P13521	SCG2	49.8	2921.35	26	3.4	974.795	62.38	6	32361	SP_20180810_SynaptoPep_C3_2.raw	10	1	0	TRUE	1	1	TRUE	1	1	TRUE	0	0	FALSE	3	TRUE	0	0	FALSE	0	1	TRUE	1	1	TRUE	1	1	TRUE	3	TRUE			214009	177469	TRUE	1.39268e+06	1.42743e+06	TRUE	661537
APPEPVPPPRAAP	O15240	VGF	49.73	1294.7	13	2	648.36	32.5	8	14972	SP_20180810_SynaptoPep_C4_2.raw	6	0	0	FALSE	1	1	TRUE	0	1	TRUE	1	1	TRUE	3	TRUE	0	0	FALSE	0	0	FALSE	0	0	FALSE	0	1	TRUE	1	FALSE			1.36419e+06	118489	TRUE	5.65623e+06	5.7573e+06	TRUE	2.35455e+06
SANSNPAMAPRE	P61278	SST	49.72	1243.56	12	8.2	622.793	13.61	5	5350	SP_20180810_SynaptoPep_C3_1.raw	15	1	1	TRUE	1	1	TRUE	1	0	TRUE	1	1	TRUE	4	TRUE	1	1	TRUE	1	1	TRUE	1	1	TRUE	1	1	TRUE	4	TRUE			1.02215e+06	1.02225e+06	TRUE	7.5857e+06	6.04177e+06	TRUE	350648
EYLNQEKAEKGREHIA	P13521	SCG2	49.68	1913.96	16	6	479.5	14.72	4	5297	SP_20180810_SynaptoPep_C2_2.raw	10	1	0	TRUE	0	1	TRUE	0	0	FALSE	1	0	TRUE	3	TRUE	1	2	TRUE	1	1	TRUE	2	0	TRUE	0	0	FALSE	3	TRUE			1.72599e+06	137296	TRUE	2.24345e+06	2.36762e+06	TRUE	104032
LPVNSPM(+15.99)NKGD	P10645	CHGA	49.59	1186.57	11	7.3	594.294	14.84	1	6111	SP_20180810_SynaptoPep_C1_1.raw	15	1	1	TRUE	1	1	TRUE	1	0	TRUE	1	1	TRUE	4	TRUE	1	1	TRUE	1	1	TRUE	1	1	TRUE	1	1	TRUE	4	TRUE	Oxidation (M)	M7:Oxidation (M):1000.00	9.01514e+06	7.56722e+06	TRUE	9.8675e+06	1.59429e+07	TRUE	1.28285e+07
NLARVPKLD	P05060	CHGB	49.25	1024.6	9	4.9	513.311	30.49	9	15069	SP_20180810_SynaptoPep_AD1_1.raw	25	1	1	TRUE	2	2	TRUE	1	1	TRUE	2	0	TRUE	4	TRUE	1	2	TRUE	2	2	TRUE	2	2	TRUE	2	2	TRUE	4	TRUE			7.27768e+06	5.52864e+06	TRUE	3.28444e+07	3.43277e+07	TRUE	5.71167e+06
ELSAERPLNEQIAEAE	Q8WXD2	SCG3	48.63	1797.87	16	8.3	899.952	39.51	9	20162	SP_20180810_SynaptoPep_AD1_1.raw	15	1	1	TRUE	1	1	TRUE	1	1	TRUE	1	1	TRUE	4	TRUE	1	1	TRUE	1	1	TRUE	1	1	TRUE	1	0	TRUE	4	TRUE			999727	1.93261e+06	TRUE	1.00578e+06	3.5236e+06	TRUE	849069
FLGEGHHRVQENQM(+15.99)	P05060	CHGB	48.42	1696.77	14	4.2	849.398	11.68	12	4446	SP_20180810_SynaptoPep_AD2_2.raw	9	0	0	FALSE	0	1	TRUE	1	0	TRUE	1	0	TRUE	3	TRUE	1	0	TRUE	2	2	TRUE	0	0	FALSE	1	0	TRUE	3	TRUE	Oxidation (M)	M14:Oxidation (M):1000.00	5.93102e+06	8.07976e+06	TRUE	2.0982e+07	1.73125e+07	TRUE	5.33524e+06
Q(-17.03)QETAAAETETRTHTLTRVNLESPGPERVW	O15240	VGF	48.27	3389.66	30	9.1	848.43	51.17	3	25298	SP_20180810_SynaptoPep_C2_1.raw	6	1	0	TRUE	1	1	TRUE	1	0	TRUE	0	0	FALSE	3	TRUE	0	0	FALSE	0	0	FALSE	1	1	TRUE	0	0	FALSE	1	FALSE	Pyro-glu from Q	Q1:Pyro-glu from Q:1000.00	378433	146024	TRUE	1.47294e+06	1.62329e+06	TRUE	139651
SKM(+15.99)DQLAKELTAE	P10645	CHGA	47.91	1478.73	13	8.4	740.378	28.32	10	13975	SP_20180810_SynaptoPep_AD1_2.raw	16	1	2	TRUE	0	1	TRUE	1	1	TRUE	0	1	TRUE	4	TRUE	1	1	TRUE	0	1	TRUE	2	1	TRUE	2	1	TRUE	4	TRUE	Oxidation (M)	M3:Oxidation (M):1000.00	2.57615e+06	2.42267e+06	TRUE	4.29696e+06	5.03215e+06	TRUE	3.16821e+06
ELSAERPLNEQIAE	Q8WXD2	SCG3	47.8	1597.79	14	6.6	799.91	35.96	12	18102	SP_20180810_SynaptoPep_AD2_2.raw	12	1	1	TRUE	0	1	TRUE	1	0	TRUE	1	1	TRUE	4	TRUE	1	1	TRUE	0	1	TRUE	1	0	TRUE	1	1	TRUE	4	TRUE			466124	1.41915e+06	TRUE	888946	738645	TRUE	668415
SVNPYLQGQRLDNVV	P05408	SCG5	47.75	1700.88	15	11	851.459	50.38	15	24837	SP_20180810_SynaptoPep_AD4_1.raw	7	0	1	TRUE	1	1	TRUE	0	0	FALSE	0	1	TRUE	3	TRUE	0	0	FALSE	0	0	FALSE	0	1	TRUE	1	1	TRUE	2	FALSE			140495	476288	TRUE	783404	568019	TRUE	122449
TNEIVEEQYTPQSL	P13521	SCG2	47.71	1649.78	14	7.8	825.903	47.1	14	23257	SP_20180810_SynaptoPep_AD3_2.raw	12	0	1	TRUE	1	1	TRUE	0	0	FALSE	1	1	TRUE	3	TRUE	0	1	TRUE	1	1	TRUE	1	1	TRUE	1	1	TRUE	4	TRUE			145314	261097	TRUE	1.1516e+06	960547	TRUE	254557
SVNPYLQGQRLDNVVA	P05408	SCG5	47.71	1771.92	16	10	886.977	48.44	9	25053	SP_20180810_SynaptoPep_AD1_1.raw	10	0	0	FALSE	1	1	TRUE	1	0	TRUE	1	1	TRUE	3	TRUE	1	0	TRUE	0	1	TRUE	0	1	TRUE	1	1	TRUE	4	TRUE			310985	873140	TRUE	2.60337e+06	1.82332e+06	TRUE	343885
Q(-17.03)EDAELQPR	Q16568	CARTPT	47.69	1067.49	9	2.3	534.753	21.17	1	9529	SP_20180810_SynaptoPep_C1_1.raw	7	1	0	TRUE	1	1	TRUE	0	0	FALSE	0	0	FALSE	2	FALSE	0	0	FALSE	1	1	TRUE	0	1	TRUE	0	1	TRUE	3	TRUE	Pyro-glu from Q	Q1:Pyro-glu from Q:1000.00	-	-	-	-	-	-	-
FQELGKLTGPNNQ	P13521	SCG2	46.91	1444.73	13	7.1	723.378	35.2	4	16390	SP_20180810_SynaptoPep_C2_2.raw	8	0	1	TRUE	1	1	TRUE	1	1	TRUE	1	0	TRUE	4	TRUE	0	0	FALSE	1	0	TRUE	1	0	TRUE	0	0	FALSE	2	FALSE			143586	728733	TRUE	1.4667e+06	163295	TRUE	1.16185e+06
LSEPNQTENDALEPEDLSQAAEQDEM(+15.99)RL	P61278	SST	46.81	3187.41	28	3.5	1063.48	54.97	14	27652	SP_20180810_SynaptoPep_AD3_2.raw	9	0	1	TRUE	0	1	TRUE	1	1	TRUE	0	0	FALSE	3	TRUE	1	1	TRUE	1	0	TRUE	1	1	TRUE	0	0	FALSE	3	TRUE	Oxidation (M)	M26:Oxidation (M):1000.00	138621	1.43065e+06	TRUE	615580	936520	TRUE	236485
ANSKVAFSAVRSTN	Q9NTU7	CBLN4	46.79	1450.75	14	4.3	484.594	21.43	4	8825	SP_20180810_SynaptoPep_C2_2.raw	15	1	1	TRUE	1	2	TRUE	2	1	TRUE	1	0	TRUE	4	TRUE	0	0	FALSE	1	1	TRUE	1	0	TRUE	2	1	TRUE	3	TRUE			1.7604e+06	1.79839e+06	TRUE	7.0969e+06	7.84076e+06	TRUE	2.16636e+06
SPQLEDEAKELQ	P01210	PENK	46.45	1385.67	12	3.4	693.843	30.12	14	13799	SP_20180810_SynaptoPep_AD3_2.raw	9	0	1	TRUE	1	1	TRUE	0	0	FALSE	0	1	TRUE	3	TRUE	1	1	TRUE	1	0	TRUE	1	1	TRUE	0	0	FALSE	3	TRUE			136527	459627	TRUE	1.51859e+06	1.37032e+06	TRUE	324466
SKMDQLAKELT	P10645	CHGA	45.78	1262.65	11	7	632.339	37.37	10	18975	SP_20180810_SynaptoPep_AD1_2.raw	5	0	0	FALSE	0	1	TRUE	0	0	FALSE	0	0	FALSE	1	FALSE	1	1	TRUE	0	1	TRUE	0	1	TRUE	0	0	FALSE	3	TRUE			-	-	-	-	-	-	-
SVPHFSDEDKDPE	P05408	SCG5	45.62	1500.64	13	15.4	751.337	20.51	3	8345	SP_20180810_SynaptoPep_C2_1.raw	12	1	1	TRUE	1	2	TRUE	0	1	TRUE	0	1	TRUE	4	TRUE	1	1	TRUE	1	1	TRUE	0	1	TRUE	0	0	FALSE	3	TRUE			2.31379e+06	2.55183e+06	TRUE	5.02736e+06	5.40244e+06	TRUE	1.88209e+06
LHLPADDVVSIIEE	O15240	VGF	45.35	1548.8	14	7.4	775.415	69.96	1	36420	SP_20180810_SynaptoPep_C1_1.raw	8	1	1	TRUE	0	1	TRUE	0	0	FALSE	1	1	TRUE	3	TRUE	0	0	FALSE	1	1	TRUE	0	1	TRUE	0	0	FALSE	2	FALSE			-	-	-	-	-	-	-
SSQGGSLPSEEKGHPQEESEESNVSMASLGE	P05060	CHGB	45.01	3202.38	31	2.3	1068.47	33.59	9	16818	SP_20180810_SynaptoPep_AD1_1.raw	7	1	0	TRUE	0	0	FALSE	1	1	TRUE	0	0	FALSE	2	FALSE	1	0	TRUE	1	0	TRUE	1	0	TRUE	0	1	TRUE	4	TRUE			-	-	-	-	-	-	-
LGELFNPYYDPLQWKSSHFE	P05060	CHGB	44.81	2469.16	20	8.9	824.069	73.74	1	38492	SP_20180810_SynaptoPep_C1_1.raw	5	1	0	TRUE	0	1	TRUE	0	0	FALSE	1	0	TRUE	3	TRUE	0	0	FALSE	0	0	FALSE	0	1	TRUE	1	0	TRUE	2	FALSE			791544	1.05269e+06	TRUE	1.26165e+06	1.57613e+06	TRUE	119172
KAPSGRM(+15.99)SIVKNLQNLDPSHRIS	P06307	CCK	44.27	2563.37	23	4.9	641.852	35.24	14	16622	SP_20180810_SynaptoPep_AD3_2.raw	22	1	1	TRUE	2	2	TRUE	0	1	TRUE	2	1	TRUE	4	TRUE	2	2	TRUE	1	1	TRUE	2	2	TRUE	0	2	TRUE	4	TRUE	Oxidation (M)	M7:Oxidation (M):1000.00	1.73513e+06	8.1428e+06	TRUE	2.46148e+07	4.80012e+06	TRUE	1.41582e+06
LGEGHHRVQ	P05060	CHGB	44.26	1031.53	9	2.7	516.772	6.89	3	1533	SP_20180810_SynaptoPep_C2_1.raw	16	0	2	TRUE	2	2	TRUE	1	0	TRUE	0	0	FALSE	3	TRUE	1	2	TRUE	0	0	FALSE	0	2	TRUE	2	2	TRUE	3	TRUE			141452	187971	TRUE	487371	1.15151e+06	TRUE	2.57098e+06
Q(-17.03)KIAEKFSQ	P05060	CHGB	44.1	1060.56	9	6.3	531.288	24.29	16	10401	SP_20180810_SynaptoPep_AD4_2.raw	5	0	0	FALSE	0	0	FALSE	1	0	TRUE	0	0	FALSE	1	FALSE	1	1	TRUE	1	0	TRUE	0	0	FALSE	0	1	TRUE	3	TRUE	Pyro-glu from Q	Q1:Pyro-glu from Q:1000.00	-	-	-	-	-	-	-
APSDPRLRQFLQKSLAAAAGKQELAK	P61278	SST	43.61	2793.56	26	3	559.721	56.21	13	28058	SP_20180810_SynaptoPep_AD3_1.raw	6	1	1	TRUE	1	0	TRUE	0	1	TRUE	1	0	TRUE	4	TRUE	0	0	FALSE	0	0	FALSE	1	0	TRUE	0	0	FALSE	1	FALSE			915860	1.0436e+06	TRUE	773306	458391	TRUE	138940
KAPSGRMSIVKNLQNLDPSHRIS	P06307	CCK	43.57	2547.37	23	10.3	637.856	45.6	4	22144	SP_20180810_SynaptoPep_C2_2.raw	16	0	1	TRUE	2	1	TRUE	0	1	TRUE	1	1	TRUE	4	TRUE	2	2	TRUE	1	1	TRUE	0	1	TRUE	1	1	TRUE	4	TRUE			2.24931e+06	2.05224e+06	TRUE	3.18003e+06	3.57865e+06	TRUE	140100
GEGHHRVQENQ	P05060	CHGB	43.38	1289.59	11	3.9	645.803	6.47	5	1563	SP_20180810_SynaptoPep_C3_1.raw	5	0	1	TRUE	0	1	TRUE	1	0	TRUE	0	0	FALSE	3	TRUE	0	1	TRUE	0	0	FALSE	1	0	TRUE	0	0	FALSE	2	FALSE			324896	188585	TRUE	134569	243095	TRUE	110215
APPGRPEAQPPPLSSEHKEPVAGDAVPGPKDGSAPEVRG	O15240	VGF	43.31	3879.95	39	6.9	647.67	32.01	1	15652	SP_20180810_SynaptoPep_C1_1.raw	11	2	0	TRUE	2	1	TRUE	0	0	FALSE	0	1	TRUE	3	TRUE	0	0	FALSE	0	0	FALSE	2	2	TRUE	1	0	TRUE	2	FALSE			1.2249e+07	1.06091e+07	TRUE	5.53081e+06	2.79019e+07	TRUE	7.41921e+06
STKLHLPADDVVSIIEE	O15240	VGF	43.19	1864.98	17	8.6	622.672	63.85	1	33093	SP_20180810_SynaptoPep_C1_1.raw	5	1	0	TRUE	0	2	TRUE	0	2	TRUE	0	0	FALSE	3	TRUE	0	0	FALSE	0	0	FALSE	0	0	FALSE	0	0	FALSE	0	FALSE			681719	2.30505e+06	TRUE	69147	3.37522e+06	TRUE	130213
TDGESRAHLGALL	P06307	CCK	43.08	1338.69	13	4.5	670.355	38.03	14	18165	SP_20180810_SynaptoPep_AD3_2.raw	13	1	1	TRUE	1	1	TRUE	1	0	TRUE	0	1	TRUE	4	TRUE	0	2	TRUE	0	0	FALSE	0	2	TRUE	2	1	TRUE	3	TRUE			1.10355e+06	805215	TRUE	703408	318687	TRUE	1.67246e+06
LEGQEEEEDNRDS	P10645	CHGA	43.03	1548.62	13	-1.1	775.315	7.98	9	2399	SP_20180810_SynaptoPep_AD1_1.raw	4	0	0	FALSE	0	0	FALSE	0	0	FALSE	0	0	FALSE	0	FALSE	1	0	TRUE	1	0	TRUE	1	0	TRUE	1	0	TRUE	4	TRUE			-	-	-	-	-	-	-
AQEEAEAEERRLQEQEELENYIEHVLLRRP	O15240	VGF	42.99	3705.83	30	6.6	618.65	78.9	4	40408	SP_20180810_SynaptoPep_C2_2.raw	6	1	0	TRUE	0	1	TRUE	0	1	TRUE	0	0	FALSE	3	TRUE	0	0	FALSE	0	0	FALSE	0	2	TRUE	0	1	TRUE	2	FALSE			124864	132720	FALSE	1.86462e+07	8.56999e+06	TRUE	121898
Q(-17.03)KIAEKFS	P05060	CHGB	42.76	932.497	8	4.6	467.258	24.47	9	11653	SP_20180810_SynaptoPep_AD1_1.raw	7	0	1	TRUE	1	0	TRUE	0	0	FALSE	1	1	TRUE	3	TRUE	1	1	TRUE	0	0	FALSE	1	0	TRUE	0	0	FALSE	2	FALSE	Pyro-glu from Q	Q1:Pyro-glu from Q:1000.00	601375	1.28063e+06	TRUE	924541	1.61131e+06	TRUE	144499
DQLAKELTAE	P10645	CHGA	42.49	1116.57	10	5.2	559.293	30.49	9	15070	SP_20180810_SynaptoPep_AD1_1.raw	10	0	1	TRUE	0	0	FALSE	1	1	TRUE	0	1	TRUE	3	TRUE	1	1	TRUE	1	1	TRUE	1	0	TRUE	1	0	TRUE	4	TRUE			1.5162e+06	1.07037e+06	TRUE	2.16798e+06	1.85887e+06	TRUE	1.93554e+06
TDGESRAHLGAL	P06307	CCK	42.48	1225.61	12	2.8	613.812	22.03	14	9335	SP_20180810_SynaptoPep_AD3_2.raw	7	0	0	FALSE	0	0	FALSE	0	0	FALSE	0	0	FALSE	0	FALSE	1	1	TRUE	1	1	TRUE	0	1	TRUE	1	1	TRUE	4	TRUE			-	-	-	-	-	-	-
ELSAERPLNEQIA	Q8WXD2	SCG3	42.48	1468.75	13	5.8	735.388	36.76	14	17464	SP_20180810_SynaptoPep_AD3_2.raw	13	0	0	FALSE	1	1	TRUE	1	1	TRUE	1	1	TRUE	3	TRUE	1	0	TRUE	1	1	TRUE	1	1	TRUE	1	1	TRUE	4	TRUE			135346	1.2067e+06	TRUE	2.8224e+06	1.91218e+06	TRUE	348729
VSQRTDGESRAHLGALLA	P06307	CCK	42.39	1879.99	18	9.3	471.008	35.12	9	17683	SP_20180810_SynaptoPep_AD1_1.raw	36	2	2	TRUE	3	3	TRUE	3	2	TRUE	2	3	TRUE	4	TRUE	2	0	TRUE	1	2	TRUE	3	3	TRUE	3	2	TRUE	4	TRUE			6.13315e+06	4.34341e+06	TRUE	1.02581e+07	5.18766e+06	TRUE	6.37357e+06
SANSNPAM(+15.99)APRE	P61278	SST	42.22	1259.56	12	0.5	630.786	9.65	15	2921	SP_20180810_SynaptoPep_AD4_1.raw	10	1	0	TRUE	1	1	TRUE	0	0	FALSE	0	0	FALSE	2	FALSE	1	1	TRUE	1	1	TRUE	0	1	TRUE	1	1	TRUE	4	TRUE	Oxidation (M)	M8:Oxidation (M):1000.00	-	-	-	-	-	-	-
APPGRPEAQPPPLS	O15240	VGF	42.2	1412.74	14	1.9	707.379	29	5	13826	SP_20180810_SynaptoPep_C3_1.raw	5	1	0	TRUE	1	1	TRUE	1	0	TRUE	0	1	TRUE	4	TRUE	0	0	FALSE	0	0	FALSE	0	0	FALSE	0	0	FALSE	0	FALSE			817410	134125	TRUE	610888	952301	TRUE	944260
QELGKLTGPNN	P13521	SCG2	41.88	1169.6	11	7.5	585.814	22.35	4	9328	SP_20180810_SynaptoPep_C2_2.raw	12	0	1	TRUE	1	1	TRUE	1	1	TRUE	1	1	TRUE	4	TRUE	1	1	TRUE	0	0	FALSE	1	0	TRUE	1	1	TRUE	3	TRUE			4.15341e+06	3.91259e+06	TRUE	7.75446e+06	9.31148e+06	TRUE	3.66284e+06
NAPPEPVPPPRAAP	O15240	VGF	41.01	1408.75	14	8.4	705.386	33.14	4	15241	SP_20180810_SynaptoPep_C2_2.raw	6	1	1	TRUE	0	1	TRUE	0	1	TRUE	1	1	TRUE	4	TRUE	0	0	FALSE	0	0	FALSE	0	0	FALSE	0	0	FALSE	0	FALSE			2.22941e+06	1.6724e+06	TRUE	3.21063e+06	3.62868e+06	TRUE	117075
ELSAERPLNEQ	Q8WXD2	SCG3	40.8	1284.63	11	2.5	643.324	21.86	14	9248	SP_20180810_SynaptoPep_AD3_2.raw	7	1	0	TRUE	0	1	TRUE	0	0	FALSE	0	1	TRUE	3	TRUE	0	1	TRUE	0	0	FALSE	1	1	TRUE	1	0	TRUE	3	TRUE			452406	792136	TRUE	685543	709020	TRUE	131598
GEGHHRVQE	P05060	CHGB	40.79	1047.48	9	4.5	524.752	6.56	9	1565	SP_20180810_SynaptoPep_AD1_1.raw	3	0	0	FALSE	0	0	FALSE	0	0	FALSE	0	0	FALSE	0	FALSE	1	0	TRUE	0	0	FALSE	1	0	TRUE	1	0	TRUE	3	TRUE			-	-	-	-	-	-	-
ELQRSANSNPAM(+15.99)APRE	P61278	SST	40.06	1785.84	16	2.5	596.29	11.55	12	4376	SP_20180810_SynaptoPep_AD2_2.raw	11	1	1	TRUE	1	1	TRUE	0	0	FALSE	1	0	TRUE	3	TRUE	0	1	TRUE	1	1	TRUE	0	1	TRUE	1	1	TRUE	4	TRUE	Oxidation (M)	M12:Oxidation (M):1000.00	959303	987280	TRUE	1.94203e+06	2.13926e+06	TRUE	438519
TDGESRAHLGALLA	P06307	CCK	39.95	1409.73	14	8.3	470.92	39.5	10	20171	SP_20180810_SynaptoPep_AD1_2.raw	15	0	2	TRUE	0	2	TRUE	0	1	TRUE	2	1	TRUE	4	TRUE	1	1	TRUE	1	0	TRUE	1	2	TRUE	1	0	TRUE	4	TRUE			118170	1.30506e+06	TRUE	135455	5.46148e+06	TRUE	1.2549e+06
APPGRPEAQPPPLSSEHKEPVAGDAVPGPKDGSAPEVR	O15240	VGF	39.9	3822.93	38	7.9	638.167	33.96	2	16562	SP_20180810_SynaptoPep_C1_2.raw	10	1	1	TRUE	1	1	TRUE	1	1	TRUE	0	1	TRUE	4	TRUE	0	0	FALSE	1	0	TRUE	0	1	TRUE	0	1	TRUE	3	TRUE			1.45443e+07	1.38529e+07	TRUE	2.31565e+06	6.35326e+06	TRUE	1.64952e+07
KAPSGRM(+15.99)SIVKNLQNLDPSHRISD	P06307	CCK	39.81	2678.39	24	5.1	670.609	38.45	10	19581	SP_20180810_SynaptoPep_AD1_2.raw	19	1	2	TRUE	1	1	TRUE	1	1	TRUE	1	0	TRUE	4	TRUE	1	1	TRUE	1	3	TRUE	2	1	TRUE	1	1	TRUE	4	TRUE	Oxidation (M)	M7:Oxidation (M):1000.00	6.31868e+06	9.81504e+06	TRUE	1.99991e+07	1.23858e+07	TRUE	1.33052e+07
NLDPSHRISD	P06307	CCK	39.69	1152.55	10	5.4	385.193	15.6	13	5976	SP_20180810_SynaptoPep_AD3_1.raw	11	1	1	TRUE	1	1	TRUE	0	1	TRUE	0	1	TRUE	4	TRUE	0	0	FALSE	1	1	TRUE	2	1	TRUE	0	0	FALSE	2	FALSE			4.45633e+06	1.9504e+06	TRUE	2.41011e+06	3.02188e+06	TRUE	3.56943e+06
EENSRDNPF	P13521	SCG2	39.47	1106.46	9	4.8	554.241	18.21	1	7871	SP_20180810_SynaptoPep_C1_1.raw	5	1	0	TRUE	0	0	FALSE	0	0	FALSE	0	0	FALSE	1	FALSE	0	1	TRUE	0	1	TRUE	1	1	TRUE	0	0	FALSE	3	TRUE			-	-	-	-	-	-	-
PEIINSNQV	P13521	SCG2	39.19	1012.52	9	7.5	507.271	32.72	9	16331	SP_20180810_SynaptoPep_AD1_1.raw	15	1	1	TRUE	1	1	TRUE	1	1	TRUE	1	1	TRUE	4	TRUE	1	0	TRUE	1	1	TRUE	1	1	TRUE	1	1	TRUE	4	TRUE			7.35435e+06	4.95197e+06	TRUE	9.87842e+06	8.02204e+06	TRUE	5.59484e+06
EDSLEAGLPLQ	P10645	CHGA	39.13	1170.58	11	8.1	586.3	54.66	16	27207	SP_20180810_SynaptoPep_AD4_2.raw	8	0	1	TRUE	1	0	TRUE	0	1	TRUE	1	1	TRUE	4	TRUE	0	0	FALSE	1	1	TRUE	0	0	FALSE	0	1	TRUE	2	FALSE			455732	543994	TRUE	276312	144713	TRUE	135244
Q(-17.03)PVPPADPAGSGLQRAEEAPRRQLRVS	P06307	CCK	38.86	2864.5	27	5.9	717.137	43.39	10	22315	SP_20180810_SynaptoPep_AD1_2.raw	8	0	0	FALSE	1	1	TRUE	0	0	FALSE	0	0	FALSE	1	FALSE	1	1	TRUE	1	1	TRUE	0	0	FALSE	1	1	TRUE	3	TRUE	Pyro-glu from Q	Q1:Pyro-glu from Q:1000.00	-	-	-	-	-	-	-
FPKPGGSQDKSLHNRELSAERPLNEQIAEAEED	Q8WXD2	SCG3	38.71	3690.79	33	5	739.168	36.22	14	17166	SP_20180810_SynaptoPep_AD3_2.raw	10	0	0	FALSE	1	1	TRUE	0	0	FALSE	1	0	TRUE	2	FALSE	2	1	TRUE	1	1	TRUE	0	1	TRUE	0	1	TRUE	4	TRUE			-	-	-	-	-	-	-
Q(-17.03)PVPPADPAGSGLQRAEEAPRR	P06307	CCK	38.67	2281.16	22	9.8	761.4	35.52	1	17640	SP_20180810_SynaptoPep_C1_1.raw	15	1	2	TRUE	1	0	TRUE	1	1	TRUE	1	1	TRUE	4	TRUE	1	1	TRUE	1	1	TRUE	1	1	TRUE	1	0	TRUE	4	TRUE	Pyro-glu from Q	Q1:Pyro-glu from Q:1000.00	3.19478e+06	1.07527e+07	TRUE	1.50892e+06	1.23245e+06	TRUE	7.26006e+06
ELSAERPLNEQI	Q8WXD2	SCG3	38.53	1397.71	12	3.3	699.867	39.47	15	18826	SP_20180810_SynaptoPep_AD4_1.raw	5	0	1	TRUE	0	1	TRUE	0	0	FALSE	0	0	FALSE	2	FALSE	0	0	FALSE	1	0	TRUE	0	1	TRUE	1	0	TRUE	3	TRUE			-	-	-	-	-	-	-
VSQRTDGESRAHLG	P06307	CCK	38.5	1511.74	14	2.6	504.923	8.41	1	2621	SP_20180810_SynaptoPep_C1_1.raw	13	1	1	TRUE	1	1	TRUE	0	0	FALSE	1	0	TRUE	3	TRUE	1	1	TRUE	1	1	TRUE	1	1	TRUE	1	1	TRUE	4	TRUE			1.32677e+06	1.18888e+06	TRUE	2.55912e+06	2.34436e+06	TRUE	928926
VSQRTDGESRAHLGAL	P06307	CCK	38.02	1695.87	16	5.2	566.299	19.53	14	7968	SP_20180810_SynaptoPep_AD3_2.raw	15	1	0	TRUE	1	2	TRUE	0	1	TRUE	1	1	TRUE	4	TRUE	1	1	TRUE	1	0	TRUE	1	2	TRUE	1	1	TRUE	4	TRUE			2.31674e+06	2.21104e+06	TRUE	2.89118e+06	4.40078e+06	TRUE	1.01434e+06
NAPPEPVPPPR	O15240	VGF	38.01	1169.62	11	5.9	585.82	24.46	3	10508	SP_20180810_SynaptoPep_C2_1.raw	6	1	0	TRUE	1	1	TRUE	1	0	TRUE	1	0	TRUE	4	TRUE	0	0	FALSE	0	0	FALSE	0	1	TRUE	0	0	FALSE	1	FALSE			193243	132502	TRUE	1.31581e+06	3.13772e+06	TRUE	744491
TDGESRAHLGA	P06307	CCK	37.91	1112.52	11	3.5	557.27	9.83	9	3448	SP_20180810_SynaptoPep_AD1_1.raw	13	0	1	TRUE	1	1	TRUE	1	1	TRUE	1	1	TRUE	4	TRUE	1	1	TRUE	1	0	TRUE	0	1	TRUE	1	1	TRUE	4	TRUE			487351	376831	TRUE	1.06805e+06	256548	TRUE	359628
LTQPVPPADPAGSGLQRAEEAPRRQL	P06307	CCK	37.83	2753.46	26	8.5	689.377	41.8	4	20126	SP_20180810_SynaptoPep_C2_2.raw	11	0	1	TRUE	1	1	TRUE	0	1	TRUE	1	1	TRUE	4	TRUE	1	0	TRUE	0	1	TRUE	1	0	TRUE	1	1	TRUE	4	TRUE			2.65925e+06	1.84743e+06	TRUE	1.88174e+07	1.58764e+07	TRUE	6.64069e+06
Q(-17.03)PVPPADPAGSGLQRAEEAPRRQLRV	P06307	CCK	37.57	2777.47	26	0.8	695.375	43.66	1	22174	SP_20180810_SynaptoPep_C1_1.raw	13	1	1	TRUE	0	0	FALSE	1	1	TRUE	1	1	TRUE	3	TRUE	1	1	TRUE	1	1	TRUE	1	1	TRUE	1	0	TRUE	4	TRUE	Pyro-glu from Q	Q1:Pyro-glu from Q:1000.00	1.33301e+06	636153	TRUE	3.75427e+06	2.09064e+06	TRUE	1.42933e+06
QKIAEKFSQ	P05060	CHGB	37.48	1077.58	9	7.3	539.802	13.49	9	5455	SP_20180810_SynaptoPep_AD1_1.raw	11	1	0	TRUE	1	1	TRUE	0	0	FALSE	0	1	TRUE	3	TRUE	1	1	TRUE	1	1	TRUE	1	1	TRUE	0	1	TRUE	4	TRUE			1.71098e+06	1.41597e+06	TRUE	2.0679e+06	2.45722e+06	TRUE	908548
VSQRTDGESRAHLGALL	P06307	CCK	37.15	1808.95	17	6.1	603.994	37.03	9	18767	SP_20180810_SynaptoPep_AD1_1.raw	38	2	3	TRUE	2	3	TRUE	2	2	TRUE	2	3	TRUE	4	TRUE	2	2	TRUE	2	4	TRUE	3	1	TRUE	2	3	TRUE	4	TRUE			1.1351e+07	1.25199e+07	TRUE	2.04616e+07	1.57066e+07	TRUE	1.08715e+07
NAPPEPVPPPRAAPAPTH	O15240	VGF	37.09	1814.94	18	6.1	605.992	29.16	3	13125	SP_20180810_SynaptoPep_C2_1.raw	8	1	1	TRUE	1	1	TRUE	0	1	TRUE	1	1	TRUE	4	TRUE	0	0	FALSE	0	0	FALSE	1	0	TRUE	0	0	FALSE	1	FALSE			2.12796e+06	3.06729e+06	TRUE	6.50174e+06	7.66097e+06	TRUE	2.96998e+06
TNEIVEEQYTPQSLATL	P13521	SCG2	36.81	1934.95	17	7.1	968.488	62.52	12	32704	SP_20180810_SynaptoPep_AD2_2.raw	8	0	0	FALSE	1	1	TRUE	0	0	FALSE	0	1	TRUE	2	FALSE	1	1	TRUE	1	1	TRUE	0	1	TRUE	0	0	FALSE	3	TRUE			-	-	-	-	-	-	-
VSQRTDGESRAHLGA	P06307	CCK	36.69	1582.78	15	3.2	528.603	9.38	14	2948	SP_20180810_SynaptoPep_AD3_2.raw	14	0	1	TRUE	1	1	TRUE	1	1	TRUE	1	1	TRUE	4	TRUE	0	1	TRUE	1	1	TRUE	1	1	TRUE	1	1	TRUE	4	TRUE			1.20142e+06	1.60753e+06	TRUE	4.92355e+06	6.4382e+06	TRUE	1.17241e+06
LKAITEKEKIE	Q8WXD2	SCG3	36.66	1300.76	11	1.8	434.595	16.95	7	6814	SP_20180810_SynaptoPep_C4_1.raw	5	0	1	TRUE	0	1	TRUE	0	0	FALSE	1	0	TRUE	3	TRUE	1	1	TRUE	0	0	FALSE	0	0	FALSE	0	0	FALSE	1	FALSE			1.54722e+06	1.08466e+06	TRUE	1.07376e+06	1.59968e+06	TRUE	155371
KAPSGRMSIVKNLQNLDPSHRISD	P06307	CCK	36.64	2662.4	24	6.6	533.49	44.76	2	22587	SP_20180810_SynaptoPep_C1_2.raw	15	1	1	TRUE	1	1	TRUE	1	1	TRUE	1	0	TRUE	4	TRUE	2	0	TRUE	2	1	TRUE	0	2	TRUE	1	0	TRUE	4	TRUE			2.78379e+06	1.88516e+06	TRUE	5.49701e+06	6.57318e+06	TRUE	1.238e+06
GFRGPGPQL	P10645	CHGA	36.19	927.493	9	5.2	464.756	33.34	3	15464	SP_20180810_SynaptoPep_C2_1.raw	16	1	1	TRUE	1	1	TRUE	1	1	TRUE	1	1	TRUE	4	TRUE	1	1	TRUE	1	1	TRUE	1	1	TRUE	1	1	TRUE	4	TRUE			2.70914e+06	1.94939e+06	TRUE	2.41762e+06	2.02551e+06	TRUE	843907
RPSSREDSLEAGLPLQ	P10645	CHGA	35.42	1753.9	16	5.8	585.643	42.88	10	22030	SP_20180810_SynaptoPep_AD1_2.raw	7	0	0	FALSE	0	0	FALSE	1	0	TRUE	0	1	TRUE	2	FALSE	1	1	TRUE	1	0	TRUE	0	1	TRUE	0	1	TRUE	4	TRUE			-	-	-	-	-	-	-
GAVCKEPQEEVVPGG(-.98)	Q9UHF0	TAC3	35.41	1496.73	15	4.6	749.375	23.2	16	9807	SP_20180810_SynaptoPep_AD4_2.raw	6	1	0	TRUE	1	0	TRUE	0	0	FALSE	0	0	FALSE	2	FALSE	1	0	TRUE	1	1	TRUE	0	0	FALSE	0	1	TRUE	3	TRUE	Amidation	G15:Amidation:1000.00	-	-	-	-	-	-	-
ADPAGSGLQRAEEAPRRQ	P06307	CCK	35.41	1907.96	18	5.2	477.999	16.21	13	6303	SP_20180810_SynaptoPep_AD3_1.raw	12	1	2	TRUE	2	0	TRUE	0	2	TRUE	0	2	TRUE	4	TRUE	0	0	FALSE	0	0	FALSE	2	1	TRUE	0	0	FALSE	1	FALSE			3.14055e+06	3.04869e+06	TRUE	4.58115e+06	2.43805e+06	TRUE	1.51548e+06
RDFSPSSA	O15240	VGF	35.37	865.393	8	3.6	433.705	12.84	1	4911	SP_20180810_SynaptoPep_C1_1.raw	16	1	1	TRUE	1	1	TRUE	1	1	TRUE	1	1	TRUE	4	TRUE	1	1	TRUE	1	1	TRUE	1	1	TRUE	1	1	TRUE	4	TRUE			3.11525e+06	2.48862e+06	TRUE	8.66502e+06	7.57429e+06	TRUE	3.48729e+06
GWRPSSREDSLEAGLPLQV	P10645	CHGA	35.31	2096.06	19	7.9	699.701	62.49	10	32660	SP_20180810_SynaptoPep_AD1_2.raw	7	1	0	TRUE	0	0	FALSE	0	0	FALSE	0	0	FALSE	1	FALSE	1	1	TRUE	1	1	TRUE	0	1	TRUE	0	1	TRUE	4	TRUE			-	-	-	-	-	-	-
FPKPGGSQD	Q8WXD2	SCG3	35.19	931.44	9	8	466.731	14.65	16	5298	SP_20180810_SynaptoPep_AD4_2.raw	10	1	0	TRUE	1	1	TRUE	1	0	TRUE	1	0	TRUE	4	TRUE	1	0	TRUE	1	0	TRUE	0	1	TRUE	1	1	TRUE	4	TRUE			-	-	-	-	-	-	-
APPGRPEAQPPPLSSEHKEPVAGDAVPGPKDGSAPEV	O15240	VGF	35.18	3666.83	37	-0.7	917.713	38.12	6	19120	SP_20180810_SynaptoPep_C3_2.raw	16	2	1	TRUE	3	2	TRUE	1	2	TRUE	2	1	TRUE	4	TRUE	0	0	FALSE	0	0	FALSE	1	0	TRUE	0	1	TRUE	2	FALSE			2.49855e+07	7.00207e+07	TRUE	2.64981e+08	140777723	TRUE	6.44218e+07
EDSKEAEKSGEATDGARPQALPEPMQESKAEGNN	P10645	CHGA	35.07	3599.63	34	8.7	900.922	26.7	4	11689	SP_20180810_SynaptoPep_C2_2.raw	6	1	1	TRUE	0	1	TRUE	0	0	FALSE	1	0	TRUE	3	TRUE	1	1	TRUE	0	0	FALSE	0	0	FALSE	0	0	FALSE	1	FALSE			1.42142e+06	1.65134e+06	TRUE	1.91902e+06	822581	TRUE	89515
APPEPVPPPRAAPAPTH	O15240	VGF	35.02	1700.9	17	3.9	567.976	27.76	1	13242	SP_20180810_SynaptoPep_C1_1.raw	4	1	0	TRUE	1	0	TRUE	0	1	TRUE	0	0	FALSE	3	TRUE	0	0	FALSE	0	0	FALSE	0	1	TRUE	0	0	FALSE	1	FALSE			1.09557e+06	545330	TRUE	1.30233e+06	2.7487e+06	TRUE	1.01505e+06
FRGPGPQL	P10645	CHGA	34.86	870.471	8	8.5	436.247	32.31	15	14803	SP_20180810_SynaptoPep_AD4_1.raw	11	0	1	TRUE	1	0	TRUE	0	0	FALSE	1	1	TRUE	3	TRUE	1	1	TRUE	0	1	TRUE	1	1	TRUE	1	1	TRUE	4	TRUE			2.18366e+06	1.73337e+06	TRUE	1.22533e+06	1.23708e+06	TRUE	121287
IVKNLQNLDPSHRISD	P06307	CCK	34.85	1847.99	16	5.6	463.006	32.76	2	15882	SP_20180810_SynaptoPep_C1_2.raw	11	1	1	TRUE	1	1	TRUE	1	1	TRUE	1	1	TRUE	4	TRUE	1	0	TRUE	0	0	FALSE	0	1	TRUE	1	0	TRUE	3	TRUE			1.54619e+06	1.93669e+06	TRUE	3.4432e+06	2.81845e+06	TRUE	1.99504e+06
FLGEGHHRVQENQM(+15.99)D	P05060	CHGB	34.65	1811.8	15	5	604.944	13.24	13	4766	SP_20180810_SynaptoPep_AD3_1.raw	4	0	1	TRUE	1	0	TRUE	0	0	FALSE	0	1	TRUE	3	TRUE	0	0	FALSE	0	0	FALSE	1	0	TRUE	0	0	FALSE	1	FALSE	Oxidation (M)	M14:Oxidation (M):1000.00	636753	819401	TRUE	6.00867e+06	4.77859e+06	TRUE	972694
NLARVPKL	P05060	CHGB	34.61	909.576	8	5	455.798	33.42	16	15504	SP_20180810_SynaptoPep_AD4_2.raw	8	0	0	FALSE	1	1	TRUE	0	0	FALSE	1	1	TRUE	2	FALSE	0	1	TRUE	0	0	FALSE	1	0	TRUE	1	1	TRUE	3	TRUE			-	-	-	-	-	-	-
DRPASPPAPSGSQQGPEEEAAEAL	O15240	VGF	34.39	2390.1	24	3.9	797.71	39.23	6	19739	SP_20180810_SynaptoPep_C3_2.raw	6	1	0	TRUE	0	0	FALSE	0	1	TRUE	0	1	TRUE	3	TRUE	0	0	FALSE	0	1	TRUE	1	1	TRUE	0	0	FALSE	2	FALSE			444234	1.49308e+06	TRUE	435611	1.15657e+06	TRUE	146361
QNLDPSHRISD	P06307	CCK	34.34	1280.61	11	5	427.88	15.83	9	6771	SP_20180810_SynaptoPep_AD1_1.raw	14	1	1	TRUE	1	1	TRUE	0	0	FALSE	1	1	TRUE	3	TRUE	2	1	TRUE	1	2	TRUE	0	2	TRUE	0	0	FALSE	3	TRUE			2.07386e+06	613300	TRUE	2.28692e+06	1.98157e+06	TRUE	973068
QNLDPSHRIS	P06307	CCK	34.21	1165.58	10	5.8	389.538	14.94	9	6276	SP_20180810_SynaptoPep_AD1_1.raw	9	2	0	TRUE	1	1	TRUE	0	0	FALSE	1	1	TRUE	3	TRUE	1	0	TRUE	0	1	TRUE	0	1	TRUE	0	0	FALSE	3	TRUE			438084	932582	TRUE	1.51634e+06	1.26873e+06	TRUE	197108
LEGQEEEEDNRDSSM(+15.99)KLSF	P10645	CHGA	33.61	2257.96	19	5.7	753.666	30.95	8	14136	SP_20180810_SynaptoPep_C4_2.raw	8	1	0	TRUE	1	0	TRUE	0	0	FALSE	1	1	TRUE	3	TRUE	1	1	TRUE	0	1	TRUE	0	0	FALSE	1	0	TRUE	3	TRUE	Oxidation (M)	M15:Oxidation (M):1000.00	1.76984e+06	6.48698e+06	TRUE	1.44857e+07	1.31424e+07	TRUE	5.55262e+06
ADPAGSGLQRAEEAPRRQL	P06307	CCK	33.56	2021.04	19	7.3	506.271	26.36	8	11643	SP_20180810_SynaptoPep_C4_2.raw	18	2	2	TRUE	2	1	TRUE	2	1	TRUE	2	1	TRUE	4	TRUE	0	0	FALSE	0	0	FALSE	2	1	TRUE	1	1	TRUE	2	FALSE			8.90356e+06	8.29357e+06	TRUE	2.72093e+07	3.72302e+07	TRUE	1.03325e+07
FPVGPPKNDDTPN	P13521	SCG2	32.92	1396.66	13	7.6	699.344	30.4	4	13731	SP_20180810_SynaptoPep_C2_2.raw	5	0	1	TRUE	0	1	TRUE	1	0	TRUE	0	0	FALSE	3	TRUE	0	0	FALSE	0	0	FALSE	0	1	TRUE	0	1	TRUE	2	FALSE			505171	546495	TRUE	831950	1.13967e+06	TRUE	829364
LRDFSPSSA	O15240	VGF	32.87	978.477	9	5.8	490.249	22.66	3	9523	SP_20180810_SynaptoPep_C2_1.raw	10	1	0	TRUE	1	0	TRUE	1	1	TRUE	1	1	TRUE	4	TRUE	0	0	FALSE	1	1	TRUE	1	1	TRUE	0	0	FALSE	2	FALSE			1.18941e+06	704307	TRUE	2.99353e+06	146263	TRUE	1.73443e+06
RPKPQQFFG	P20366	TAC1	32.19	1103.59	9	2.9	552.803	24.35	12	11530	SP_20180810_SynaptoPep_AD2_2.raw	7	1	0	TRUE	0	1	TRUE	0	0	FALSE	0	1	TRUE	3	TRUE	0	0	FALSE	0	1	TRUE	0	1	TRUE	1	1	TRUE	3	TRUE			859317	116743	TRUE	125332	1.88502e+06	TRUE	447224
Q(-17.03)PVPPADPAGSGLQ	P06307	CCK	31.77	1315.64	14	10.6	658.835	47.2	16	23141	SP_20180810_SynaptoPep_AD4_2.raw	6	0	1	TRUE	0	0	FALSE	0	0	FALSE	1	0	TRUE	2	FALSE	0	0	FALSE	0	1	TRUE	0	1	TRUE	1	1	TRUE	3	TRUE	Pyro-glu from Q	Q1:Pyro-glu from Q:1000.00	-	-	-	-	-	-	-
PAGSGLQRAEEAPRRQ	P06307	CCK	31.35	1721.89	16	7.1	574.975	10.38	11	3731	SP_20180810_SynaptoPep_AD2_1.raw	15	2	0	TRUE	1	0	TRUE	1	1	TRUE	1	0	TRUE	4	TRUE	1	1	TRUE	2	2	TRUE	0	1	TRUE	1	1	TRUE	4	TRUE			5.24843e+06	4.60886e+06	TRUE	7.63046e+06	6.24397e+06	TRUE	2.25862e+06
RPSSREDSLEAGLPLQV	P10645	CHGA	31.17	1852.96	17	6.7	618.666	53.55	11	27964	SP_20180810_SynaptoPep_AD2_1.raw	3	0	0	FALSE	0	0	FALSE	0	0	FALSE	0	0	FALSE	0	FALSE	0	1	TRUE	1	0	TRUE	0	0	FALSE	0	1	TRUE	3	TRUE			-	-	-	-	-	-	-
ELQKIAEKFSQ	P05060	CHGB	30.66	1319.71	11	6.5	660.866	28.07	12	13633	SP_20180810_SynaptoPep_AD2_2.raw	4	0	0	FALSE	0	0	FALSE	0	0	FALSE	0	0	FALSE	0	FALSE	0	1	TRUE	1	1	TRUE	0	1	TRUE	0	0	FALSE	3	TRUE			-	-	-	-	-	-	-
SQTHSLPAPESPEPAAPPRPQTPENGPEASDPSEEL	O15240	VGF	30.14	3745.73	36	4.1	937.445	44.75	3	21769	SP_20180810_SynaptoPep_C2_1.raw	4	1	0	TRUE	1	0	TRUE	0	0	FALSE	1	0	TRUE	3	TRUE	0	0	FALSE	0	0	FALSE	1	0	TRUE	0	0	FALSE	1	FALSE			133679	145609	TRUE	1.56256e+06	1.00503e+06	TRUE	303069
PAGSGLQRAEEAPRRQL	P06307	CCK	29.73	1834.98	17	4.8	612.669	21.21	3	8724	SP_20180810_SynaptoPep_C2_1.raw	11	0	0	FALSE	1	1	TRUE	1	1	TRUE	0	1	TRUE	3	TRUE	0	1	TRUE	1	2	TRUE	0	0	FALSE	1	1	TRUE	3	TRUE			1.77356e+07	1.78919e+07	TRUE	3.69206e+07	4.56477e+07	TRUE	2.06979e+07
QKIAEKFS	P05060	CHGB	29.65	949.523	8	5	475.771	12.69	12	4998	SP_20180810_SynaptoPep_AD2_2.raw	5	0	0	FALSE	0	1	TRUE	0	0	FALSE	0	0	FALSE	1	FALSE	0	1	TRUE	1	1	TRUE	0	1	TRUE	0	0	FALSE	3	TRUE			-	-	-	-	-	-	-
LGEGHHRVQENQM(+15.99)	P05060	CHGB	29.53	1549.71	13	3.7	775.863	7.22	16	1742	SP_20180810_SynaptoPep_AD4_2.raw	6	1	0	TRUE	1	1	TRUE	0	0	FALSE	0	0	FALSE	2	FALSE	0	1	TRUE	0	1	TRUE	0	0	FALSE	0	1	TRUE	3	TRUE	Oxidation (M)	M13:Oxidation (M):1000.00	-	-	-	-	-	-	-
LRDFSPSS	O15240	VGF	29.04	907.44	8	4.8	454.729	19.21	3	7639	SP_20180810_SynaptoPep_C2_1.raw	7	0	1	TRUE	1	1	TRUE	1	0	TRUE	0	1	TRUE	4	TRUE	1	0	TRUE	0	0	FALSE	1	0	TRUE	0	0	FALSE	2	FALSE			665840	1.04455e+06	TRUE	1.56753e+07	840938	TRUE	343997
DQLAKELTA	P10645	CHGA	28.99	987.524	9	8.6	494.773	30.19	16	13692	SP_20180810_SynaptoPep_AD4_2.raw	4	0	0	FALSE	0	0	FALSE	0	0	FALSE	0	0	FALSE	0	FALSE	1	1	TRUE	0	0	FALSE	1	0	TRUE	0	1	TRUE	3	TRUE			-	-	-	-	-	-	-
VSSNISEDPVPV	P01282	VIP	28.45	1241.61	12	6.7	621.818	44.48	13	21773	SP_20180810_SynaptoPep_AD3_1.raw	7	0	1	TRUE	0	0	FALSE	0	1	TRUE	1	1	TRUE	3	TRUE	0	0	FALSE	1	0	TRUE	1	1	TRUE	0	0	FALSE	2	FALSE			143345	372355	TRUE	723383	2.07711e+06	TRUE	141641
APSDPRLRQFLQKS	P61278	SST	28.39	1641.89	14	8.9	548.311	35.15	4	16358	SP_20180810_SynaptoPep_C2_2.raw	6	1	0	TRUE	0	1	TRUE	0	0	FALSE	1	1	TRUE	3	TRUE	0	0	FALSE	1	0	TRUE	0	1	TRUE	0	0	FALSE	2	FALSE			1.77387e+06	1.37972e+06	TRUE	148290	1.04875e+06	TRUE	2.16261e+06
FLGEGHHRVQENQMDKA	P05060	CHGB	27.75	1994.94	17	4.2	665.989	17.93	13	7216	SP_20180810_SynaptoPep_AD3_1.raw	4	0	0	FALSE	1	0	TRUE	0	0	FALSE	0	0	FALSE	1	FALSE	0	0	FALSE	0	1	TRUE	1	0	TRUE	0	1	TRUE	3	TRUE			-	-	-	-	-	-	-
EDSLEAGLPLQV	P10645	CHGA	27.31	1269.65	12	8.9	635.836	69	16	35075	SP_20180810_SynaptoPep_AD4_2.raw	7	1	1	TRUE	1	0	TRUE	0	0	FALSE	0	0	FALSE	2	FALSE	0	0	FALSE	1	0	TRUE	0	1	TRUE	1	1	TRUE	3	TRUE			-	-	-	-	-	-	-
YGGFM(+15.99)RF	P01210	PENK	26.59	892.39	7	1.8	447.203	32.69	4	14996	SP_20180810_SynaptoPep_C2_2.raw	9	0	1	TRUE	0	1	TRUE	0	0	FALSE	1	0	TRUE	3	TRUE	0	1	TRUE	1	1	TRUE	1	1	TRUE	1	0	TRUE	4	TRUE	Oxidation (M)	M5:Oxidation (M):1000.00	1.739e+06	1.55059e+06	TRUE	4.04843e+06	3.79997e+06	TRUE	2.31148e+06
PEIINSNQ	P13521	SCG2	25.8	913.451	8	4.7	457.735	19.84	13	8206	SP_20180810_SynaptoPep_AD3_1.raw	6	0	1	TRUE	0	0	FALSE	0	0	FALSE	0	0	FALSE	1	FALSE	0	1	TRUE	1	1	TRUE	1	1	TRUE	0	0	FALSE	3	TRUE			-	-	-	-	-	-	-
QKIAEKF	P05060	CHGB	25.62	862.491	7	6.8	432.256	15.52	9	6600	SP_20180810_SynaptoPep_AD1_1.raw	7	0	1	TRUE	0	0	FALSE	0	0	FALSE	1	1	TRUE	2	FALSE	1	1	TRUE	0	0	FALSE	1	0	TRUE	1	0	TRUE	3	TRUE			-	-	-	-	-	-	-
GWRPSSREDSLEAGLPLQ	P10645	CHGA	25.55	1997	18	7.5	666.678	51.71	16	25601	SP_20180810_SynaptoPep_AD4_2.raw	3	0	0	FALSE	0	0	FALSE	0	0	FALSE	0	0	FALSE	0	FALSE	0	1	TRUE	1	0	TRUE	0	0	FALSE	0	1	TRUE	3	TRUE			-	-	-	-	-	-	-
VPKLDL	P05060	CHGB	23.75	683.422	6	4	342.719	41.59	16	20029	SP_20180810_SynaptoPep_AD4_2.raw	8	0	0	FALSE	0	1	TRUE	1	0	TRUE	0	0	FALSE	2	FALSE	0	1	TRUE	1	0	TRUE	1	1	TRUE	1	1	TRUE	4	TRUE			-	-	-	-	-	-	-
RDFSPS	O15240	VGF	22.38	707.324	6	5.7	354.671	10.34	1	3587	SP_20180810_SynaptoPep_C1_1.raw	3	1	0	TRUE	0	1	TRUE	1	0	TRUE	0	0	FALSE	3	TRUE	0	0	FALSE	0	0	FALSE	0	0	FALSE	0	0	FALSE	0	FALSE			929168	1.14835e+06	TRUE	1.64011e+06	1.44294e+06	TRUE	449867
DQLLHY	P05060	CHGB	22.24	787.386	6	6	394.703	31.65	14	14643	SP_20180810_SynaptoPep_AD3_2.raw	3	0	0	FALSE	0	0	FALSE	0	0	FALSE	0	0	FALSE	0	FALSE	0	0	FALSE	0	1	TRUE	0	1	TRUE	0	1	TRUE	3	TRUE			-	-	-	-	-	-	-
YLLQGGARQRGLG(-.98)	O15240	VGF	21.24	1386.78	13	-5.2	463.266	25.73	7	11480	SP_20180810_SynaptoPep_C4_1.raw	5	0	1	TRUE	0	1	TRUE	0	1	TRUE	1	1	TRUE	4	TRUE	0	0	FALSE	0	0	FALSE	0	0	FALSE	0	0	FALSE	0	FALSE	Amidation	G13:Amidation:1000.00	6.33118e+06	5.41827e+06	TRUE	2.16457e+06	1.68416e+07	TRUE	2.07701e+06
APSGRM(+15.99)SIVKNLQNLDPSHRIS	P06307	CCK	20.06	2435.27	22	7.4	488.065	41.76	10	21432	SP_20180810_SynaptoPep_AD1_2.raw	4	0	0	FALSE	1	0	TRUE	0	0	FALSE	0	0	FALSE	1	FALSE	0	1	TRUE	0	0	FALSE	1	0	TRUE	0	1	TRUE	3	TRUE	Oxidation (M)	M6:Oxidation (M):1000.00	-	-	-	-	-	-	-
[truncated: 21 more columns]

## Sheet: AD only
Peptide	Accession	Gene name	-10lgP	Mass	Length	ppm	m/z	RT	Fraction	Scan	Source File	#Spec	#Spec C1_1	#Spec C1_2	In C1?	#Spec C2_1	#Spec C2_2	In C2?	#Spec C3_1	#Spec C3_2	In C3?	#Spec C4_1	#Spec C4_2	In C3?	# control TRUE	In control group?	#Spec AD1_1	#Spec AD1_2	In AD1?	#Spec AD2_1	#Spec AD2_2	In AD2?	#Spec AD3_1	#Spec AD3_2	In AD3?	#Spec AD4_1	#Spec AD4_2	In AD4?	# AD "true"	In AD group?	PTM	AScore	Imputed C1_1	Imputed C1_2	Quant in C1?	Imputed C2_1	Imputed C2_2	Quant in C2?	Imputed C3_1
SKMDQLAKELTAE	P10645	CHGA	54.89	1462.73	13	7.6	732.38	42.71	10	21938	SP_20180810_SynaptoPep_AD1_2.raw	7	1	0	TRUE	1	0	TRUE	0	0	FALSE	0	0	FALSE	2	FALSE	1	1	TRUE	1	0	TRUE	0	1	TRUE	1	0	TRUE	4	TRUE			-	-	-	-	-	-	-
LEGQEEEEDNRDSS	P10645	CHGA	52.4	1635.65	14	4.3	818.836	7.92	10	2455	SP_20180810_SynaptoPep_AD1_2.raw	5	0	1	TRUE	0	0	FALSE	0	0	FALSE	0	0	FALSE	1	FALSE	1	1	TRUE	0	0	FALSE	1	0	TRUE	0	1	TRUE	3	TRUE			-	-	-	-	-	-	-
HSGFEDELSEVL	P10645	CHGA	50.34	1360.61	12	8.5	681.32	61.8	1	31995	SP_20180810_SynaptoPep_C1_1.raw	6	1	1	TRUE	0	0	FALSE	0	0	FALSE	0	0	FALSE	1	FALSE	0	1	TRUE	1	1	TRUE	0	1	TRUE	0	0	FALSE	3	TRUE			-	-	-	-	-	-	-
Q(-17.03)EDAELQPR	Q16568	CARTPT	47.69	1067.49	9	2.3	534.753	21.17	1	9529	SP_20180810_SynaptoPep_C1_1.raw	7	1	0	TRUE	1	1	TRUE	0	0	FALSE	0	0	FALSE	2	FALSE	0	0	FALSE	1	1	TRUE	0	1	TRUE	0	1	TRUE	3	TRUE	Pyro-glu from Q	Q1:Pyro-glu from Q:1000.00	-	-	-	-	-	-	-
SKMDQLAKELT	P10645	CHGA	45.78	1262.65	11	7	632.339	37.37	10	18975	SP_20180810_SynaptoPep_AD1_2.raw	5	0	0	FALSE	0	1	TRUE	0	0	FALSE	0	0	FALSE	1	FALSE	1	1	TRUE	0	1	TRUE	0	1	TRUE	0	0	FALSE	3	TRUE			-	-	-	-	-	-	-
SSQGGSLPSEEKGHPQEESEESNVSMASLGE	P05060	CHGB	45.01	3202.38	31	2.3	1068.47	33.59	9	16818	SP_20180810_SynaptoPep_AD1_1.raw	7	1	0	TRUE	0	0	FALSE	1	1	TRUE	0	0	FALSE	2	FALSE	1	0	TRUE	1	0	TRUE	1	0	TRUE	0	1	TRUE	4	TRUE			-	-	-	-	-	-	-
Q(-17.03)KIAEKFSQ	P05060	CHGB	44.1	1060.56	9	6.3	531.288	24.29	16	10401	SP_20180810_SynaptoPep_AD4_2.raw	5	0	0	FALSE	0	0	FALSE	1	0	TRUE	0	0	FALSE	1	FALSE	1	1	TRUE	1	0	TRUE	0	0	FALSE	0	1	TRUE	3	TRUE	Pyro-glu from Q	Q1:Pyro-glu from Q:1000.00	-	-	-	-	-	-	-
LEGQEEEEDNRDS	P10645	CHGA	43.03	1548.62	13	-1.1	775.315	7.98	9	2399	SP_20180810_SynaptoPep_AD1_1.raw	4	0	0	FALSE	0	0	FALSE	0	0	FALSE	0	0	FALSE	0	FALSE	1	0	TRUE	1	0	TRUE	1	0	TRUE	1	0	TRUE	4	TRUE			-	-	-	-	-	-	-
TDGESRAHLGAL	P06307	CCK	42.48	1225.61	12	2.8	613.812	22.03	14	9335	SP_20180810_SynaptoPep_AD3_2.raw	7	0	0	FALSE	0	0	FALSE	0	0	FALSE	0	0	FALSE	0	FALSE	1	1	TRUE	1	1	TRUE	0	1	TRUE	1	1	TRUE	4	TRUE			-	-	-	-	-	-	-
SANSNPAM(+15.99)APRE	P61278	SST	42.22	1259.56	12	0.5	630.786	9.65	15	2921	SP_20180810_SynaptoPep_AD4_1.raw	10	1	0	TRUE	1	1	TRUE	0	0	FALSE	0	0	FALSE	2	FALSE	1	1	TRUE	1	1	TRUE	0	1	TRUE	1	1	TRUE	4	TRUE	Oxidation (M)	M8:Oxidation (M):1000.00	-	-	-	-	-	-	-
GEGHHRVQE	P05060	CHGB	40.79	1047.48	9	4.5	524.752	6.56	9	1565	SP_20180810_SynaptoPep_AD1_1.raw	3	0	0	FALSE	0	0	FALSE	0	0	FALSE	0	0	FALSE	0	FALSE	1	0	TRUE	0	0	FALSE	1	0	TRUE	1	0	TRUE	3	TRUE			-	-	-	-	-	-	-
EENSRDNPF	P13521	SCG2	39.47	1106.46	9	4.8	554.241	18.21	1	7871	SP_20180810_SynaptoPep_C1_1.raw	5	1	0	TRUE	0	0	FALSE	0	0	FALSE	0	0	FALSE	1	FALSE	0	1	TRUE	0	1	TRUE	1	1	TRUE	0	0	FALSE	3	TRUE			-	-	-	-	-	-	-
Q(-17.03)PVPPADPAGSGLQRAEEAPRRQLRVS	P06307	CCK	38.86	2864.5	27	5.9	717.137	43.39	10	22315	SP_20180810_SynaptoPep_AD1_2.raw	8	0	0	FALSE	1	1	TRUE	0	0	FALSE	0	0	FALSE	1	FALSE	1	1	TRUE	1	1	TRUE	0	0	FALSE	1	1	TRUE	3	TRUE	Pyro-glu from Q	Q1:Pyro-glu from Q:1000.00	-	-	-	-	-	-	-
FPKPGGSQDKSLHNRELSAERPLNEQIAEAEED	Q8WXD2	SCG3	38.71	3690.79	33	5	739.168	36.22	14	17166	SP_20180810_SynaptoPep_AD3_2.raw	10	0	0	FALSE	1	1	TRUE	0	0	FALSE	1	0	TRUE	2	FALSE	2	1	TRUE	1	1	TRUE	0	1	TRUE	0	1	TRUE	4	TRUE			-	-	-	-	-	-	-
ELSAERPLNEQI	Q8WXD2	SCG3	38.53	1397.71	12	3.3	699.867	39.47	15	18826	SP_20180810_SynaptoPep_AD4_1.raw	5	0	1	TRUE	0	1	TRUE	0	0	FALSE	0	0	FALSE	2	FALSE	0	0	FALSE	1	0	TRUE	0	1	TRUE	1	0	TRUE	3	TRUE			-	-	-	-	-	-	-
TNEIVEEQYTPQSLATL	P13521	SCG2	36.81	1934.95	17	7.1	968.488	62.52	12	32704	SP_20180810_SynaptoPep_AD2_2.raw	8	0	0	FALSE	1	1	TRUE	0	0	FALSE	0	1	TRUE	2	FALSE	1	1	TRUE	1	1	TRUE	0	1	TRUE	0	0	FALSE	3	TRUE			-	-	-	-	-	-	-
RPSSREDSLEAGLPLQ	P10645	CHGA	35.42	1753.9	16	5.8	585.643	42.88	10	22030	SP_20180810_SynaptoPep_AD1_2.raw	7	0	0	FALSE	0	0	FALSE	1	0	TRUE	0	1	TRUE	2	FALSE	1	1	TRUE	1	0	TRUE	0	1	TRUE	0	1	TRUE	4	TRUE			-	-	-	-	-	-	-
GAVCKEPQEEVVPGG(-.98)	Q9UHF0	TAC3	35.41	1496.73	15	4.6	749.375	23.2	16	9807	SP_20180810_SynaptoPep_AD4_2.raw	6	1	0	TRUE	1	0	TRUE	0	0	FALSE	0	0	FALSE	2	FALSE	1	0	TRUE	1	1	TRUE	0	0	FALSE	0	1	TRUE	3	TRUE	Amidation	G15:Amidation:1000.00	-	-	-	-	-	-	-
GWRPSSREDSLEAGLPLQV	P10645	CHGA	35.31	2096.06	19	7.9	699.701	62.49	10	32660	SP_20180810_SynaptoPep_AD1_2.raw	7	1	0	TRUE	0	0	FALSE	0	0	FALSE	0	0	FALSE	1	FALSE	1	1	TRUE	1	1	TRUE	0	1	TRUE	0	1	TRUE	4	TRUE			-	-	-	-	-	-	-
NLARVPKL	P05060	CHGB	34.61	909.576	8	5	455.798	33.42	16	15504	SP_20180810_SynaptoPep_AD4_2.raw	8	0	0	FALSE	1	1	TRUE	0	0	FALSE	1	1	TRUE	2	FALSE	0	1	TRUE	0	0	FALSE	1	0	TRUE	1	1	TRUE	3	TRUE			-	-	-	-	-	-	-
Q(-17.03)PVPPADPAGSGLQ	P06307	CCK	31.77	1315.64	14	10.6	658.835	47.2	16	23141	SP_20180810_SynaptoPep_AD4_2.raw	6	0	1	TRUE	0	0	FALSE	0	0	FALSE	1	0	TRUE	2	FALSE	0	0	FALSE	0	1	TRUE	0	1	TRUE	1	1	TRUE	3	TRUE	Pyro-glu from Q	Q1:Pyro-glu from Q:1000.00	-	-	-	-	-	-	-
RPSSREDSLEAGLPLQV	P10645	CHGA	31.17	1852.96	17	6.7	618.666	53.55	11	27964	SP_20180810_SynaptoPep_AD2_1.raw	3	0	0	FALSE	0	0	FALSE	0	0	FALSE	0	0	FALSE	0	FALSE	0	1	TRUE	1	0	TRUE	0	0	FALSE	0	1	TRUE	3	TRUE			-	-	-	-	-	-	-
ELQKIAEKFSQ	P05060	CHGB	30.66	1319.71	11	6.5	660.866	28.07	12	13633	SP_20180810_SynaptoPep_AD2_2.raw	4	0	0	FALSE	0	0	FALSE	0	0	FALSE	0	0	FALSE	0	FALSE	0	1	TRUE	1	1	TRUE	0	1	TRUE	0	0	FALSE	3	TRUE			-	-	-	-	-	-	-
QKIAEKFS	P05060	CHGB	29.65	949.523	8	5	475.771	12.69	12	4998	SP_20180810_SynaptoPep_AD2_2.raw	5	0	0	FALSE	0	1	TRUE	0	0	FALSE	0	0	FALSE	1	FALSE	0	1	TRUE	1	1	TRUE	0	1	TRUE	0	0	FALSE	3	TRUE			-	-	-	-	-	-	-
LGEGHHRVQENQM(+15.99)	P05060	CHGB	29.53	1549.71	13	3.7	775.863	7.22	16	1742	SP_20180810_SynaptoPep_AD4_2.raw	6	1	0	TRUE	1	1	TRUE	0	0	FALSE	0	0	FALSE	2	FALSE	0	1	TRUE	0	1	TRUE	0	0	FALSE	0	1	TRUE	3	TRUE	Oxidation (M)	M13:Oxidation (M):1000.00	-	-	-	-	-	-	-
DQLAKELTA	P10645	CHGA	28.99	987.524	9	8.6	494.773	30.19	16	13692	SP_20180810_SynaptoPep_AD4_2.raw	4	0	0	FALSE	0	0	FALSE	0	0	FALSE	0	0	FALSE	0	FALSE	1	1	TRUE	0	0	FALSE	1	0	TRUE	0	1	TRUE	3	TRUE			-	-	-	-	-	-	-
FLGEGHHRVQENQMDKA	P05060	CHGB	27.75	1994.94	17	4.2	665.989	17.93	13	7216	SP_20180810_SynaptoPep_AD3_1.raw	4	0	0	FALSE	1	0	TRUE	0	0	FALSE	0	0	FALSE	1	FALSE	0	0	FALSE	0	1	TRUE	1	0	TRUE	0	1	TRUE	3	TRUE			-	-	-	-	-	-	-
EDSLEAGLPLQV	P10645	CHGA	27.31	1269.65	12	8.9	635.836	69	16	35075	SP_20180810_SynaptoPep_AD4_2.raw	7	1	1	TRUE	1	0	TRUE	0	0	FALSE	0	0	FALSE	2	FALSE	0	0	FALSE	1	0	TRUE	0	1	TRUE	1	1	TRUE	3	TRUE			-	-	-	-	-	-	-
PEIINSNQ	P13521	SCG2	25.8	913.451	8	4.7	457.735	19.84	13	8206	SP_20180810_SynaptoPep_AD3_1.raw	6	0	1	TRUE	0	0	FALSE	0	0	FALSE	0	0	FALSE	1	FALSE	0	1	TRUE	1	1	TRUE	1	1	TRUE	0	0	FALSE	3	TRUE			-	-	-	-	-	-	-
QKIAEKF	P05060	CHGB	25.62	862.491	7	6.8	432.256	15.52	9	6600	SP_20180810_SynaptoPep_AD1_1.raw	7	0	1	TRUE	0	0	FALSE	0	0	FALSE	1	1	TRUE	2	FALSE	1	1	TRUE	0	0	FALSE	1	0	TRUE	1	0	TRUE	3	TRUE			-	-	-	-	-	-	-
GWRPSSREDSLEAGLPLQ	P10645	CHGA	25.55	1997	18	7.5	666.678	51.71	16	25601	SP_20180810_SynaptoPep_AD4_2.raw	3	0	0	FALSE	0	0	FALSE	0	0	FALSE	0	0	FALSE	0	FALSE	0	1	TRUE	1	0	TRUE	0	0	FALSE	0	1	TRUE	3	TRUE			-	-	-	-	-	-	-
VPKLDL	P05060	CHGB	23.75	683.422	6	4	342.719	41.59	16	20029	SP_20180810_SynaptoPep_AD4_2.raw	8	0	0	FALSE	0	1	TRUE	1	0	TRUE	0	0	FALSE	2	FALSE	0	1	TRUE	1	0	TRUE	1	1	TRUE	1	1	TRUE	4	TRUE			-	-	-	-	-	-	-
DQLLHY	P05060	CHGB	22.24	787.386	6	6	394.703	31.65	14	14643	SP_20180810_SynaptoPep_AD3_2.raw	3	0	0	FALSE	0	0	FALSE	0	0	FALSE	0	0	FALSE	0	FALSE	0	0	FALSE	0	1	TRUE	0	1	TRUE	0	1	TRUE	3	TRUE			-	-	-	-	-	-	-
APSGRM(+15.99)SIVKNLQNLDPSHRIS	P06307	CCK	20.06	2435.27	22	7.4	488.065	41.76	10	21432	SP_20180810_SynaptoPep_AD1_2.raw	4	0	0	FALSE	1	0	TRUE	0	0	FALSE	0	0	FALSE	1	FALSE	0	1	TRUE	0	0	FALSE	1	0	TRUE	0	1	TRUE	3	TRUE	Oxidation (M)	M6:Oxidation (M):1000.00	-	-	-	-	-	-	-
[truncated: 21 more columns]

## Sheet: Control only
Peptide	Accession	Gene name	-10lgP	Mass	Length	ppm	m/z	RT	Fraction	Scan	Source File	#Spec	#Spec C1_1	#Spec C1_2	In C1?	#Spec C2_1	#Spec C2_2	In C2?	#Spec C3_1	#Spec C3_2	In C3?	#Spec C4_1	#Spec C4_2	In C3?	# control TRUE	In control group?	#Spec AD1_1	#Spec AD1_2	In AD1?	#Spec AD2_1	#Spec AD2_2	In AD2?	#Spec AD3_1	#Spec AD3_2	In AD3?	#Spec AD4_1	#Spec AD4_2	In AD4?	# AD "true"	In AD group?	PTM	AScore	Imputed C1_1	Imputed C1_2	Quant in C1?	Imputed C2_1	Imputed C2_2	Quant in C2?	Imputed C3_1
Q(-17.03)QETAAAETETRTHTLT	O15240	VGF	67.27	1869.87	17	5.2	935.947	24.49	12	11612	SP_20180810_SynaptoPep_AD2_2.raw	11	1	1	TRUE	1	1	TRUE	1	1	TRUE	0	1	TRUE	4	TRUE	0	0	FALSE	1	1	TRUE	1	1	TRUE	0	0	FALSE	2	FALSE	Pyro-glu from Q	Q1:Pyro-glu from Q:1000.00	726119	557284	TRUE	3.04531e+06	3.3262e+06	TRUE	1.42585e+06
GGEERVGEEDEEAAEAEAEAEEAERARQNALLF	O15240	VGF	61.2	3603.62	33	9.3	901.92	56.22	1	28960	SP_20180810_SynaptoPep_C1_1.raw	5	1	0	TRUE	0	0	FALSE	0	1	TRUE	1	0	TRUE	3	TRUE	0	0	FALSE	1	0	TRUE	0	1	TRUE	0	0	FALSE	2	FALSE			487688	129839	TRUE	708624	143099	TRUE	137512
ADPAGSGLQRAEEAP	P06307	CCK	55.23	1467.7	15	4.8	734.859	23.06	1	10592	SP_20180810_SynaptoPep_C1_1.raw	10	1	1	TRUE	1	1	TRUE	1	1	TRUE	0	1	TRUE	4	TRUE	0	0	FALSE	0	0	FALSE	1	0	TRUE	1	1	TRUE	2	FALSE			4.62919e+06	5.80276e+06	TRUE	6.62966e+06	9.18887e+06	TRUE	5.00105e+06
Q(-17.03)ELGKLTGPNNQ	P13521	SCG2	54.17	1280.64	12	4.1	641.328	34.94	9	17580	SP_20180810_SynaptoPep_AD1_1.raw	5	0	1	TRUE	0	0	FALSE	0	1	TRUE	0	1	TRUE	3	TRUE	1	1	TRUE	0	0	FALSE	0	0	FALSE	0	0	FALSE	1	FALSE	Pyro-glu from Q	Q1:Pyro-glu from Q:1000.00	144786	4.1938e+06	TRUE	3.34224e+06	923257	TRUE	2.78602e+06
DPAGSGLQRAEEAP	P06307	CCK	53.3	1396.66	14	5.4	699.34	22.73	1	10400	SP_20180810_SynaptoPep_C1_1.raw	11	1	1	TRUE	1	1	TRUE	1	1	TRUE	1	1	TRUE	4	TRUE	0	0	FALSE	0	0	FALSE	0	1	TRUE	1	1	TRUE	2	FALSE			1.38637e+06	1.79829e+06	TRUE	4.86288e+06	5.66881e+06	TRUE	1.73592e+06
Q(-17.03)QETAAAETETRTHTLTR	O15240	VGF	53.12	2025.97	18	1.3	676.332	20.35	1	9067	SP_20180810_SynaptoPep_C1_1.raw	8	1	1	TRUE	1	1	TRUE	1	1	TRUE	0	0	FALSE	3	TRUE	0	0	FALSE	0	0	FALSE	1	1	TRUE	0	0	FALSE	1	FALSE	Pyro-glu from Q	Q1:Pyro-glu from Q:1000.00	461918	490009	TRUE	1.00766e+06	1.03604e+06	TRUE	706108
ASLLQELRDFSPSS	O15240	VGF	52.5	1548.78	14	7.2	775.402	68.73	14	35212	SP_20180810_SynaptoPep_AD3_2.raw	7	1	1	TRUE	1	1	TRUE	0	1	TRUE	0	0	FALSE	3	TRUE	0	0	FALSE	0	0	FALSE	1	1	TRUE	0	0	FALSE	1	FALSE			775793	486713	TRUE	762392	146333	TRUE	132921
ESVFQELGKLTGPNNQ	P13521	SCG2	51.62	1759.87	16	8.4	880.952	63.36	3	31934	SP_20180810_SynaptoPep_C2_1.raw	4	1	0	TRUE	1	1	TRUE	0	1	TRUE	0	0	FALSE	3	TRUE	0	0	FALSE	0	0	FALSE	0	0	FALSE	0	0	FALSE	0	FALSE			300288	414890	TRUE	355934	425221	TRUE	118646
APPEPVPPPRAAPAPT	O15240	VGF	51.47	1563.84	16	5.9	782.932	33.41	1	16438	SP_20180810_SynaptoPep_C1_1.raw	9	1	1	TRUE	1	1	TRUE	1	1	TRUE	0	1	TRUE	4	TRUE	0	0	FALSE	0	0	FALSE	1	1	TRUE	0	0	FALSE	1	FALSE			1.03881e+06	915251	TRUE	339489	1.30179e+06	TRUE	1.53591e+06
ELSAERPLNEQIAEAEEDKI	Q8WXD2	SCG3	50.15	2283.12	20	9	762.055	49.34	4	24210	SP_20180810_SynaptoPep_C2_2.raw	11	1	1	TRUE	1	1	TRUE	1	1	TRUE	1	1	TRUE	4	TRUE	0	0	FALSE	1	0	TRUE	0	0	FALSE	1	1	TRUE	2	FALSE			399411	739259	TRUE	1.19402e+06	1.68223e+06	TRUE	526949
APPEPVPPPRAAP	O15240	VGF	49.73	1294.7	13	2	648.36	32.5	8	14972	SP_20180810_SynaptoPep_C4_2.raw	6	0	0	FALSE	1	1	TRUE	0	1	TRUE	1	1	TRUE	3	TRUE	0	0	FALSE	0	0	FALSE	0	0	FALSE	0	1	TRUE	1	FALSE			1.36419e+06	118489	TRUE	5.65623e+06	5.7573e+06	TRUE	2.35455e+06
Q(-17.03)QETAAAETETRTHTLTRVNLESPGPERVW	O15240	VGF	48.27	3389.66	30	9.1	848.43	51.17	3	25298	SP_20180810_SynaptoPep_C2_1.raw	6	1	0	TRUE	1	1	TRUE	1	0	TRUE	0	0	FALSE	3	TRUE	0	0	FALSE	0	0	FALSE	1	1	TRUE	0	0	FALSE	1	FALSE	Pyro-glu from Q	Q1:Pyro-glu from Q:1000.00	378433	146024	TRUE	1.47294e+06	1.62329e+06	TRUE	139651
SVNPYLQGQRLDNVV	P05408	SCG5	47.75	1700.88	15	11	851.459	50.38	15	24837	SP_20180810_SynaptoPep_AD4_1.raw	7	0	1	TRUE	1	1	TRUE	0	0	FALSE	0	1	TRUE	3	TRUE	0	0	FALSE	0	0	FALSE	0	1	TRUE	1	1	TRUE	2	FALSE			140495	476288	TRUE	783404	568019	TRUE	122449
FQELGKLTGPNNQ	P13521	SCG2	46.91	1444.73	13	7.1	723.378	35.2	4	16390	SP_20180810_SynaptoPep_C2_2.raw	8	0	1	TRUE	1	1	TRUE	1	1	TRUE	1	0	TRUE	4	TRUE	0	0	FALSE	1	0	TRUE	1	0	TRUE	0	0	FALSE	2	FALSE			143586	728733	TRUE	1.4667e+06	163295	TRUE	1.16185e+06
LHLPADDVVSIIEE	O15240	VGF	45.35	1548.8	14	7.4	775.415	69.96	1	36420	SP_20180810_SynaptoPep_C1_1.raw	8	1	1	TRUE	0	1	TRUE	0	0	FALSE	1	1	TRUE	3	TRUE	0	0	FALSE	1	1	TRUE	0	1	TRUE	0	0	FALSE	2	FALSE			-	-	-	-	-	-	-
LGELFNPYYDPLQWKSSHFE	P05060	CHGB	44.81	2469.16	20	8.9	824.069	73.74	1	38492	SP_20180810_SynaptoPep_C1_1.raw	5	1	0	TRUE	0	1	TRUE	0	0	FALSE	1	0	TRUE	3	TRUE	0	0	FALSE	0	0	FALSE	0	1	TRUE	1	0	TRUE	2	FALSE			791544	1.05269e+06	TRUE	1.26165e+06	1.57613e+06	TRUE	119172
APSDPRLRQFLQKSLAAAAGKQELAK	P61278	SST	43.61	2793.56	26	3	559.721	56.21	13	28058	SP_20180810_SynaptoPep_AD3_1.raw	6	1	1	TRUE	1	0	TRUE	0	1	TRUE	1	0	TRUE	4	TRUE	0	0	FALSE	0	0	FALSE	1	0	TRUE	0	0	FALSE	1	FALSE			915860	1.0436e+06	TRUE	773306	458391	TRUE	138940
GEGHHRVQENQ	P05060	CHGB	43.38	1289.59	11	3.9	645.803	6.47	5	1563	SP_20180810_SynaptoPep_C3_1.raw	5	0	1	TRUE	0	1	TRUE	1	0	TRUE	0	0	FALSE	3	TRUE	0	1	TRUE	0	0	FALSE	1	0	TRUE	0	0	FALSE	2	FALSE			324896	188585	TRUE	134569	243095	TRUE	110215
APPGRPEAQPPPLSSEHKEPVAGDAVPGPKDGSAPEVRG	O15240	VGF	43.31	3879.95	39	6.9	647.67	32.01	1	15652	SP_20180810_SynaptoPep_C1_1.raw	11	2	0	TRUE	2	1	TRUE	0	0	FALSE	0	1	TRUE	3	TRUE	0	0	FALSE	0	0	FALSE	2	2	TRUE	1	0	TRUE	2	FALSE			1.2249e+07	1.06091e+07	TRUE	5.53081e+06	2.79019e+07	TRUE	7.41921e+06
STKLHLPADDVVSIIEE	O15240	VGF	43.19	1864.98	17	8.6	622.672	63.85	1	33093	SP_20180810_SynaptoPep_C1_1.raw	5	1	0	TRUE	0	2	TRUE	0	2	TRUE	0	0	FALSE	3	TRUE	0	0	FALSE	0	0	FALSE	0	0	FALSE	0	0	FALSE	0	FALSE			681719	2.30505e+06	TRUE	69147	3.37522e+06	TRUE	130213
AQEEAEAEERRLQEQEELENYIEHVLLRRP	O15240	VGF	42.99	3705.83	30	6.6	618.65	78.9	4	40408	SP_20180810_SynaptoPep_C2_2.raw	6	1	0	TRUE	0	1	TRUE	0	1	TRUE	0	0	FALSE	3	TRUE	0	0	FALSE	0	0	FALSE	0	2	TRUE	0	1	TRUE	2	FALSE			124864	132720	FALSE	1.86462e+07	8.56999e+06	TRUE	121898
Q(-17.03)KIAEKFS	P05060	CHGB	42.76	932.497	8	4.6	467.258	24.47	9	11653	SP_20180810_SynaptoPep_AD1_1.raw	7	0	1	TRUE	1	0	TRUE	0	0	FALSE	1	1	TRUE	3	TRUE	1	1	TRUE	0	0	FALSE	1	0	TRUE	0	0	FALSE	2	FALSE	Pyro-glu from Q	Q1:Pyro-glu from Q:1000.00	601375	1.28063e+06	TRUE	924541	1.61131e+06	TRUE	144499
APPGRPEAQPPPLS	O15240	VGF	42.2	1412.74	14	1.9	707.379	29	5	13826	SP_20180810_SynaptoPep_C3_1.raw	5	1	0	TRUE	1	1	TRUE	1	0	TRUE	0	1	TRUE	4	TRUE	0	0	FALSE	0	0	FALSE	0	0	FALSE	0	0	FALSE	0	FALSE			817410	134125	TRUE	610888	952301	TRUE	944260
NAPPEPVPPPRAAP	O15240	VGF	41.01	1408.75	14	8.4	705.386	33.14	4	15241	SP_20180810_SynaptoPep_C2_2.raw	6	1	1	TRUE	0	1	TRUE	0	1	TRUE	1	1	TRUE	4	TRUE	0	0	FALSE	0	0	FALSE	0	0	FALSE	0	0	FALSE	0	FALSE			2.22941e+06	1.6724e+06	TRUE	3.21063e+06	3.62868e+06	TRUE	117075
NLDPSHRISD	P06307	CCK	39.69	1152.55	10	5.4	385.193	15.6	13	5976	SP_20180810_SynaptoPep_AD3_1.raw	11	1	1	TRUE	1	1	TRUE	0	1	TRUE	0	1	TRUE	4	TRUE	0	0	FALSE	1	1	TRUE	2	1	TRUE	0	0	FALSE	2	FALSE			4.45633e+06	1.9504e+06	TRUE	2.41011e+06	3.02188e+06	TRUE	3.56943e+06
EDSLEAGLPLQ	P10645	CHGA	39.13	1170.58	11	8.1	586.3	54.66	16	27207	SP_20180810_SynaptoPep_AD4_2.raw	8	0	1	TRUE	1	0	TRUE	0	1	TRUE	1	1	TRUE	4	TRUE	0	0	FALSE	1	1	TRUE	0	0	FALSE	0	1	TRUE	2	FALSE			455732	543994	TRUE	276312	144713	TRUE	135244
NAPPEPVPPPR	O15240	VGF	38.01	1169.62	11	5.9	585.82	24.46	3	10508	SP_20180810_SynaptoPep_C2_1.raw	6	1	0	TRUE	1	1	TRUE	1	0	TRUE	1	0	TRUE	4	TRUE	0	0	FALSE	0	0	FALSE	0	1	TRUE	0	0	FALSE	1	FALSE			193243	132502	TRUE	1.31581e+06	3.13772e+06	TRUE	744491
NAPPEPVPPPRAAPAPTH	O15240	VGF	37.09	1814.94	18	6.1	605.992	29.16	3	13125	SP_20180810_SynaptoPep_C2_1.raw	8	1	1	TRUE	1	1	TRUE	0	1	TRUE	1	1	TRUE	4	TRUE	0	0	FALSE	0	0	FALSE	1	0	TRUE	0	0	FALSE	1	FALSE			2.12796e+06	3.06729e+06	TRUE	6.50174e+06	7.66097e+06	TRUE	2.96998e+06
LKAITEKEKIE	Q8WXD2	SCG3	36.66	1300.76	11	1.8	434.595	16.95	7	6814	SP_20180810_SynaptoPep_C4_1.raw	5	0	1	TRUE	0	1	TRUE	0	0	FALSE	1	0	TRUE	3	TRUE	1	1	TRUE	0	0	FALSE	0	0	FALSE	0	0	FALSE	1	FALSE			1.54722e+06	1.08466e+06	TRUE	1.07376e+06	1.59968e+06	TRUE	155371
ADPAGSGLQRAEEAPRRQ	P06307	CCK	35.41	1907.96	18	5.2	477.999	16.21	13	6303	SP_20180810_SynaptoPep_AD3_1.raw	12	1	2	TRUE	2	0	TRUE	0	2	TRUE	0	2	TRUE	4	TRUE	0	0	FALSE	0	0	FALSE	2	1	TRUE	0	0	FALSE	1	FALSE			3.14055e+06	3.04869e+06	TRUE	4.58115e+06	2.43805e+06	TRUE	1.51548e+06
APPGRPEAQPPPLSSEHKEPVAGDAVPGPKDGSAPEV	O15240	VGF	35.18	3666.83	37	-0.7	917.713	38.12	6	19120	SP_20180810_SynaptoPep_C3_2.raw	16	2	1	TRUE	3	2	TRUE	1	2	TRUE	2	1	TRUE	4	TRUE	0	0	FALSE	0	0	FALSE	1	0	TRUE	0	1	TRUE	2	FALSE			2.49855e+07	7.00207e+07	TRUE	2.64981e+08	140777723	TRUE	6.44218e+07
EDSKEAEKSGEATDGARPQALPEPMQESKAEGNN	P10645	CHGA	35.07	3599.63	34	8.7	900.922	26.7	4	11689	SP_20180810_SynaptoPep_C2_2.raw	6	1	1	TRUE	0	1	TRUE	0	0	FALSE	1	0	TRUE	3	TRUE	1	1	TRUE	0	0	FALSE	0	0	FALSE	0	0	FALSE	1	FALSE			1.42142e+06	1.65134e+06	TRUE	1.91902e+06	822581	TRUE	89515
APPEPVPPPRAAPAPTH	O15240	VGF	35.02	1700.9	17	3.9	567.976	27.76	1	13242	SP_20180810_SynaptoPep_C1_1.raw	4	1	0	TRUE	1	0	TRUE	0	1	TRUE	0	0	FALSE	3	TRUE	0	0	FALSE	0	0	FALSE	0	1	TRUE	0	0	FALSE	1	FALSE			1.09557e+06	545330	TRUE	1.30233e+06	2.7487e+06	TRUE	1.01505e+06
FLGEGHHRVQENQM(+15.99)D	P05060	CHGB	34.65	1811.8	15	5	604.944	13.24	13	4766	SP_20180810_SynaptoPep_AD3_1.raw	4	0	1	TRUE	1	0	TRUE	0	0	FALSE	0	1	TRUE	3	TRUE	0	0	FALSE	0	0	FALSE	1	0	TRUE	0	0	FALSE	1	FALSE	Oxidation (M)	M14:Oxidation (M):1000.00	636753	819401	TRUE	6.00867e+06	4.77859e+06	TRUE	972694
DRPASPPAPSGSQQGPEEEAAEAL	O15240	VGF	34.39	2390.1	24	3.9	797.71	39.23	6	19739	SP_20180810_SynaptoPep_C3_2.raw	6	1	0	TRUE	0	0	FALSE	0	1	TRUE	0	1	TRUE	3	TRUE	0	0	FALSE	0	1	TRUE	1	1	TRUE	0	0	FALSE	2	FALSE			444234	1.49308e+06	TRUE	435611	1.15657e+06	TRUE	146361
ADPAGSGLQRAEEAPRRQL	P06307	CCK	33.56	2021.04	19	7.3	506.271	26.36	8	11643	SP_20180810_SynaptoPep_C4_2.raw	18	2	2	TRUE	2	1	TRUE	2	1	TRUE	2	1	TRUE	4	TRUE	0	0	FALSE	0	0	FALSE	2	1	TRUE	1	1	TRUE	2	FALSE			8.90356e+06	8.29357e+06	TRUE	2.72093e+07	3.72302e+07	TRUE	1.03325e+07
FPVGPPKNDDTPN	P13521	SCG2	32.92	1396.66	13	7.6	699.344	30.4	4	13731	SP_20180810_SynaptoPep_C2_2.raw	5	0	1	TRUE	0	1	TRUE	1	0	TRUE	0	0	FALSE	3	TRUE	0	0	FALSE	0	0	FALSE	0	1	TRUE	0	1	TRUE	2	FALSE			505171	546495	TRUE	831950	1.13967e+06	TRUE	829364
LRDFSPSSA	O15240	VGF	32.87	978.477	9	5.8	490.249	22.66	3	9523	SP_20180810_SynaptoPep_C2_1.raw	10	1	0	TRUE	1	0	TRUE	1	1	TRUE	1	1	TRUE	4	TRUE	0	0	FALSE	1	1	TRUE	1	1	TRUE	0	0	FALSE	2	FALSE			1.18941e+06	704307	TRUE	2.99353e+06	146263	TRUE	1.73443e+06
SQTHSLPAPESPEPAAPPRPQTPENGPEASDPSEEL	O15240	VGF	30.14	3745.73	36	4.1	937.445	44.75	3	21769	SP_20180810_SynaptoPep_C2_1.raw	4	1	0	TRUE	1	0	TRUE	0	0	FALSE	1	0	TRUE	3	TRUE	0	0	FALSE	0	0	FALSE	1	0	TRUE	0	0	FALSE	1	FALSE			133679	145609	TRUE	1.56256e+06	1.00503e+06	TRUE	303069
LRDFSPSS	O15240	VGF	29.04	907.44	8	4.8	454.729	19.21	3	7639	SP_20180810_SynaptoPep_C2_1.raw	7	0	1	TRUE	1	1	TRUE	1	0	TRUE	0	1	TRUE	4	TRUE	1	0	TRUE	0	0	FALSE	1	0	TRUE	0	0	FALSE	2	FALSE			665840	1.04455e+06	TRUE	1.56753e+07	840938	TRUE	343997
VSSNISEDPVPV	P01282	VIP	28.45	1241.61	12	6.7	621.818	44.48	13	21773	SP_20180810_SynaptoPep_AD3_1.raw	7	0	1	TRUE	0	0	FALSE	0	1	TRUE	1	1	TRUE	3	TRUE	0	0	FALSE	1	0	TRUE	1	1	TRUE	0	0	FALSE	2	FALSE			143345	372355	TRUE	723383	2.07711e+06	TRUE	141641
APSDPRLRQFLQKS	P61278	SST	28.39	1641.89	14	8.9	548.311	35.15	4	16358	SP_20180810_SynaptoPep_C2_2.raw	6	1	0	TRUE	0	1	TRUE	0	0	FALSE	1	1	TRUE	3	TRUE	0	0	FALSE	1	0	TRUE	0	1	TRUE	0	0	FALSE	2	FALSE			1.77387e+06	1.37972e+06	TRUE	148290	1.04875e+06	TRUE	2.16261e+06
RDFSPS	O15240	VGF	22.38	707.324	6	5.7	354.671	10.34	1	3587	SP_20180810_SynaptoPep_C1_1.raw	3	1	0	TRUE	0	1	TRUE	1	0	TRUE	0	0	FALSE	3	TRUE	0	0	FALSE	0	0	FALSE	0	0	FALSE	0	0	FALSE	0	FALSE			929168	1.14835e+06	TRUE	1.64011e+06	1.44294e+06	TRUE	449867
YLLQGGARQRGLG(-.98)	O15240	VGF	21.24	1386.78	13	-5.2	463.266	25.73	7	11480	SP_20180810_SynaptoPep_C4_1.raw	5	0	1	TRUE	0	1	TRUE	0	1	TRUE	1	1	TRUE	4	TRUE	0	0	FALSE	0	0	FALSE	0	0	FALSE	0	0	FALSE	0	FALSE	Amidation	G13:Amidation:1000.00	6.33118e+06	5.41827e+06	TRUE	2.16457e+06	1.68416e+07	TRUE	2.07701e+06
[truncated: 21 more columns]

## Sheet: Shared
Peptide	Accession	Gene name	-10lgP	Mass	Length	ppm	m/z	RT	Fraction	Scan	Source File	#Spec	#Spec C1_1	#Spec C1_2	In C1?	#Spec C2_1	#Spec C2_2	In C2?	#Spec C3_1	#Spec C3_2	In C3?	#Spec C4_1	#Spec C4_2	In C3?	# control TRUE	In control group?	#Spec AD1_1	#Spec AD1_2	In AD1?	#Spec AD2_1	#Spec AD2_2	In AD2?	#Spec AD3_1	#Spec AD3_2	In AD3?	#Spec AD4_1	#Spec AD4_2	In AD4?	# AD "true"	In AD group?	PTM	AScore	Imputed C1_1	Imputed C1_2	Quant in C1?	Imputed C2_1	Imputed C2_2	Quant in C2?	Imputed C3_1
Q(-17.03)PVPPADPAGSGLQRAEEAP	P06307	CCK	66.29	1968.95	20	8	985.492	47.59	1	24300	SP_20180810_SynaptoPep_C1_1.raw	26	2	1	TRUE	2	2	TRUE	1	2	TRUE	1	2	TRUE	4	TRUE	1	1	TRUE	2	2	TRUE	1	2	TRUE	2	2	TRUE	4	TRUE	Pyro-glu from Q	Q1:Pyro-glu from Q:1000.00	1.18969e+07	1.22082e+07	TRUE	4.13547e+07	3.59448e+07	TRUE	1.02655e+07
Q(-17.03)PVPPADPAGSGLQRAEEAPR	P06307	CCK	64.7	2125.06	21	8.5	709.365	41.32	3	19890	SP_20180810_SynaptoPep_C2_1.raw	18	2	0	TRUE	2	1	TRUE	1	1	TRUE	1	1	TRUE	4	TRUE	1	1	TRUE	1	2	TRUE	1	1	TRUE	1	1	TRUE	4	TRUE	Pyro-glu from Q	Q1:Pyro-glu from Q:1000.00	3.74466e+06	2.47098e+06	TRUE	2.08434e+07	2.13484e+07	TRUE	1.54449e+07
KKNAPPEPVPPPRAAPAPTHV	O15240	VGF	64.56	2170.2	21	6.6	543.561	26.37	14	11695	SP_20180810_SynaptoPep_AD3_2.raw	15	1	1	TRUE	2	2	TRUE	1	0	TRUE	0	1	TRUE	4	TRUE	0	1	TRUE	1	1	TRUE	0	2	TRUE	1	1	TRUE	4	TRUE			7.60897e+06	6.62787e+06	TRUE	2.30516e+07	2.97522e+07	TRUE	7.15032e+06
APPGRPEAQPPPLSSEHKEPVAGDAVPGPKDGSAPEVRGA	O15240	VGF	64.22	3950.99	40	8.5	659.511	34.8	13	16399	SP_20180810_SynaptoPep_AD3_1.raw	34	2	2	TRUE	2	3	TRUE	4	2	TRUE	2	2	TRUE	4	TRUE	1	2	TRUE	2	2	TRUE	2	3	TRUE	2	1	TRUE	4	TRUE			1.20871e+08	1.02895e+08	TRUE	5.49213e+08	2.73066e+08	TRUE	1.80502e+08
SVFQELGKLTGPNNQ	P13521	SCG2	63.68	1630.83	15	10.2	816.431	56.64	6	29240	SP_20180810_SynaptoPep_C3_2.raw	14	1	1	TRUE	1	2	TRUE	0	2	TRUE	1	0	TRUE	4	TRUE	0	0	FALSE	1	1	TRUE	1	1	TRUE	1	1	TRUE	3	TRUE			2.56044e+06	95449.6	TRUE	2.67124e+06	3.00963e+06	TRUE	2.30846e+06
Q(-17.03)PVPPADPAGSGLQRAEEAPRRQL	P06307	CCK	62.57	2522.3	24	9.7	841.782	42.54	1	21655	SP_20180810_SynaptoPep_C1_1.raw	26	1	1	TRUE	2	2	TRUE	2	2	TRUE	1	2	TRUE	4	TRUE	2	2	TRUE	1	1	TRUE	1	2	TRUE	2	2	TRUE	4	TRUE	Pyro-glu from Q	Q1:Pyro-glu from Q:1000.00	9.26712e+07	7.20801e+07	TRUE	3.22951e+08	3.23268e+08	TRUE	6.59457e+07
ELSAERPLNEQIAEAEED	Q8WXD2	SCG3	62.41	2041.94	18	6.7	1021.99	39.98	12	20356	SP_20180810_SynaptoPep_AD2_2.raw	16	0	1	TRUE	1	1	TRUE	1	1	TRUE	1	1	TRUE	4	TRUE	1	1	TRUE	1	1	TRUE	1	2	TRUE	1	1	TRUE	4	TRUE			1.48309e+06	2.86862e+06	TRUE	7.75246e+06	1.68518e+06	TRUE	3.28375e+06
FLGEGHHRVQENQ	P05060	CHGB	61.67	1549.74	13	3.7	775.879	12.3	9	4795	SP_20180810_SynaptoPep_AD1_1.raw	23	1	2	TRUE	1	2	TRUE	1	1	TRUE	1	2	TRUE	4	TRUE	2	2	TRUE	2	2	TRUE	2	1	TRUE	1	0	TRUE	4	TRUE			1.3214e+07	1.40362e+07	TRUE	4.2873e+07	36113464	TRUE	6.43115e+06
APSDPRLRQFLQKSLAAAAGKQELAKY	P61278	SST	61.45	2956.62	27	6.6	592.336	57.64	14	29153	SP_20180810_SynaptoPep_AD3_2.raw	14	2	2	TRUE	2	0	TRUE	0	0	FALSE	1	1	TRUE	3	TRUE	1	2	TRUE	0	1	TRUE	0	2	TRUE	0	0	FALSE	3	TRUE			2.82037e+06	3.16546e+06	TRUE	4.16153e+06	4.61489e+06	TRUE	130583
Q(-17.03)QETAAAETETRTHT	O15240	VGF	61.45	1655.74	15	8.3	828.884	14.84	5	6008	SP_20180810_SynaptoPep_C3_1.raw	8	0	1	TRUE	0	0	FALSE	1	1	TRUE	1	0	TRUE	3	TRUE	0	1	TRUE	0	0	FALSE	1	0	TRUE	1	1	TRUE	3	TRUE	Pyro-glu from Q	Q1:Pyro-glu from Q:1000.00	119306	534162	TRUE	535717	748100	TRUE	807852
LSEPNQTENDALEPEDLSQAAEQDEMRL	P61278	SST	60.61	3171.41	28	4.5	1058.15	61.77	4	31004	SP_20180810_SynaptoPep_C2_2.raw	10	0	1	TRUE	0	1	TRUE	1	0	TRUE	0	0	FALSE	3	TRUE	1	2	TRUE	1	1	TRUE	1	1	TRUE	0	0	FALSE	3	TRUE			132231	138400	TRUE	573230	459282	TRUE	131694
VPERAPLPPPAPSQFQ	O15240	VGF	60.49	1729.91	16	11.8	865.975	45.96	1	23495	SP_20180810_SynaptoPep_C1_1.raw	18	1	1	TRUE	2	2	TRUE	2	0	TRUE	1	1	TRUE	4	TRUE	0	1	TRUE	1	1	TRUE	0	1	TRUE	2	2	TRUE	4	TRUE			504275	1.04888e+06	TRUE	3.04622e+06	4.35316e+06	TRUE	973516
Q(-17.03)QETAAAETETRTHTLTRVNLESPGPER	O15240	VGF	59.71	3104.51	28	2.5	777.137	37.07	13	17662	SP_20180810_SynaptoPep_AD3_1.raw	13	1	0	TRUE	1	1	TRUE	0	1	TRUE	1	1	TRUE	4	TRUE	1	1	TRUE	0	1	TRUE	1	1	TRUE	1	1	TRUE	4	TRUE	Pyro-glu from Q	Q1:Pyro-glu from Q:1000.00	3.2021e+06	6.45999e+06	TRUE	1.29861e+06	1.20681e+06	TRUE	2.51901e+06
LGEGHHRVQENQ	P05060	CHGB	59.39	1402.67	12	4	702.345	6.99	3	1588	SP_20180810_SynaptoPep_C2_1.raw	20	1	1	TRUE	2	2	TRUE	1	0	TRUE	0	1	TRUE	4	TRUE	1	2	TRUE	1	1	TRUE	2	1	TRUE	2	2	TRUE	4	TRUE			1.00596e+06	725289	TRUE	3.66311e+06	4.04631e+06	TRUE	125199
APPEPVPPPRAAPAPTHV	O15240	VGF	59.09	1799.97	18	7.4	601.001	36.35	4	17024	SP_20180810_SynaptoPep_C2_2.raw	16	1	1	TRUE	1	1	TRUE	2	2	TRUE	1	1	TRUE	4	TRUE	1	1	TRUE	1	1	TRUE	1	1	TRUE	0	0	FALSE	3	TRUE			5.51278e+06	6.19341e+06	TRUE	5.40566e+06	2.68185e+06	TRUE	1.72362e+07
GGEERVGEEDEEAAEAEAEAEEAERARQNALL	O15240	VGF	58.47	3456.55	32	6.3	865.15	48.17	14	23855	SP_20180810_SynaptoPep_AD3_2.raw	13	1	1	TRUE	1	0	TRUE	1	0	TRUE	1	1	TRUE	4	TRUE	1	1	TRUE	1	1	TRUE	1	1	TRUE	0	1	TRUE	4	TRUE			2.51946e+06	2.40485e+06	TRUE	3.22871e+06	2.01632e+06	TRUE	1.38987e+06
NAPPEPVPPPRAAPAPTHV	O15240	VGF	57.9	1914.01	19	5.6	958.018	35.74	6	17778	SP_20180810_SynaptoPep_C3_2.raw	26	2	1	TRUE	2	2	TRUE	2	2	TRUE	1	2	TRUE	4	TRUE	2	2	TRUE	1	2	TRUE	1	2	TRUE	0	2	TRUE	4	TRUE			2.26862e+07	5.10308e+07	TRUE	8.17612e+07	4.37176e+07	TRUE	8.5861e+07
AYGFRGPGPQL	P10645	CHGA	57.18	1161.59	11	6	581.807	42.95	9	22056	SP_20180810_SynaptoPep_AD1_1.raw	11	0	1	TRUE	1	1	TRUE	1	0	TRUE	1	0	TRUE	4	TRUE	1	1	TRUE	0	1	TRUE	1	1	TRUE	0	1	TRUE	4	TRUE			99297.9	372548	TRUE	495681	2.5143e+06	TRUE	2.56652e+06
NLARVPKLDL	P05060	CHGB	56.74	1137.69	10	5.7	569.854	50.17	15	24723	SP_20180810_SynaptoPep_AD4_1.raw	19	0	2	TRUE	1	1	TRUE	2	2	TRUE	1	1	TRUE	4	TRUE	0	1	TRUE	1	2	TRUE	1	2	TRUE	1	1	TRUE	4	TRUE			128697	344110	TRUE	6.60632e+06	5.72314e+06	TRUE	1.09211e+06
VPGQGSSEDDLQEEEQIEQAIKEHLNQGSSQETDKLAPVS	P13521	SCG2	56.08	4349.04	40	8.9	1088.28	64.11	6	33317	SP_20180810_SynaptoPep_C3_2.raw	14	1	1	TRUE	1	2	TRUE	1	1	TRUE	0	0	FALSE	3	TRUE	1	1	TRUE	1	1	TRUE	0	2	TRUE	1	0	TRUE	4	TRUE			3.10672e+07	7.27302e+06	TRUE	1.05652e+07	1.67946e+07	TRUE	4.57842e+06
FPKPGGSQDKSLHN	Q8WXD2	SCG3	54.58	1510.75	14	2.2	378.696	14.34	9	5933	SP_20180810_SynaptoPep_AD1_1.raw	33	1	3	TRUE	3	2	TRUE	2	3	TRUE	3	1	TRUE	4	TRUE	3	1	TRUE	3	1	TRUE	3	1	TRUE	2	1	TRUE	4	TRUE			4.33064e+07	4.85674e+07	TRUE	1.12802e+08	8.80809e+07	TRUE	2.51167e+07
PAGSGLQRAEEAP	P06307	CCK	53.6	1281.63	13	8.6	641.828	18.96	4	7472	SP_20180810_SynaptoPep_C2_2.raw	16	1	1	TRUE	1	1	TRUE	1	1	TRUE	1	1	TRUE	4	TRUE	1	1	TRUE	1	1	TRUE	1	1	TRUE	1	1	TRUE	4	TRUE			6.19775e+06	6.30042e+06	TRUE	1.23225e+07	5.44938e+06	TRUE	2.0217e+06
Q(-17.03)PVPPADPAGSGLQRAEEAPRRQLRVSQ	P06307	CCK	53.58	2992.56	28	9.3	749.154	42.18	3	20361	SP_20180810_SynaptoPep_C2_1.raw	16	1	1	TRUE	1	1	TRUE	1	1	TRUE	1	1	TRUE	4	TRUE	1	1	TRUE	1	1	TRUE	1	1	TRUE	1	1	TRUE	4	TRUE	Pyro-glu from Q	Q1:Pyro-glu from Q:1000.00	3.89434e+06	3.72915e+06	TRUE	2.29698e+07	2.55924e+07	TRUE	9.48677e+06
NAPPEPVPPPRAAPAPT	O15240	VGF	53.44	1677.88	17	9.2	839.957	35.01	15	16320	SP_20180810_SynaptoPep_AD4_1.raw	16	2	1	TRUE	2	2	TRUE	1	1	TRUE	0	0	FALSE	3	TRUE	1	2	TRUE	1	1	TRUE	0	1	TRUE	1	0	TRUE	4	TRUE			8.50759e+06	7.44417e+06	TRUE	1.01609e+07	1.40355e+07	TRUE	3.37687e+06
HSGFEDELSEVLENQSSQAELKEAVEEPSSKDV	P10645	CHGA	52.46	3645.68	33	5.1	912.432	65.81	13	33234	SP_20180810_SynaptoPep_AD3_1.raw	8	1	1	TRUE	1	0	TRUE	0	0	FALSE	0	1	TRUE	3	TRUE	1	0	TRUE	0	0	FALSE	1	0	TRUE	1	1	TRUE	3	TRUE			942960	818294	TRUE	872341	1.40093e+06	TRUE	124049
HSGFEDELSEVLENQSSQAELKEAVEEPSSKDVM(+15.99)E	P10645	CHGA	52.17	3921.76	35	11.2	981.458	63.05	14	32109	SP_20180810_SynaptoPep_AD3_2.raw	9	1	0	TRUE	0	1	TRUE	1	0	TRUE	0	0	FALSE	3	TRUE	1	0	TRUE	1	1	TRUE	0	1	TRUE	1	1	TRUE	4	TRUE	Oxidation (M)	M34:Oxidation (M):1000.00	3.93309e+06	674493	TRUE	143790	1.4362e+06	TRUE	282502
ELSAERPLNEQIAEAEE	Q8WXD2	SCG3	51.53	1926.92	17	4.2	964.47	39.23	11	19974	SP_20180810_SynaptoPep_AD2_1.raw	11	1	1	TRUE	1	1	TRUE	0	0	FALSE	1	1	TRUE	3	TRUE	0	0	FALSE	1	1	TRUE	0	1	TRUE	1	1	TRUE	3	TRUE			576504	1.20295e+06	TRUE	703801	212370	TRUE	138848
QELGKLTGPNNQ	P13521	SCG2	51.49	1297.66	12	6.2	649.843	22.51	15	9532	SP_20180810_SynaptoPep_AD4_1.raw	16	1	1	TRUE	1	1	TRUE	1	1	TRUE	1	1	TRUE	4	TRUE	1	1	TRUE	1	1	TRUE	1	1	TRUE	1	1	TRUE	4	TRUE			4.26765e+07	4.42706e+07	TRUE	1.21529e+08	1.62869e+08	TRUE	4.85426e+07
GAVCKEPQEEVVPGGGRS	Q9UHF0	TAC3	50.99	1797.87	18	4.2	600.299	18.69	12	8344	SP_20180810_SynaptoPep_AD2_2.raw	22	1	1	TRUE	2	2	TRUE	1	1	TRUE	1	1	TRUE	4	TRUE	2	2	TRUE	1	1	TRUE	1	1	TRUE	2	2	TRUE	4	TRUE			3.04768e+06	2.53101e+06	TRUE	7.80895e+06	6.85779e+06	TRUE	1.06853e+06
Q(-17.03)YDRVAQLDQLLHY	P05060	CHGB	50.92	1743.86	14	5.2	582.296	70.25	1	36579	SP_20180810_SynaptoPep_C1_1.raw	19	2	1	TRUE	1	2	TRUE	1	1	TRUE	0	1	TRUE	4	TRUE	1	1	TRUE	1	1	TRUE	1	2	TRUE	2	1	TRUE	4	TRUE	Pyro-glu from Q	Q1:Pyro-glu from Q:1000.00	5.98696e+06	3.41592e+06	TRUE	1.50966e+07	9.57782e+06	TRUE	431753
Q(-17.03)NLDPSHRISD	P06307	CCK	50.1	1263.58	11	3.7	632.802	24.87	15	10668	SP_20180810_SynaptoPep_AD4_1.raw	10	0	1	TRUE	0	1	TRUE	0	1	TRUE	1	0	TRUE	4	TRUE	1	1	TRUE	1	0	TRUE	1	0	TRUE	1	1	TRUE	4	TRUE	Pyro-glu from Q	Q1:Pyro-glu from Q:1000.00	838708	893944	TRUE	1.06863e+06	1.46353e+06	TRUE	551511
Q(-17.03)PVPPADPAGSGLQRAEEAPRRQ	P06307	CCK	50.02	2409.21	23	9.9	804.087	37.11	15	17490	SP_20180810_SynaptoPep_AD4_1.raw	16	1	1	TRUE	1	1	TRUE	1	1	TRUE	1	1	TRUE	4	TRUE	1	1	TRUE	1	1	TRUE	1	1	TRUE	1	1	TRUE	4	TRUE	Pyro-glu from Q	Q1:Pyro-glu from Q:1000.00	2.07073e+07	55328186	TRUE	4.70483e+07	4.14059e+07	TRUE	5.02014e+07
VPGQGSSEDDLQEEEQIEQAIKEHLN	P13521	SCG2	49.8	2921.35	26	3.4	974.795	62.38	6	32361	SP_20180810_SynaptoPep_C3_2.raw	10	1	0	TRUE	1	1	TRUE	1	1	TRUE	0	0	FALSE	3	TRUE	0	0	FALSE	0	1	TRUE	1	1	TRUE	1	1	TRUE	3	TRUE			214009	177469	TRUE	1.39268e+06	1.42743e+06	TRUE	661537
SANSNPAMAPRE	P61278	SST	49.72	1243.56	12	8.2	622.793	13.61	5	5350	SP_20180810_SynaptoPep_C3_1.raw	15	1	1	TRUE	1	1	TRUE	1	0	TRUE	1	1	TRUE	4	TRUE	1	1	TRUE	1	1	TRUE	1	1	TRUE	1	1	TRUE	4	TRUE			1.02215e+06	1.02225e+06	TRUE	7.5857e+06	6.04177e+06	TRUE	350648
EYLNQEKAEKGREHIA	P13521	SCG2	49.68	1913.96	16	6	479.5	14.72	4	5297	SP_20180810_SynaptoPep_C2_2.raw	10	1	0	TRUE	0	1	TRUE	0	0	FALSE	1	0	TRUE	3	TRUE	1	2	TRUE	1	1	TRUE	2	0	TRUE	0	0	FALSE	3	TRUE			1.72599e+06	137296	TRUE	2.24345e+06	2.36762e+06	TRUE	104032
LPVNSPM(+15.99)NKGD	P10645	CHGA	49.59	1186.57	11	7.3	594.294	14.84	1	6111	SP_20180810_SynaptoPep_C1_1.raw	15	1	1	TRUE	1	1	TRUE	1	0	TRUE	1	1	TRUE	4	TRUE	1	1	TRUE	1	1	TRUE	1	1	TRUE	1	1	TRUE	4	TRUE	Oxidation (M)	M7:Oxidation (M):1000.00	9.01514e+06	7.56722e+06	TRUE	9.8675e+06	1.59429e+07	TRUE	1.28285e+07
NLARVPKLD	P05060	CHGB	49.25	1024.6	9	4.9	513.311	30.49	9	15069	SP_20180810_SynaptoPep_AD1_1.raw	25	1	1	TRUE	2	2	TRUE	1	1	TRUE	2	0	TRUE	4	TRUE	1	2	TRUE	2	2	TRUE	2	2	TRUE	2	2	TRUE	4	TRUE			7.27768e+06	5.52864e+06	TRUE	3.28444e+07	3.43277e+07	TRUE	5.71167e+06
ELSAERPLNEQIAEAE	Q8WXD2	SCG3	48.63	1797.87	16	8.3	899.952	39.51	9	20162	SP_20180810_SynaptoPep_AD1_1.raw	15	1	1	TRUE	1	1	TRUE	1	1	TRUE	1	1	TRUE	4	TRUE	1	1	TRUE	1	1	TRUE	1	1	TRUE	1	0	TRUE	4	TRUE			999727	1.93261e+06	TRUE	1.00578e+06	3.5236e+06	TRUE	849069
FLGEGHHRVQENQM(+15.99)	P05060	CHGB	48.42	1696.77	14	4.2	849.398	11.68	12	4446	SP_20180810_SynaptoPep_AD2_2.raw	9	0	0	FALSE	0	1	TRUE	1	0	TRUE	1	0	TRUE	3	TRUE	1	0	TRUE	2	2	TRUE	0	0	FALSE	1	0	TRUE	3	TRUE	Oxidation (M)	M14:Oxidation (M):1000.00	5.93102e+06	8.07976e+06	TRUE	2.0982e+07	1.73125e+07	TRUE	5.33524e+06
SKM(+15.99)DQLAKELTAE	P10645	CHGA	47.91	1478.73	13	8.4	740.378	28.32	10	13975	SP_20180810_SynaptoPep_AD1_2.raw	16	1	2	TRUE	0	1	TRUE	1	1	TRUE	0	1	TRUE	4	TRUE	1	1	TRUE	0	1	TRUE	2	1	TRUE	2	1	TRUE	4	TRUE	Oxidation (M)	M3:Oxidation (M):1000.00	2.57615e+06	2.42267e+06	TRUE	4.29696e+06	5.03215e+06	TRUE	3.16821e+06
ELSAERPLNEQIAE	Q8WXD2	SCG3	47.8	1597.79	14	6.6	799.91	35.96	12	18102	SP_20180810_SynaptoPep_AD2_2.raw	12	1	1	TRUE	0	1	TRUE	1	0	TRUE	1	1	TRUE	4	TRUE	1	1	TRUE	0	1	TRUE	1	0	TRUE	1	1	TRUE	4	TRUE			466124	1.41915e+06	TRUE	888946	738645	TRUE	668415
TNEIVEEQYTPQSL	P13521	SCG2	47.71	1649.78	14	7.8	825.903	47.1	14	23257	SP_20180810_SynaptoPep_AD3_2.raw	12	0	1	TRUE	1	1	TRUE	0	0	FALSE	1	1	TRUE	3	TRUE	0	1	TRUE	1	1	TRUE	1	1	TRUE	1	1	TRUE	4	TRUE			145314	261097	TRUE	1.1516e+06	960547	TRUE	254557
SVNPYLQGQRLDNVVA	P05408	SCG5	47.71	1771.92	16	10	886.977	48.44	9	25053	SP_20180810_SynaptoPep_AD1_1.raw	10	0	0	FALSE	1	1	TRUE	1	0	TRUE	1	1	TRUE	3	TRUE	1	0	TRUE	0	1	TRUE	0	1	TRUE	1	1	TRUE	4	TRUE			310985	873140	TRUE	2.60337e+06	1.82332e+06	TRUE	343885
LSEPNQTENDALEPEDLSQAAEQDEM(+15.99)RL	P61278	SST	46.81	3187.41	28	3.5	1063.48	54.97	14	27652	SP_20180810_SynaptoPep_AD3_2.raw	9	0	1	TRUE	0	1	TRUE	1	1	TRUE	0	0	FALSE	3	TRUE	1	1	TRUE	1	0	TRUE	1	1	TRUE	0	0	FALSE	3	TRUE	Oxidation (M)	M26:Oxidation (M):1000.00	138621	1.43065e+06	TRUE	615580	936520	TRUE	236485
ANSKVAFSAVRSTN	Q9NTU7	CBLN4	46.79	1450.75	14	4.3	484.594	21.43	4	8825	SP_20180810_SynaptoPep_C2_2.raw	15	1	1	TRUE	1	2	TRUE	2	1	TRUE	1	0	TRUE	4	TRUE	0	0	FALSE	1	1	TRUE	1	0	TRUE	2	1	TRUE	3	TRUE			1.7604e+06	1.79839e+06	TRUE	7.0969e+06	7.84076e+06	TRUE	2.16636e+06
SPQLEDEAKELQ	P01210	PENK	46.45	1385.67	12	3.4	693.843	30.12	14	13799	SP_20180810_SynaptoPep_AD3_2.raw	9	0	1	TRUE	1	1	TRUE	0	0	FALSE	0	1	TRUE	3	TRUE	1	1	TRUE	1	0	TRUE	1	1	TRUE	0	0	FALSE	3	TRUE			136527	459627	TRUE	1.51859e+06	1.37032e+06	TRUE	324466
SVPHFSDEDKDPE	P05408	SCG5	45.62	1500.64	13	15.4	751.337	20.51	3	8345	SP_20180810_SynaptoPep_C2_1.raw	12	1	1	TRUE	1	2	TRUE	0	1	TRUE	0	1	TRUE	4	TRUE	1	1	TRUE	1	1	TRUE	0	1	TRUE	0	0	FALSE	3	TRUE			2.31379e+06	2.55183e+06	TRUE	5.02736e+06	5.40244e+06	TRUE	1.88209e+06
KAPSGRM(+15.99)SIVKNLQNLDPSHRIS	P06307	CCK	44.27	2563.37	23	4.9	641.852	35.24	14	16622	SP_20180810_SynaptoPep_AD3_2.raw	22	1	1	TRUE	2	2	TRUE	0	1	TRUE	2	1	TRUE	4	TRUE	2	2	TRUE	1	1	TRUE	2	2	TRUE	0	2	TRUE	4	TRUE	Oxidation (M)	M7:Oxidation (M):1000.00	1.73513e+06	8.1428e+06	TRUE	2.46148e+07	4.80012e+06	TRUE	1.41582e+06
LGEGHHRVQ	P05060	CHGB	44.26	1031.53	9	2.7	516.772	6.89	3	1533	SP_20180810_SynaptoPep_C2_1.raw	16	0	2	TRUE	2	2	TRUE	1	0	TRUE	0	0	FALSE	3	TRUE	1	2	TRUE	0	0	FALSE	0	2	TRUE	2	2	TRUE	3	TRUE			141452	187971	TRUE	487371	1.15151e+06	TRUE	2.57098e+06
KAPSGRMSIVKNLQNLDPSHRIS	P06307	CCK	43.57	2547.37	23	10.3	637.856	45.6	4	22144	SP_20180810_SynaptoPep_C2_2.raw	16	0	1	TRUE	2	1	TRUE	0	1	TRUE	1	1	TRUE	4	TRUE	2	2	TRUE	1	1	TRUE	0	1	TRUE	1	1	TRUE	4	TRUE			2.24931e+06	2.05224e+06	TRUE	3.18003e+06	3.57865e+06	TRUE	140100
TDGESRAHLGALL	P06307	CCK	43.08	1338.69	13	4.5	670.355	38.03	14	18165	SP_20180810_SynaptoPep_AD3_2.raw	13	1	1	TRUE	1	1	TRUE	1	0	TRUE	0	1	TRUE	4	TRUE	0	2	TRUE	0	0	FALSE	0	2	TRUE	2	1	TRUE	3	TRUE			1.10355e+06	805215	TRUE	703408	318687	TRUE	1.67246e+06
DQLAKELTAE	P10645	CHGA	42.49	1116.57	10	5.2	559.293	30.49	9	15070	SP_20180810_SynaptoPep_AD1_1.raw	10	0	1	TRUE	0	0	FALSE	1	1	TRUE	0	1	TRUE	3	TRUE	1	1	TRUE	1	1	TRUE	1	0	TRUE	1	0	TRUE	4	TRUE			1.5162e+06	1.07037e+06	TRUE	2.16798e+06	1.85887e+06	TRUE	1.93554e+06
ELSAERPLNEQIA	Q8WXD2	SCG3	42.48	1468.75	13	5.8	735.388	36.76	14	17464	SP_20180810_SynaptoPep_AD3_2.raw	13	0	0	FALSE	1	1	TRUE	1	1	TRUE	1	1	TRUE	3	TRUE	1	0	TRUE	1	1	TRUE	1	1	TRUE	1	1	TRUE	4	TRUE			135346	1.2067e+06	TRUE	2.8224e+06	1.91218e+06	TRUE	348729
VSQRTDGESRAHLGALLA	P06307	CCK	42.39	1879.99	18	9.3	471.008	35.12	9	17683	SP_20180810_SynaptoPep_AD1_1.raw	36	2	2	TRUE	3	3	TRUE	3	2	TRUE	2	3	TRUE	4	TRUE	2	0	TRUE	1	2	TRUE	3	3	TRUE	3	2	TRUE	4	TRUE			6.13315e+06	4.34341e+06	TRUE	1.02581e+07	5.18766e+06	TRUE	6.37357e+06
QELGKLTGPNN	P13521	SCG2	41.88	1169.6	11	7.5	585.814	22.35	4	9328	SP_20180810_SynaptoPep_C2_2.raw	12	0	1	TRUE	1	1	TRUE	1	1	TRUE	1	1	TRUE	4	TRUE	1	1	TRUE	0	0	FALSE	1	0	TRUE	1	1	TRUE	3	TRUE			4.15341e+06	3.91259e+06	TRUE	7.75446e+06	9.31148e+06	TRUE	3.66284e+06
ELSAERPLNEQ	Q8WXD2	SCG3	40.8	1284.63	11	2.5	643.324	21.86	14	9248	SP_20180810_SynaptoPep_AD3_2.raw	7	1	0	TRUE	0	1	TRUE	0	0	FALSE	0	1	TRUE	3	TRUE	0	1	TRUE	0	0	FALSE	1	1	TRUE	1	0	TRUE	3	TRUE			452406	792136	TRUE	685543	709020	TRUE	131598
ELQRSANSNPAM(+15.99)APRE	P61278	SST	40.06	1785.84	16	2.5	596.29	11.55	12	4376	SP_20180810_SynaptoPep_AD2_2.raw	11	1	1	TRUE	1	1	TRUE	0	0	FALSE	1	0	TRUE	3	TRUE	0	1	TRUE	1	1	TRUE	0	1	TRUE	1	1	TRUE	4	TRUE	Oxidation (M)	M12:Oxidation (M):1000.00	959303	987280	TRUE	1.94203e+06	2.13926e+06	TRUE	438519
TDGESRAHLGALLA	P06307	CCK	39.95	1409.73	14	8.3	470.92	39.5	10	20171	SP_20180810_SynaptoPep_AD1_2.raw	15	0	2	TRUE	0	2	TRUE	0	1	TRUE	2	1	TRUE	4	TRUE	1	1	TRUE	1	0	TRUE	1	2	TRUE	1	0	TRUE	4	TRUE			118170	1.30506e+06	TRUE	135455	5.46148e+06	TRUE	1.2549e+06
APPGRPEAQPPPLSSEHKEPVAGDAVPGPKDGSAPEVR	O15240	VGF	39.9	3822.93	38	7.9	638.167	33.96	2	16562	SP_20180810_SynaptoPep_C1_2.raw	10	1	1	TRUE	1	1	TRUE	1	1	TRUE	0	1	TRUE	4	TRUE	0	0	FALSE	1	0	TRUE	0	1	TRUE	0	1	TRUE	3	TRUE			1.45443e+07	1.38529e+07	TRUE	2.31565e+06	6.35326e+06	TRUE	1.64952e+07
KAPSGRM(+15.99)SIVKNLQNLDPSHRISD	P06307	CCK	39.81	2678.39	24	5.1	670.609	38.45	10	19581	SP_20180810_SynaptoPep_AD1_2.raw	19	1	2	TRUE	1	1	TRUE	1	1	TRUE	1	0	TRUE	4	TRUE	1	1	TRUE	1	3	TRUE	2	1	TRUE	1	1	TRUE	4	TRUE	Oxidation (M)	M7:Oxidation (M):1000.00	6.31868e+06	9.81504e+06	TRUE	1.99991e+07	1.23858e+07	TRUE	1.33052e+07
PEIINSNQV	P13521	SCG2	39.19	1012.52	9	7.5	507.271	32.72	9	16331	SP_20180810_SynaptoPep_AD1_1.raw	15	1	1	TRUE	1	1	TRUE	1	1	TRUE	1	1	TRUE	4	TRUE	1	0	TRUE	1	1	TRUE	1	1	TRUE	1	1	TRUE	4	TRUE			7.35435e+06	4.95197e+06	TRUE	9.87842e+06	8.02204e+06	TRUE	5.59484e+06
Q(-17.03)PVPPADPAGSGLQRAEEAPRR	P06307	CCK	38.67	2281.16	22	9.8	761.4	35.52	1	17640	SP_20180810_SynaptoPep_C1_1.raw	15	1	2	TRUE	1	0	TRUE	1	1	TRUE	1	1	TRUE	4	TRUE	1	1	TRUE	1	1	TRUE	1	1	TRUE	1	0	TRUE	4	TRUE	Pyro-glu from Q	Q1:Pyro-glu from Q:1000.00	3.19478e+06	1.07527e+07	TRUE	1.50892e+06	1.23245e+06	TRUE	7.26006e+06
VSQRTDGESRAHLG	P06307	CCK	38.5	1511.74	14	2.6	504.923	8.41	1	2621	SP_20180810_SynaptoPep_C1_1.raw	13	1	1	TRUE	1	1	TRUE	0	0	FALSE	1	0	TRUE	3	TRUE	1	1	TRUE	1	1	TRUE	1	1	TRUE	1	1	TRUE	4	TRUE			1.32677e+06	1.18888e+06	TRUE	2.55912e+06	2.34436e+06	TRUE	928926
VSQRTDGESRAHLGAL	P06307	CCK	38.02	1695.87	16	5.2	566.299	19.53	14	7968	SP_20180810_SynaptoPep_AD3_2.raw	15	1	0	TRUE	1	2	TRUE	0	1	TRUE	1	1	TRUE	4	TRUE	1	1	TRUE	1	0	TRUE	1	2	TRUE	1	1	TRUE	4	TRUE			2.31674e+06	2.21104e+06	TRUE	2.89118e+06	4.40078e+06	TRUE	1.01434e+06
TDGESRAHLGA	P06307	CCK	37.91	1112.52	11	3.5	557.27	9.83	9	3448	SP_20180810_SynaptoPep_AD1_1.raw	13	0	1	TRUE	1	1	TRUE	1	1	TRUE	1	1	TRUE	4	TRUE	1	1	TRUE	1	0	TRUE	0	1	TRUE	1	1	TRUE	4	TRUE			487351	376831	TRUE	1.06805e+06	256548	TRUE	359628
LTQPVPPADPAGSGLQRAEEAPRRQL	P06307	CCK	37.83	2753.46	26	8.5	689.377	41.8	4	20126	SP_20180810_SynaptoPep_C2_2.raw	11	0	1	TRUE	1	1	TRUE	0	1	TRUE	1	1	TRUE	4	TRUE	1	0	TRUE	0	1	TRUE	1	0	TRUE	1	1	TRUE	4	TRUE			2.65925e+06	1.84743e+06	TRUE	1.88174e+07	1.58764e+07	TRUE	6.64069e+06
Q(-17.03)PVPPADPAGSGLQRAEEAPRRQLRV	P06307	CCK	37.57	2777.47	26	0.8	695.375	43.66	1	22174	SP_20180810_SynaptoPep_C1_1.raw	13	1	1	TRUE	0	0	FALSE	1	1	TRUE	1	1	TRUE	3	TRUE	1	1	TRUE	1	1	TRUE	1	1	TRUE	1	0	TRUE	4	TRUE	Pyro-glu from Q	Q1:Pyro-glu from Q:1000.00	1.33301e+06	636153	TRUE	3.75427e+06	2.09064e+06	TRUE	1.42933e+06
QKIAEKFSQ	P05060	CHGB	37.48	1077.58	9	7.3	539.802	13.49	9	5455	SP_20180810_SynaptoPep_AD1_1.raw	11	1	0	TRUE	1	1	TRUE	0	0	FALSE	0	1	TRUE	3	TRUE	1	1	TRUE	1	1	TRUE	1	1	TRUE	0	1	TRUE	4	TRUE			1.71098e+06	1.41597e+06	TRUE	2.0679e+06	2.45722e+06	TRUE	908548
VSQRTDGESRAHLGALL	P06307	CCK	37.15	1808.95	17	6.1	603.994	37.03	9	18767	SP_20180810_SynaptoPep_AD1_1.raw	38	2	3	TRUE	2	3	TRUE	2	2	TRUE	2	3	TRUE	4	TRUE	2	2	TRUE	2	4	TRUE	3	1	TRUE	2	3	TRUE	4	TRUE			1.1351e+07	1.25199e+07	TRUE	2.04616e+07	1.57066e+07	TRUE	1.08715e+07
VSQRTDGESRAHLGA	P06307	CCK	36.69	1582.78	15	3.2	528.603	9.38	14	2948	SP_20180810_SynaptoPep_AD3_2.raw	14	0	1	TRUE	1	1	TRUE	1	1	TRUE	1	1	TRUE	4	TRUE	0	1	TRUE	1	1	TRUE	1	1	TRUE	1	1	TRUE	4	TRUE			1.20142e+06	1.60753e+06	TRUE	4.92355e+06	6.4382e+06	TRUE	1.17241e+06
KAPSGRMSIVKNLQNLDPSHRISD	P06307	CCK	36.64	2662.4	24	6.6	533.49	44.76	2	22587	SP_20180810_SynaptoPep_C1_2.raw	15	1	1	TRUE	1	1	TRUE	1	1	TRUE	1	0	TRUE	4	TRUE	2	0	TRUE	2	1	TRUE	0	2	TRUE	1	0	TRUE	4	TRUE			2.78379e+06	1.88516e+06	TRUE	5.49701e+06	6.57318e+06	TRUE	1.238e+06
GFRGPGPQL	P10645	CHGA	36.19	927.493	9	5.2	464.756	33.34	3	15464	SP_20180810_SynaptoPep_C2_1.raw	16	1	1	TRUE	1	1	TRUE	1	1	TRUE	1	1	TRUE	4	TRUE	1	1	TRUE	1	1	TRUE	1	1	TRUE	1	1	TRUE	4	TRUE			2.70914e+06	1.94939e+06	TRUE	2.41762e+06	2.02551e+06	TRUE	843907
RDFSPSSA	O15240	VGF	35.37	865.393	8	3.6	433.705	12.84	1	4911	SP_20180810_SynaptoPep_C1_1.raw	16	1	1	TRUE	1	1	TRUE	1	1	TRUE	1	1	TRUE	4	TRUE	1	1	TRUE	1	1	TRUE	1	1	TRUE	1	1	TRUE	4	TRUE			3.11525e+06	2.48862e+06	TRUE	8.66502e+06	7.57429e+06	TRUE	3.48729e+06
FPKPGGSQD	Q8WXD2	SCG3	35.19	931.44	9	8	466.731	14.65	16	5298	SP_20180810_SynaptoPep_AD4_2.raw	10	1	0	TRUE	1	1	TRUE	1	0	TRUE	1	0	TRUE	4	TRUE	1	0	TRUE	1	0	TRUE	0	1	TRUE	1	1	TRUE	4	TRUE			-	-	-	-	-	-	-
FRGPGPQL	P10645	CHGA	34.86	870.471	8	8.5	436.247	32.31	15	14803	SP_20180810_SynaptoPep_AD4_1.raw	11	0	1	TRUE	1	0	TRUE	0	0	FALSE	1	1	TRUE	3	TRUE	1	1	TRUE	0	1	TRUE	1	1	TRUE	1	1	TRUE	4	TRUE			2.18366e+06	1.73337e+06	TRUE	1.22533e+06	1.23708e+06	TRUE	121287
IVKNLQNLDPSHRISD	P06307	CCK	34.85	1847.99	16	5.6	463.006	32.76	2	15882	SP_20180810_SynaptoPep_C1_2.raw	11	1	1	TRUE	1	1	TRUE	1	1	TRUE	1	1	TRUE	4	TRUE	1	0	TRUE	0	0	FALSE	0	1	TRUE	1	0	TRUE	3	TRUE			1.54619e+06	1.93669e+06	TRUE	3.4432e+06	2.81845e+06	TRUE	1.99504e+06
QNLDPSHRISD	P06307	CCK	34.34	1280.61	11	5	427.88	15.83	9	6771	SP_20180810_SynaptoPep_AD1_1.raw	14	1	1	TRUE	1	1	TRUE	0	0	FALSE	1	1	TRUE	3	TRUE	2	1	TRUE	1	2	TRUE	0	2	TRUE	0	0	FALSE	3	TRUE			2.07386e+06	613300	TRUE	2.28692e+06	1.98157e+06	TRUE	973068
QNLDPSHRIS	P06307	CCK	34.21	1165.58	10	5.8	389.538	14.94	9	6276	SP_20180810_SynaptoPep_AD1_1.raw	9	2	0	TRUE	1	1	TRUE	0	0	FALSE	1	1	TRUE	3	TRUE	1	0	TRUE	0	1	TRUE	0	1	TRUE	0	0	FALSE	3	TRUE			438084	932582	TRUE	1.51634e+06	1.26873e+06	TRUE	197108
LEGQEEEEDNRDSSM(+15.99)KLSF	P10645	CHGA	33.61	2257.96	19	5.7	753.666	30.95	8	14136	SP_20180810_SynaptoPep_C4_2.raw	8	1	0	TRUE	1	0	TRUE	0	0	FALSE	1	1	TRUE	3	TRUE	1	1	TRUE	0	1	TRUE	0	0	FALSE	1	0	TRUE	3	TRUE	Oxidation (M)	M15:Oxidation (M):1000.00	1.76984e+06	6.48698e+06	TRUE	1.44857e+07	1.31424e+07	TRUE	5.55262e+06
RPKPQQFFG	P20366	TAC1	32.19	1103.59	9	2.9	552.803	24.35	12	11530	SP_20180810_SynaptoPep_AD2_2.raw	7	1	0	TRUE	0	1	TRUE	0	0	FALSE	0	1	TRUE	3	TRUE	0	0	FALSE	0	1	TRUE	0	1	TRUE	1	1	TRUE	3	TRUE			859317	116743	TRUE	125332	1.88502e+06	TRUE	447224
PAGSGLQRAEEAPRRQ	P06307	CCK	31.35	1721.89	16	7.1	574.975	10.38	11	3731	SP_20180810_SynaptoPep_AD2_1.raw	15	2	0	TRUE	1	0	TRUE	1	1	TRUE	1	0	TRUE	4	TRUE	1	1	TRUE	2	2	TRUE	0	1	TRUE	1	1	TRUE	4	TRUE			5.24843e+06	4.60886e+06	TRUE	7.63046e+06	6.24397e+06	TRUE	2.25862e+06
PAGSGLQRAEEAPRRQL	P06307	CCK	29.73	1834.98	17	4.8	612.669	21.21	3	8724	SP_20180810_SynaptoPep_C2_1.raw	11	0	0	FALSE	1	1	TRUE	1	1	TRUE	0	1	TRUE	3	TRUE	0	1	TRUE	1	2	TRUE	0	0	FALSE	1	1	TRUE	3	TRUE			1.77356e+07	1.78919e+07	TRUE	3.69206e+07	4.56477e+07	TRUE	2.06979e+07
YGGFM(+15.99)RF	P01210	PENK	26.59	892.39	7	1.8	447.203	32.69	4	14996	SP_20180810_SynaptoPep_C2_2.raw	9	0	1	TRUE	0	1	TRUE	0	0	FALSE	1	0	TRUE	3	TRUE	0	1	TRUE	1	1	TRUE	1	1	TRUE	1	0	TRUE	4	TRUE	Oxidation (M)	M5:Oxidation (M):1000.00	1.739e+06	1.55059e+06	TRUE	4.04843e+06	3.79997e+06	TRUE	2.31148e+06
[truncated: 21 more columns]

## Sheet: For heatmap
Peptide	Gene name	Imputed C1_1	Imputed C1_2	Imputed C2_1	Imputed C2_2	Imputed C3_1	Imputed C3_2	Imputed C4_1	Imputed C4_2	Imputed AD1_1	Imputed AD1_2	Imputed AD2_1	Imputed AD2_2	Imputed AD3_1	Imputed AD3_2	Imputed AD4_1	Imputed AD4_2		Ave C1	Ave C2	Ave C3	Ave C4	Ave AD1	Ave AD2	Ave AD3	Ave AD4		log2 C1	log2 C2	log2 C3	log2 C4	log2 AD1	log2 AD2	log2 AD3	log2 AD4		Ave All	MN C1	MN C2	MN C3	MN C4	MN AD1	MN AD2	MN AD3	MN AD4		Ave MN control	Ave MN AD	log2 (AD/control)
Q(-17.03)PVPPADPAGSGLQRAEEAP	CCK	1.18969e+07	1.22082e+07	4.13547e+07	3.59448e+07	1.02655e+07	1.96405e+06	2.444e+07	9.96303e+06	7.01157e+06	5.15876e+06	9.76585e+06	5.31719e+06	1.62552e+07	2.78749e+07	3.4394e+07	3.39487e+07		1.20525e+07	3.86497e+07	6.11475e+06	8.4873e+06	6.08516e+06	7.54152e+06	2.2065e+07	3.41713e+07		23.5228	25.204	22.5439	23.0169	22.5369	22.8464	24.3953	25.0263		23.6365	-0.113711	1.56741	-1.09268	-0.61967	-1.09968	-0.790121	0.758715	1.38974		-0.0646632	0.0646632	0.129326
Q(-17.03)PVPPADPAGSGLQRAEEAPR	CCK	3.74466e+06	2.47098e+06	2.08434e+07	2.13484e+07	1.54449e+07	4.72411e+06	4.14052e+06	3.77696e+06	121145	1.06705e+07	7.01895e+06	1.02497e+07	1.29883e+07	1.52549e+07	6.98101e+06	1.04752e+07		3.10782e+06	2.10959e+07	1.00845e+07	1.94905e+06	5.39581e+06	8.63431e+06	1.41216e+07	8.72809e+06		21.5675	24.3305	23.2656	20.8943	22.3634	23.0416	23.7514	23.0572		22.7839	-1.21648	1.54651	0.481685	-1.88961	-0.420542	0.257699	0.967449	0.273284		-0.269473	0.269473	0.538946
KKNAPPEPVPPPRAAPAPTHV	VGF	7.60897e+06	6.62787e+06	2.30516e+07	2.97522e+07	7.15032e+06	7.92636e+06	7.24002e+06	8.41011e+06	3.2518e+06	3.92725e+06	2.19393e+06	3.46442e+06	5.7523e+06	6.70869e+06	7.34106e+06	6.54215e+06		7.11842e+06	2.64019e+07	7.53834e+06	5.83095e+06	3.58952e+06	2.82917e+06	6.2305e+06	6.9416e+06		22.7631	24.6541	22.8458	22.4753	21.7754	21.4319	22.5709	22.7268		22.6554	0.107695	1.99871	0.190385	-0.18013	-0.880069	-1.22348	-0.0845146	0.0714068		0.529164	-0.529164	-1.05833
APPGRPEAQPPPLSSEHKEPVAGDAVPGPKDGSAPEVRGA	VGF	1.20871e+08	1.02895e+08	5.49213e+08	2.73066e+08	1.80502e+08	147667039	7.80534e+07	1.01615e+08	2.38122e+07	3.79638e+07	5.03231e+06	4.05841e+07	6.93847e+07	1.01311e+08	1.062e+08	1.02401e+08		1.11883e+08	4.11139e+08	1.64085e+08	6.27137e+07	3.0888e+07	2.28082e+07	8.5348e+07	1.04301e+08		26.7374	28.6151	27.2899	25.9023	24.8805	24.443	26.3469	26.6362		26.3564	0.381015	2.25865	0.933461	-0.454127	-1.47586	-1.91335	-0.00954968	0.279769		0.779749	-0.779749	-1.5595
SVFQELGKLTGPNNQ	SCG2	2.56044e+06	95449.6	2.67124e+06	3.00963e+06	2.30846e+06	4.72916e+06	5.81506e+06	3.0939e+06	991587	589780	3.95443e+06	1.12826e+06	7.12333e+06	1.92397e+06	2.10891e+06	3.27157e+06		1.32795e+06	2.84043e+06	3.51881e+06	2.04275e+06	790683	2.54135e+06	4.52365e+06	2.69024e+06		20.3408	21.4377	21.7467	20.9621	19.5927	21.2772	22.1091	21.3593		21.1032	-0.762416	0.334499	0.643476	-0.141103	-1.51044	0.173982	1.00588	0.256125		0.0186142	-0.0186142	-0.0372284
Q(-17.03)PVPPADPAGSGLQRAEEAPRRQL	CCK	9.26712e+07	7.20801e+07	3.22951e+08	3.23268e+08	6.59457e+07	8.83956e+07	1.32e+08	1.86208e+08	6.63271e+07	5.00523e+07	1.0478e+08	4.32157e+07	1.90852e+08	2.16106e+08	1.64452e+08	1.94446e+08		8.23756e+07	3.2311e+08	7.71706e+07	1.26267e+08	5.81897e+07	7.39979e+07	2.03479e+08	1.79449e+08		26.2957	28.2674	26.2015	26.9119	25.7943	26.141	27.6003	27.419		26.8289	-0.533181	1.43855	-0.627347	0.0830118	-1.03464	-0.687913	0.771407	0.590104		0.0902595	-0.0902595	-0.180519
ELSAERPLNEQIAEAEED	SCG3	1.48309e+06	2.86862e+06	7.75246e+06	1.68518e+06	3.28375e+06	1.29062e+06	3.94608e+06	3.5087e+06	1.9374e+06	1.6512e+06	1.81448e+06	2.63305e+06	4.3229e+06	4.08902e+06	1.53871e+06	2.33531e+06		2.17585e+06	4.71882e+06	2.28718e+06	2.72305e+06	1.7943e+06	2.22377e+06	4.20596e+06	1.93701e+06		21.0532	22.17	21.1251	21.3768	20.775	21.0846	22.004	20.8854		21.3093	-0.256106	0.860739	-0.184116	0.0675375	-0.534264	-0.224681	0.694748	-0.423858		0.122014	-0.122014	-0.244028
FLGEGHHRVQENQ	CHGB	1.3214e+07	1.40362e+07	4.2873e+07	36113464	6.43115e+06	3.24718e+06	1.41334e+07	1.49362e+07	1.71378e+07	1.28522e+07	1.0687e+07	1.09769e+07	2.05361e+07	1.04876e+07	4.04574e+07	4.7859e+07		1.36251e+07	3.94932e+07	4.83917e+06	1.6037e+07	1.4995e+07	1.08319e+07	1.55118e+07	4.41582e+07		23.6998	25.2351	22.2063	23.9349	23.838	23.3688	23.8869	25.3962		23.9457	-0.245976	1.28936	-1.73941	-0.0108352	-0.107757	-0.57695	-0.058872	1.45044		-0.176715	0.176715	0.35343
APSDPRLRQFLQKSLAAAAGKQELAKY	SST	2.82037e+06	3.16546e+06	4.16153e+06	4.61489e+06	130583	893481	2.77352e+06	433134	1.12248e+06	1.9482e+06	925840	1.42489e+06	1.62123e+06	3.3274e+06	908627	867567		2.99292e+06	4.38821e+06	512032	777806	1.53534e+06	1.17536e+06	2.47432e+06	888097		21.5131	22.0652	18.9659	19.5691	20.5501	20.1647	21.2386	19.7604		20.4784	1.03475	1.58683	-1.5125	-0.909325	0.0717485	-0.313698	0.760222	-0.718017		0.0499362	-0.0499362	-0.0998723
Q(-17.03)QETAAAETETRTHT	VGF	119306	534162	535717	748100	807852	665388	516289	410628	127207	60892.4	134844	133488	501662	286367	474310	501084		326734	641909	736620	268917	94049.6	134166	394015	487697		18.3178	19.292	19.4906	18.0368	16.5211	17.0337	18.5879	18.8956		18.2719	0.0458284	1.02008	1.21863	-0.235127	-1.7508	-1.23827	0.315961	0.623696		0.512353	-0.512353	-1.02471
VPERAPLPPPAPSQFQ	VGF	504275	1.04888e+06	3.04622e+06	4.35316e+06	973516	66834.4	1.32531e+06	839271	95889.4	331052	1.69547e+06	525032	1.23715e+06	5.54781e+06	2.51166e+06	4.36861e+06		776576	3.69969e+06	520175	467580	213471	1.11025e+06	3.39248e+06	3.44013e+06		19.5668	21.819	18.9886	18.8349	17.7037	20.0825	21.6939	21.714		20.0504	-0.483646	1.76856	-1.06178	-1.21556	-2.34674	0.0320411	1.6435	1.66362		-0.248105	0.248105	0.49621
Q(-17.03)QETAAAETETRTHTLTRVNLESPGPER	VGF	3.2021e+06	6.45999e+06	1.29861e+06	1.20681e+06	2.51901e+06	3.73629e+06	4.32778e+06	2.76401e+06	1.25399e+06	1.0262e+06	1.30599e+06	1.89026e+06	2.55289e+06	1.61916e+06	1.29536e+06	561169		4.83105e+06	1.25271e+06	3.12765e+06	2.009e+06	1.1401e+06	1.59813e+06	2.08603e+06	928265		22.2039	20.2566	21.5766	20.938	20.1207	20.608	20.9923	19.8242		20.815	1.38885	-0.558428	0.761598	0.122995	-0.694326	-0.207099	0.177277	-0.990872		0.428755	-0.428755	-0.85751
LGEGHHRVQENQ	CHGB	1.00596e+06	725289	3.66311e+06	4.04631e+06	125199	138158	144468	293185	527425	1.14275e+06	117782	140089	2.31509e+06	309213	5.70014e+06	5.77437e+06		865627	3.85471e+06	131679	410305	835088	128935	1.31215e+06	5.73725e+06		19.7234	21.8782	17.0067	18.6463	19.6716	16.9763	20.3235	22.4519		19.5847	0.138653	2.29346	-2.57807	-0.938396	0.0868354	-2.60844	0.738771	2.8672		-0.271089	0.271089	0.542179
APPEPVPPPRAAPAPTHV	VGF	5.51278e+06	6.19341e+06	5.40566e+06	2.68185e+06	1.72362e+07	1.47642e+07	5.51859e+06	7.16235e+06	1.16366e+06	1.32353e+06	970824	1.74275e+06	5.05041e+06	5.49156e+06	3.62931e+06	3.91091e+06		5.85309e+06	4.04375e+06	1.60002e+07	4.16301e+06	1.2436e+06	1.35679e+06	5.27098e+06	3.77011e+06		22.4808	21.9473	23.9316	21.9892	20.2461	20.3718	22.3296	21.8462		21.8928	0.587958	0.0544537	2.03878	0.0963846	-1.64672	-1.52105	0.436831	-0.046635		0.694393	-0.694393	-1.38879
GGEERVGEEDEEAAEAEAEAEEAERARQNALL	VGF	2.51946e+06	2.40485e+06	3.22871e+06	2.01632e+06	1.38987e+06	1.8131e+06	2.21533e+06	2.45613e+06	864881	646740	871335	934464	2.57125e+06	3.66107e+06	606571	359924		2.46216e+06	2.62252e+06	1.60148e+06	1.6605e+06	755810	902900	3.11616e+06	483248		21.2315	21.3225	20.611	20.6632	19.5277	19.7842	21.5713	18.8824		20.4492	0.782266	0.873296	0.161754	0.213967	-0.921559	-0.665018	1.12211	-1.56682		0.507821	-0.507821	-1.01564
NAPPEPVPPPRAAPAPTHV	VGF	2.26862e+07	5.10308e+07	8.17612e+07	4.37176e+07	8.5861e+07	7.0974e+07	5.18474e+07	6.08748e+07	1.4959e+07	2.14489e+07	1.80699e+07	2.24931e+07	3.3545e+07	3.93249e+07	5.84768e+07	2.87151e+06		3.68585e+07	6.27394e+07	7.84175e+07	3.79169e+07	1.82039e+07	2.02815e+07	3.6435e+07	3.06741e+07		25.1355	25.9029	26.2247	25.1763	24.1177	24.2737	25.1188	24.8705		25.1025	0.0329785	0.800352	1.12216	0.0738228	-0.984769	-0.828852	0.0163059	-0.231996		0.507328	-0.507328	-1.01466
AYGFRGPGPQL	CHGA	99297.9	372548	495681	2.5143e+06	2.56652e+06	356786	5.29087e+06	1.39402e+06	1.45552e+06	1.42724e+06	128617	523468	8.23788e+06	5.53388e+06	6.64668e+06	5.37654e+06		235923	1.50499e+06	1.46165e+06	1.42477e+06	1.44138e+06	326042	6.88588e+06	6.01161e+06		17.848	20.5213	20.4792	20.4423	20.459	18.3147	22.7152	22.5193		20.4124	-2.56442	0.108949	0.0667942	0.029923	0.0466425	-2.09767	2.30284	2.10695		-0.589688	0.589688	1.17938
NLARVPKLDL	CHGB	128697	344110	6.60632e+06	5.72314e+06	1.09211e+06	466474	7.35055e+06	649774	118650	72560.7	6.65366e+06	839487	2.25573e+06	1.33869e+07	8.71708e+06	5.35489e+06		236404	6.16473e+06	779294	384212	95605.6	3.74658e+06	7.82134e+06	7.03598e+06		17.8509	22.5556	19.5718	18.5515	16.5448	21.8371	22.899	22.7463		20.3196	-2.46874	2.23597	-0.74783	-1.76809	-3.77483	1.5175	2.57935	2.42668		-0.687175	0.687175	1.37435
VPGQGSSEDDLQEEEQIEQAIKEHLNQGSSQETDKLAPVS	SCG2	3.10672e+07	7.27302e+06	1.05652e+07	1.67946e+07	4.57842e+06	6.09697e+06	4.02349e+06	4.12215e+06	3.85336e+06	4.32787e+06	5.38041e+06	2.79152e+06	5.85652e+06	5.28064e+06	1.16648e+07	1.14617e+07		1.91701e+07	1.36799e+07	5.33769e+06	3.98776e+06	4.09062e+06	4.08596e+06	5.56858e+06	1.15633e+07		24.1924	23.7056	22.3478	21.9271	21.9639	21.9622	22.4089	23.463		22.7464	1.44599	0.959192	-0.398577	-0.819217	-0.782475	-0.784117	-0.337484	0.716683		0.296848	-0.296848	-0.593696
FPKPGGSQDKSLHN	SCG3	4.33064e+07	4.85674e+07	1.12802e+08	8.80809e+07	2.51167e+07	2.71341e+07	3.50049e+07	3.24257e+07	2.51176e+07	1.07706e+07	2.52045e+07	2.40474e+07	3.22407e+07	2.71868e+07	8.14916e+07	6.37406e+07		4.59369e+07	1.00441e+08	2.61254e+07	2.87717e+07	1.79441e+07	2.4626e+07	2.97138e+07	7.26161e+07		25.4532	26.5818	24.6389	24.7781	24.097	24.5537	24.8246	26.1138		25.1301	0.323011	1.45164	-0.491191	-0.351995	-1.03314	-0.576462	-0.30551	0.983646		0.232866	-0.232866	-0.465731
PAGSGLQRAEEAP	CCK	6.19775e+06	6.30042e+06	1.23225e+07	5.44938e+06	2.0217e+06	3.04585e+06	4.9e+06	4.31722e+06	5.9436e+06	4.42246e+06	3.64684e+06	3.35009e+06	7.2258e+06	4.8632e+06	1.24436e+07	9.54821e+06		6.24909e+06	8.88594e+06	2.53378e+06	5.13041e+06	5.18303e+06	3.49847e+06	6.0445e+06	1.09959e+07		22.5752	23.0831	21.2729	22.2906	22.3054	21.7383	22.5272	23.3905		22.3979	0.177324	0.685204	-1.12503	-0.107247	-0.0925253	-0.659599	0.129302	0.992573		-0.0924378	0.0924378	0.184876
Q(-17.03)PVPPADPAGSGLQRAEEAPRRQLRVSQ	CCK	3.89434e+06	3.72915e+06	2.29698e+07	2.55924e+07	9.48677e+06	3.17296e+06	1.15261e+07	5.36355e+06	6.57764e+06	3.74873e+06	1.1801e+07	9.42934e+06	1.83161e+07	1.58448e+07	1.63617e+07	1.87619e+07		3.81175e+06	2.42811e+07	6.32987e+06	5.9706e+06	5.16318e+06	1.06152e+07	1.70804e+07	1.75618e+07		21.862	24.5333	22.5937	22.5094	22.2998	23.3396	24.0258	24.0659		23.1537	-1.2917	1.37961	-0.559978	-0.644277	-0.853891	0.185901	0.87212	0.912216		-0.279087	0.279087	0.558173
NAPPEPVPPPRAAPAPT	VGF	8.50759e+06	7.44417e+06	1.01609e+07	1.40355e+07	3.37687e+06	3.57766e+06	5.607e+06	5.6826e+06	732044	846112	1.8314e+06	2.4709e+06	3.69878e+06	4.24052e+06	3.73279e+06	3.1174e+06		7.97588e+06	1.20982e+07	3.47726e+06	3.20732e+06	789078	2.15115e+06	3.96965e+06	3.42509e+06		22.9272	23.5283	21.7295	21.6129	19.5898	21.0367	21.9206	21.7077		21.7566	1.17062	1.7717	-0.0270717	-0.143654	-2.16678	-0.719915	0.163988	-0.0488806		0.692898	-0.692898	-1.3858
HSGFEDELSEVLENQSSQAELKEAVEEPSSKDV	CHGA	942960	818294	872341	1.40093e+06	124049	144699	128281	410776	652726	979763	126915	765999	470464	116611	2.21595e+06	2.48254e+06		880627	1.13664e+06	134374	531751	816245	446457	293538	2.34924e+06		19.7482	20.1163	17.0359	19.0204	19.6386	18.7682	18.1632	21.1638		19.2068	0.541352	0.909521	-2.17093	-0.186427	0.431823	-0.438658	-1.04363	1.95695		-0.22662	0.22662	0.45324
HSGFEDELSEVLENQSSQAELKEAVEEPSSKDVM(+15.99)E	CHGA	3.93309e+06	674493	143790	1.4362e+06	282502	201610	627231	585375	1.25117e+06	971665	1.1923e+06	785898	119415	464180	1.10754e+06	1.37358e+06		2.30379e+06	789995	242056	918271	1.11142e+06	989099	291798	1.24056e+06		21.1356	19.5915	17.885	19.8086	20.084	19.9158	18.1546	20.2426		19.6022	1.53339	-0.0107016	-1.7172	0.206373	0.481781	0.313569	-1.44758	0.64037		0.0029648	-0.0029648	-0.0059296
ELSAERPLNEQIAEAEE	SCG3	576504	1.20295e+06	703801	212370	138848	112545	828338	629880	136473	716117	533075	698880	831336	486348	1.40382e+06	449959		889729	458086	125696	383177	426295	615977	658842	926890		19.763	18.8053	16.9396	18.5476	18.7015	19.2325	19.3296	19.822		18.8926	0.870366	-0.087382	-1.95306	-0.34499	-0.191146	0.339877	0.436933	0.929398		-0.378765	0.378765	0.757531
QELGKLTGPNNQ	SCG2	4.26765e+07	4.42706e+07	1.21529e+08	1.62869e+08	4.85426e+07	3.04729e+07	2.8579e+07	4.43438e+07	4.51368e+07	5.92986e+07	2.81556e+07	2.27831e+07	4.3215e+07	4.64238e+07	5.24709e+07	5.50514e+07		4.34736e+07	1.42199e+08	3.95078e+07	4.47403e+07	5.22177e+07	2.54694e+07	4.48194e+07	5.37611e+07		25.3736	27.0833	25.2356	25.4151	25.638	24.6023	25.4176	25.6801		25.5557	-0.182071	1.52763	-0.320074	-0.140635	0.0823287	-0.953448	-0.138087	0.124354		0.221213	-0.221213	-0.442426
GAVCKEPQEEVVPGGGRS	TAC3	3.04768e+06	2.53101e+06	7.80895e+06	6.85779e+06	1.06853e+06	1.45069e+06	2.01686e+06	2.47853e+06	4.16568e+06	5.01252e+06	4.3365e+06	4.80758e+06	252902	4.21774e+06	1.11539e+07	9.31388e+06		2.78934e+06	7.33337e+06	1.25961e+06	3.3221e+06	4.5891e+06	4.57204e+06	2.23532e+06	1.02339e+07		21.4115	22.806	20.2645	21.6637	22.1298	22.1244	21.0921	23.2869		21.8474	-0.43586	0.958689	-1.58281	-0.183689	0.282424	0.277052	-0.755304	1.4395		-0.310917	0.310917	0.621834
Q(-17.03)YDRVAQLDQLLHY	CHGB	5.98696e+06	3.41592e+06	1.50966e+07	9.57782e+06	431753	401044	3.39225e+06	4.45607e+06	74921	55969.1	2.42269e+06	1.42969e+06	4.16064e+06	5.932e+06	6.94135e+06	1.1967e+07		4.70144e+06	1.23372e+07	416399	2.2655e+06	65445	1.92619e+06	5.04632e+06	9.45415e+06		22.1647	23.5565	18.6676	21.1114	15.998	20.8773	22.2668	23.1725		20.9769	1.18782	2.57966	-2.30925	0.134544	-4.97886	-0.0995343	1.28995	2.19566		0.398194	-0.398194	-0.796389
Q(-17.03)NLDPSHRISD	CCK	838708	893944	1.06863e+06	1.46353e+06	551511	605782	695556	751481	972750	1.34188e+06	843015	1.12628e+06	943299	960070	960393	867382		866326	1.26608e+06	578646	862116	1.15732e+06	984645	951685	913888		19.7246	20.2719	19.1423	19.7175	20.1424	19.9092	19.8601	19.8017		19.8212	-0.0966638	0.450725	-0.678892	-0.103692	0.321138	0.0880306	0.0389101	-0.0195563		-0.107131	0.107131	0.214261
Q(-17.03)PVPPADPAGSGLQRAEEAPRRQ	CCK	2.07073e+07	55328186	4.70483e+07	4.14059e+07	5.02014e+07	4.56911e+07	3.83871e+07	127123	5.15396e+07	4.46729e+07	3.95126e+07	4.71454e+07	5.80371e+07	5.94933e+07	7.81121e+07	8.04124e+07		3.80178e+07	4.42271e+07	4.79463e+07	2.58333e+07	4.81062e+07	4.3329e+07	5.87652e+07	7.92623e+07		25.1802	25.3984	25.5149	24.6227	25.5197	25.3688	25.8085	26.2401		25.4567	-0.276503	-0.058245	0.0582429	-0.833942	0.0630471	-0.0878438	0.351785	0.783458		-0.277612	0.277612	0.555223
SANSNPAMAPRE	SST	1.02215e+06	1.02225e+06	7.5857e+06	6.04177e+06	350648	409820	766972	696891	1.62395e+06	1.3357e+06	807695	1.0015e+06	1.49979e+06	906761	5.60561e+06	5.06841e+06		1.0222e+06	6.81373e+06	380234	1.16042e+06	1.47982e+06	904596	1.20328e+06	5.33701e+06		19.9632	22.7	18.5365	20.1462	20.497	19.7869	20.1985	22.3476		20.522	-0.558758	2.17801	-1.98548	-0.375793	-0.0250128	-0.735092	-0.323468	1.82559		-0.185505	0.185505	0.37101
EYLNQEKAEKGREHIA	SCG2	1.72599e+06	137296	2.24345e+06	2.36762e+06	104032	121108	2.39872e+06	1.33505e+06	2.68178e+06	2.07337e+06	1.77398e+06	920141	2.05192e+06	142530	980588	286158		931644	2.30554e+06	112570	2.00841e+06	2.37757e+06	1.34706e+06	1.09722e+06	633373		19.8294	21.1367	16.7805	20.9376	21.1811	20.3614	20.0654	19.2727		19.9456	-0.116174	1.19108	-3.16513	0.992033	1.23546	0.415793	0.119833	-0.672897		-0.274548	0.274548	0.549097
LPVNSPM(+15.99)NKGD	CHGA	9.01514e+06	7.56722e+06	9.8675e+06	1.59429e+07	1.28285e+07	1.31854e+07	1.25468e+07	1.48031e+07	1.0191e+07	6.79898e+06	7.33142e+06	3.52768e+06	1.38494e+07	7.43466e+06	2.43136e+07	2.18392e+07		8.29118e+06	1.29052e+07	1.30069e+07	1.24971e+07	8.49501e+06	5.42955e+06	1.0642e+07	2.30764e+07		22.9831	23.6214	23.6328	23.5751	23.0182	22.3724	23.3433	24.4599		23.3758	-0.392632	0.245669	0.256998	0.199308	-0.357595	-1.00338	-0.0325078	1.08414		0.0773356	-0.0773356	-0.154671
NLARVPKLD	CHGB	7.27768e+06	5.52864e+06	3.28444e+07	3.43277e+07	5.71167e+06	6.16342e+06	2.9509e+06	2.02259e+06	7.04983e+06	1.25155e+07	5.51367e+06	1.14808e+07	7.33535e+06	1.19055e+07	1.87562e+07	2.48915e+07		6.40316e+06	3.3586e+07	5.93754e+06	4.53621e+06	9.78268e+06	8.49724e+06	9.62041e+06	2.18239e+07		22.6104	25.0014	22.5014	22.1131	23.2218	23.0186	23.1977	24.3794		23.2555	-0.645102	1.7459	-0.754019	-1.1424	-0.0336558	-0.236892	-0.057787	1.12395		-0.198904	0.198904	0.397808
ELSAERPLNEQIAEAE	SCG3	999727	1.93261e+06	1.00578e+06	3.5236e+06	849069	817182	1.65469e+06	1.91188e+06	1.54186e+06	1.31205e+06	1.19739e+06	1.28562e+06	918738	1.80353e+06	1.57989e+07	3.70899e+06		1.46617e+06	2.26469e+06	833126	1.72687e+06	1.42695e+06	1.24151e+06	1.36114e+06	9.75395e+06		20.4836	21.1109	19.6682	20.7197	20.4445	20.2437	20.3764	23.2176		20.7831	-0.299445	0.32782	-1.11489	-0.063334	-0.338556	-0.539404	-0.406683	2.43449		-0.287462	0.287462	0.574924
FLGEGHHRVQENQM(+15.99)	CHGB	5.93102e+06	8.07976e+06	2.0982e+07	1.73125e+07	5.33524e+06	4.63598e+06	1.01622e+07	1.10223e+07	7.79623e+06	7.09242e+06	4.60089e+06	5.72905e+06	1.10068e+07	6.24966e+06	1.61828e+07	1.79868e+07		7.00539e+06	1.91473e+07	4.98561e+06	9.40925e+06	7.44432e+06	5.16497e+06	8.62825e+06	1.70848e+07		22.74	24.1906	22.2493	23.1656	22.8277	22.3003	23.0406	24.0262		23.0676	-0.327533	1.12307	-0.818229	0.0980808	-0.239857	-0.767238	-0.0269303	0.958639		0.0188466	-0.0188466	-0.0376931
SKM(+15.99)DQLAKELTAE	CHGA	2.57615e+06	2.42267e+06	4.29696e+06	5.03215e+06	3.16821e+06	2.30166e+06	4.07862e+06	4.97729e+06	2.90447e+06	2.97824e+06	2.43017e+06	2.81138e+06	3.2619e+06	3.61997e+06	6.31494e+06	6.05106e+06		2.49941e+06	4.66456e+06	2.73493e+06	3.94088e+06	2.94135e+06	2.62077e+06	3.44094e+06	6.183e+06		21.2532	22.1533	21.3831	21.9101	21.488	21.3216	21.7144	22.5599		21.7229	-0.46978	0.430373	-0.33986	0.187152	-0.234886	-0.401375	-0.00856488	0.836941		-0.0480287	0.0480287	0.0960573
ELSAERPLNEQIAE	SCG3	466124	1.41915e+06	888946	738645	668415	140056	936115	871961	769380	809201	501564	988828	1.18658e+06	929907	2.19476e+06	3.92012e+06		942636	813795	404235	820670	789290	745196	1.05825e+06	3.05744e+06		19.8463	19.6343	18.6248	19.6464	19.5902	19.5073	20.0132	21.5439		19.8008	0.0455268	-0.166508	-1.17598	-0.154372	-0.210619	-0.293555	0.212428	1.74308		-0.362833	0.362833	0.725666
TNEIVEEQYTPQSL	SCG2	145314	261097	1.1516e+06	960547	254557	139158	143666	270665	118533	286613	233916	419434	1.23498e+06	2.05453e+06	566878	421886		203205	1.05607e+06	196857	194599	202573	326675	1.64476e+06	494382		17.6326	20.0103	17.5868	17.5701	17.6281	18.3175	20.6494	18.9153		18.5388	-0.906181	1.47152	-0.951969	-0.968617	-0.910679	-0.221264	2.11068	0.376507		-0.338812	0.338812	0.677624
SVNPYLQGQRLDNVVA	SCG5	310985	873140	2.60337e+06	1.82332e+06	343885	548827	2.1788e+06	1.07363e+06	718838	417499	36885.5	387636	1.20166e+06	1.57429e+06	2.04396e+06	1.97224e+06		592062	2.21334e+06	446356	896235	568168	212261	1.38797e+06	2.0081e+06		19.1754	21.0778	18.7678	19.7735	19.116	17.6955	20.4045	20.9374		19.6185	-0.443101	1.45931	-0.850655	0.155027	-0.502531	-1.92301	0.786058	1.31891		0.0801443	-0.0801443	-0.160289
ANSKVAFSAVRSTN	CBLN4	1.7604e+06	1.79839e+06	7.0969e+06	7.84076e+06	2.16636e+06	1.40646e+06	2.45185e+06	3.21235e+06	138191	123537	2.46937e+06	2.67285e+06	3.76668e+06	2.82687e+06	1.89112e+06	1.46382e+06		1.77939e+06	7.46883e+06	1.78641e+06	1.67527e+06	130864	2.57111e+06	3.29677e+06	1.67747e+06		20.763	22.8325	20.7686	20.676	16.9977	21.294	21.6526	20.6779		20.7078	0.0551862	2.12468	0.0608642	-0.0318052	-3.71006	0.586192	0.944854	-0.0299124		0.552232	-0.552232	-1.10446
SPQLEDEAKELQ	PENK	136527	459627	1.51859e+06	1.37032e+06	324466	117019	1.20863e+06	898662	1.46441e+06	2.1124e+06	1.19856e+06	116528	1.84157e+06	1.36345e+06	1.91827e+06	2.41256e+06		298077	1.44446e+06	220743	1.18154e+06	1.7884e+06	657544	1.60251e+06	2.16541e+06		18.1853	20.4621	17.752	20.1722	20.7702	19.3267	20.6119	21.0462		19.7908	-1.60552	0.671252	-2.03884	0.381389	0.979399	-0.464114	0.821058	1.25537		-0.647928	0.647928	1.29586
SVPHFSDEDKDPE	SCG5	2.31379e+06	2.55183e+06	5.02736e+06	5.40244e+06	1.88209e+06	1.8779e+06	3.09907e+06	1.8472e+06	4.05778e+06	5.15797e+06	2.45759e+06	2.74668e+06	1.6651e+06	2.51114e+06	8.57745e+06	7.09829e+06		2.43281e+06	5.2149e+06	1.88e+06	2.95249e+06	4.60787e+06	2.60213e+06	2.08812e+06	7.83787e+06		21.2142	22.3142	20.8423	21.4935	22.1357	21.3113	20.9938	22.902		21.6509	-0.436675	0.663341	-0.808569	-0.157365	0.484803	-0.339604	-0.657094	1.25116		-0.184817	0.184817	0.369634
KAPSGRM(+15.99)SIVKNLQNLDPSHRIS	CCK	1.73513e+06	8.1428e+06	2.46148e+07	4.80012e+06	1.41582e+06	5.50547e+06	7.36251e+06	9.52559e+06	9.45724e+06	9.80495e+06	5.47529e+06	6.95392e+06	1.08916e+07	9.49926e+06	7.74715e+06	2.11199e+07		4.93896e+06	1.47075e+07	3.46064e+06	9.49142e+06	9.6311e+06	6.21461e+06	1.01954e+07	1.44335e+07		22.2358	23.81	21.7226	23.1782	23.1993	22.5672	23.2814	23.7829		22.9722	-0.736406	0.837864	-1.24957	0.206009	0.227086	-0.404951	0.309236	0.810736		-0.235527	0.235527	0.471053
LGEGHHRVQ	CHGB	141452	187971	487371	1.15151e+06	2.57098e+06	293771	6.02666e+06	138440	438687	3.18275e+06	134074	120630	119893	167263	703991	641057		164711	819441	1.43238e+06	288564	1.81072e+06	127352	143578	672524		17.3296	19.6443	20.45	18.1385	20.7881	16.9585	17.1315	19.3592		18.725	-1.39538	0.919322	1.72502	-0.586429	2.06317	-1.76649	-1.59348	0.634268		0.165635	-0.165635	-0.331269
KAPSGRMSIVKNLQNLDPSHRIS	CCK	2.24931e+06	2.05224e+06	3.18003e+06	3.57865e+06	140100	1.2779e+06	1.91457e+06	4.44533e+06	1.78384e+06	2.81074e+06	2.06411e+06	188868	5.40773e+06	4.04322e+06	1.98231e+06	6.51082e+06		2.15077e+06	3.37934e+06	708998	3.11458e+06	2.29729e+06	1.12649e+06	4.72547e+06	4.24656e+06		21.0364	21.6883	19.4354	21.5706	21.1315	20.1034	22.172	22.0179		21.1444	-0.10802	0.543864	-1.70902	0.426163	-0.0129441	-1.04104	1.02758	0.873419		-0.211754	0.211754	0.423508
TDGESRAHLGALL	CCK	1.10355e+06	805215	703408	318687	1.67246e+06	1.6127e+06	5.23474e+06	6.21117e+06	1.67384e+06	1.14791e+06	2.01896e+06	3.78633e+06	3.25837e+06	4.1465e+06	1.94714e+06	245238		954383	511048	1.64258e+06	3.94251e+06	1.41087e+06	2.90265e+06	3.70243e+06	1.09619e+06		19.8642	18.9631	20.6475	21.9107	20.4282	21.4689	21.82	20.0641		20.6458	-0.781632	-1.68274	0.0016953	1.26484	-0.217686	0.823096	1.1742	-0.581774		-0.29946	0.29946	0.598919
DQLAKELTAE	CHGA	1.5162e+06	1.07037e+06	2.16798e+06	1.85887e+06	1.93554e+06	1.73221e+06	727604	1.603e+06	2.48161e+06	2.74795e+06	450865	1.43333e+06	722013	128846	1.98385e+06	2.43659e+06		1.29328e+06	2.01343e+06	1.83387e+06	2.04231e+06	2.61478e+06	942096	425430	2.21022e+06		20.3026	20.9412	20.8065	20.9618	21.3183	19.8455	18.6986	21.0758		20.4938	-0.191161	0.447452	0.312694	0.467999	0.824489	-0.648254	-1.79521	0.581989		0.259246	-0.259246	-0.518492
ELSAERPLNEQIA	SCG3	135346	1.2067e+06	2.8224e+06	1.91218e+06	348729	430265	1.12968e+06	1.15825e+06	127708	595583	1.02312e+06	1.46796e+06	1.50557e+06	1.60499e+06	951888	2.42188e+06		671022	2.36729e+06	389497	642978	361645	1.24554e+06	1.55528e+06	1.68688e+06		19.356	21.1748	18.5713	19.2944	18.4642	20.2483	20.5687	20.6859		19.7955	-0.43946	1.37934	-1.22421	-0.501051	-1.33125	0.452879	0.77328	0.890466		-0.196345	0.196345	0.39269
VSQRTDGESRAHLGALLA	CCK	6.13315e+06	4.34341e+06	1.02581e+07	5.18766e+06	6.37357e+06	6.02693e+06	8.08486e+06	8.48005e+06	3.74479e+06	1.37801e+06	3.19945e+06	4.371e+06	7.49443e+06	8.34757e+06	7.31419e+06	7.08893e+06		5.23828e+06	7.72287e+06	6.20025e+06	6.11242e+06	2.5614e+06	3.78523e+06	7.921e+06	7.20156e+06		22.3207	22.8807	22.5639	22.5433	21.2885	21.8519	22.9173	22.7799		22.3933	-0.0726077	0.487437	0.170626	0.150043	-1.10477	-0.54132	0.523982	0.38661		0.183874	-0.183874	-0.367749
QELGKLTGPNN	SCG2	4.15341e+06	3.91259e+06	7.75446e+06	9.31148e+06	3.66284e+06	2.60171e+06	3.0303e+06	4.30608e+06	3.48786e+06	5.13781e+06	2.90615e+06	2.58545e+06	4.35803e+06	4.57307e+06	4.62454e+06	4.30902e+06		4.033e+06	8.53297e+06	3.13227e+06	3.89697e+06	4.31284e+06	2.7458e+06	4.46555e+06	4.46678e+06		21.9434	23.0246	21.5788	21.8939	22.0402	21.3888	22.0904	22.0908		22.0064	-0.0629469	1.01825	-0.42759	-0.112446	0.0338373	-0.617574	0.0840367	0.0844349		0.103816	-0.103816	-0.207632
ELSAERPLNEQ	SCG3	452406	792136	685543	709020	131598	140378	383380	506038	448410	519873	410502	140161	635154	314406	1.11537e+06	732158		622271	697281	135988	477224	484141	275332	474780	923762		19.2472	19.4114	17.0531	18.8643	18.8851	18.0708	18.8569	19.8172		18.7757	0.471442	0.635639	-1.72262	0.0885645	0.109327	-0.704931	0.081158	1.04142		-0.131743	0.131743	0.263487
ELQRSANSNPAM(+15.99)APRE	SST	959303	987280	1.94203e+06	2.13926e+06	438519	563307	961224	889071	1.08284e+06	863847	746584	896526	414960	769420	459482	201902		973291	2.04065e+06	500913	985955	973343	821555	592190	330692		19.8925	20.9606	18.9342	19.9112	19.8926	19.648	19.1757	18.3351		19.5937	0.298776	1.36686	-0.659536	0.317427	0.298853	0.0542613	-0.418035	-1.25861		0.330882	-0.330882	-0.661764
TDGESRAHLGALLA	CCK	118170	1.30506e+06	135455	5.46148e+06	1.2549e+06	1.91657e+06	2.49831e+06	2.57651e+06	759625	1.44651e+06	513854	119317	2.02052e+06	2.66094e+06	3.08574e+06	2.84763e+06		711616	2.79847e+06	1.58573e+06	1.66807e+06	1.10307e+06	316586	2.34073e+06	2.96669e+06		19.4407	21.4162	20.5967	20.6697	20.0731	18.2722	21.1585	21.5004		20.391	-0.950221	1.02524	0.205758	0.278787	-0.31787	-2.11872	0.767566	1.10946		0.139892	-0.139892	-0.279784
APPGRPEAQPPPLSSEHKEPVAGDAVPGPKDGSAPEVR	VGF	1.45443e+07	1.38529e+07	2.31565e+06	6.35326e+06	1.64952e+07	1.91769e+07	8.83322e+06	7.46284e+06	140359	446139	1.92996e+06	3.39061e+06	6.30484e+06	7.22561e+06	7.98128e+06	7.03501e+06		1.41986e+07	4.33446e+06	1.7836e+07	3.8016e+06	293249	2.66028e+06	6.76522e+06	7.50815e+06		23.7592	22.0474	24.0883	21.8582	18.1618	21.3431	22.6897	22.84		22.0985	1.66077	-0.0510532	1.98982	-0.240297	-3.93671	-0.755325	0.591233	0.741553		0.839811	-0.839811	-1.67962
KAPSGRM(+15.99)SIVKNLQNLDPSHRISD	CCK	6.31868e+06	9.81504e+06	1.99991e+07	1.23858e+07	1.33052e+07	1.44914e+07	1.47161e+07	1.70547e+07	1.20521e+07	1.21766e+07	1.2729e+07	1.42712e+07	1.66262e+07	1.59976e+07	2.56552e+07	2.37991e+07		8.06686e+06	1.61924e+07	1.38983e+07	1.45534e+07	1.21144e+07	1.35001e+07	1.63119e+07	2.47272e+07		22.9436	23.9488	23.7284	23.7949	23.5302	23.6865	23.9594	24.5596		23.7689	-0.825342	0.179899	-0.0405116	0.0259325	-0.238704	-0.0824527	0.190503	0.790676		-0.165006	0.165006	0.330011
PEIINSNQV	SCG2	7.35435e+06	4.95197e+06	9.87842e+06	8.02204e+06	5.59484e+06	4.45471e+06	5.69422e+06	7.08828e+06	7.61852e+06	7.89092e+06	8.14765e+06	8.45943e+06	9.70921e+06	1.07632e+07	3.77e+06	3.77978e+06		6.15316e+06	8.95023e+06	5.02477e+06	7.3534e+06	7.75472e+06	8.30354e+06	1.02362e+07	3.77489e+06		22.5529	23.0935	22.2606	22.81	22.8866	22.9853	23.2872	21.848		22.7155	-0.162619	0.377979	-0.454887	0.0944658	0.171128	0.269781	0.571664	-0.867511		-0.0362654	0.0362654	0.0725308
Q(-17.03)PVPPADPAGSGLQRAEEAPRR	CCK	3.19478e+06	1.07527e+07	1.50892e+06	1.23245e+06	7.26006e+06	7.36467e+06	5.77085e+06	5.62217e+06	6.43406e+06	7.59834e+06	6.20939e+06	8.37903e+06	5.60229e+06	5.88532e+06	2.38014e+06	3.94416e+06		6.97376e+06	1.37069e+06	7.31237e+06	6.02811e+06	7.0162e+06	7.29421e+06	5.7438e+06	3.16215e+06		22.7335	20.3865	22.8019	22.5233	22.7423	22.7983	22.4536	21.5925		22.254	0.479533	-1.8675	0.547934	0.269302	0.488285	0.544347	0.199602	-0.661499		-0.142684	0.142684	0.285368
VSQRTDGESRAHLG	CCK	1.32677e+06	1.18888e+06	2.55912e+06	2.34436e+06	928926	605528	743752	909498	1.03664e+06	468833	728426	306384	1.75878e+06	1.82911e+06	2.42339e+06	2.26877e+06		1.25782e+06	2.45174e+06	767227	973070	752737	517405	1.79394e+06	2.34608e+06		20.2625	21.2254	19.5493	19.8922	19.5218	18.9809	20.7747	21.1618		20.1711	0.0914251	1.0543	-0.62178	-0.27889	-0.649288	-1.19014	0.603629	0.990745		0.0612634	-0.0612634	-0.122527
VSQRTDGESRAHLGAL	CCK	2.31674e+06	2.21104e+06	2.89118e+06	4.40078e+06	1.01434e+06	913278	1.91789e+06	1.91667e+06	646072	846215	1.23065e+06	1.43181e+06	1.052e+06	1.60804e+06	1.77711e+06	1.95708e+06		2.26389e+06	3.64598e+06	963809	1.28137e+06	746143	1.33123e+06	1.33002e+06	1.8671e+06		21.1104	21.7979	19.8784	20.2893	19.5091	20.3443	20.343	20.8324		20.5131	0.597285	1.28479	-0.634699	-0.223828	-1.00399	-0.168759	-0.170073	0.319278		0.255887	-0.255887	-0.511773
TDGESRAHLGA	CCK	487351	376831	1.06805e+06	256548	359628	315813	351596	352763	642346	687113	219390	410380	516984	428261	1.10421e+06	810683		432091	662299	337721	497555	664730	314885	472622	957448		18.721	19.3371	18.3655	18.9245	19.3424	18.2645	18.8503	19.8688		18.9593	-0.238288	0.37786	-0.593791	-0.0347673	0.383146	-0.694797	-0.108934	0.909573		-0.122247	0.122247	0.244493
LTQPVPPADPAGSGLQRAEEAPRRQL	CCK	2.65925e+06	1.84743e+06	1.88174e+07	1.58764e+07	6.64069e+06	1.28276e+06	6.73103e+06	2.6372e+06	1.5624e+06	2.05282e+06	4.39133e+06	5.6626e+06	9.85815e+06	9.68409e+06	7.10579e+06	8.78955e+06		2.25334e+06	1.73469e+07	3.96173e+06	2.0998e+06	1.80761e+06	5.02697e+06	9.77112e+06	7.94767e+06		21.1036	24.0482	21.9177	21.0018	20.7857	22.2613	23.2201	22.9221		22.1576	-1.05392	1.89062	-0.239856	-1.15573	-1.3719	0.103703	1.06254	0.764547		-0.139722	0.139722	0.279444
Q(-17.03)PVPPADPAGSGLQRAEEAPRRQLRV	CCK	1.33301e+06	636153	3.75427e+06	2.09064e+06	1.42933e+06	1.67877e+06	2.4311e+06	118847	718100	1.93833e+06	3.70441e+06	859059	1.68267e+06	5.02034e+06	2.56935e+06	142850		984584	2.92246e+06	1.55405e+06	418474	1.32821e+06	2.28173e+06	3.3515e+06	1.3561e+06		19.9092	21.4788	20.5676	18.6748	20.3411	21.1217	21.6764	20.371		20.5176	-0.608402	0.961194	0.0500465	-1.84278	-0.176501	0.604142	1.15882	-0.146522		-0.359985	0.359985	0.71997
QKIAEKFSQ	CHGB	1.71098e+06	1.41597e+06	2.0679e+06	2.45722e+06	908548	130877	1.96005e+06	1.94161e+06	2.25209e+06	1.794e+06	2.63208e+06	2.99679e+06	2.84759e+06	2.23385e+06	1.05998e+06	1.47376e+06		1.56347e+06	2.26256e+06	519713	2.09685e+06	2.02305e+06	2.81443e+06	2.54072e+06	1.26687e+06		20.5763	21.1095	18.9874	20.9998	20.9481	21.4244	21.2768	20.2728		20.6994	-0.123072	0.41013	-1.71204	0.300399	0.248705	0.72502	0.577411	-0.426554		-0.281146	0.281146	0.562291
VSQRTDGESRAHLGALL	CCK	1.1351e+07	1.25199e+07	2.04616e+07	1.57066e+07	1.08715e+07	1.2216e+07	1.31087e+07	1.66651e+07	1.05054e+07	9.08885e+06	8.31538e+06	9.50816e+06	1.25285e+07	1.001e+07	2.06021e+07	2.19774e+07		1.19354e+07	1.80841e+07	1.15438e+07	1.35853e+07	9.79713e+06	8.91177e+06	1.12693e+07	2.12898e+07		23.5087	24.1082	23.4606	23.6955	23.2239	23.0873	23.4259	24.3437		23.6067	-0.0979853	0.501485	-0.146125	0.0888057	-0.382807	-0.519453	-0.180843	0.736922		0.0865452	-0.0865452	-0.17309
VSQRTDGESRAHLGA	CCK	1.20142e+06	1.60753e+06	4.92355e+06	6.4382e+06	1.17241e+06	583731	497495	1.27931e+06	1.37751e+06	1.09637e+06	701009	827501	1.66027e+06	1.30665e+06	3.98592e+06	2.79943e+06		1.40448e+06	5.68087e+06	878070	1.32841e+06	1.23694e+06	764255	1.48346e+06	3.39268e+06		20.4216	22.4377	19.744	20.3413	20.2383	19.5437	20.5005	21.694		20.6151	-0.193536	1.82255	-0.871159	-0.27387	-0.376791	-1.07144	-0.114603	1.07886		0.120995	-0.120995	-0.24199
KAPSGRMSIVKNLQNLDPSHRISD	CCK	2.78379e+06	1.88516e+06	5.49701e+06	6.57318e+06	1.238e+06	1.63496e+06	4.73215e+06	7.04117e+06	5.29236e+06	2.12122e+06	3.9125e+06	1.44527e+06	5.66879e+06	7.33891e+06	4.65619e+06	7.75965e+06		2.33447e+06	6.03509e+06	1.43648e+06	6.16677e+06	3.70679e+06	2.67888e+06	6.50385e+06	6.20792e+06		21.1547	22.5249	20.4541	22.5561	21.8217	21.3532	22.6329	22.5657		21.8829	-0.728245	0.642035	-1.4288	0.673173	-0.0611708	-0.52971	0.749952	0.682769		-0.21046	0.21046	0.42092
GFRGPGPQL	CHGA	2.70914e+06	1.94939e+06	2.41762e+06	2.02551e+06	843907	848781	1.94011e+06	2.84596e+06	2.83655e+06	3.48169e+06	1.5261e+06	2.38048e+06	1.07128e+06	2.09783e+06	3.74595e+06	3.60483e+06		2.32926e+06	2.22157e+06	846344	2.84126e+06	3.15912e+06	1.95329e+06	1.58455e+06	3.67539e+06		21.1514	21.0831	19.6909	21.4381	21.5911	20.8975	20.5956	21.8095		21.0322	0.119287	0.0509896	-1.34127	0.405942	0.558935	-0.13468	-0.436512	0.77731		-0.191263	0.191263	0.382526
RDFSPSSA	VGF	3.11525e+06	2.48862e+06	8.66502e+06	7.57429e+06	3.48729e+06	4.35005e+06	3.17335e+06	3.03692e+06	3.1033e+06	2.026e+06	1.30724e+06	3.18806e+06	4.56758e+06	4.64781e+06	1.1143e+06	3.67602e+06		2.80193e+06	8.11966e+06	3.91867e+06	3.07011e+06	2.56465e+06	2.24765e+06	4.60769e+06	2.39516e+06		21.418	22.953	21.9019	21.5499	21.2903	21.1	22.1356	21.1917		21.6925	-0.274558	1.26044	0.209384	-0.142691	-0.40222	-0.592562	0.443064	-0.500858		0.263144	-0.263144	-0.526288
FRGPGPQL	CHGA	2.18366e+06	1.73337e+06	1.22533e+06	1.23708e+06	121287	134394	1.22347e+06	1.83711e+06	1.70326e+06	2.57866e+06	954702	2.02635e+06	950215	1.24428e+06	2.89052e+06	3.21893e+06		1.95851e+06	1.23121e+06	127841	1.77018e+06	2.14096e+06	1.49053e+06	1.09725e+06	3.05472e+06		20.9013	20.2316	16.964	20.7555	21.0298	20.5074	20.0655	21.5426		20.2497	0.651615	-0.018073	-3.28573	0.505755	0.780113	0.257678	-0.184257	1.2929		-0.536607	0.536607	1.07321
IVKNLQNLDPSHRISD	CCK	1.54619e+06	1.93669e+06	3.4432e+06	2.81845e+06	1.99504e+06	3.65423e+06	2.27914e+06	2.21824e+06	1.21276e+06	1.16931e+06	121580	139601	1.76276e+06	1.59625e+06	2.01226e+06	899129		1.74144e+06	3.13083e+06	2.82464e+06	1.7155e+06	1.19103e+06	130590	1.6795e+06	1.4557e+06		20.7318	21.5781	21.4296	20.7102	20.1838	16.9947	20.6796	20.4733		20.3476	0.384204	1.23047	1.08199	0.362554	-0.163861	-3.35295	0.33196	0.125635		0.764805	-0.764805	-1.52961
QNLDPSHRISD	CCK	2.07386e+06	613300	2.28692e+06	1.98157e+06	973068	1.00121e+06	2.05422e+06	595094	1.53658e+06	346786	1.12838e+06	2.36844e+06	506426	1.48329e+06	1.86748e+06	239685		1.34358e+06	2.13424e+06	987139	1.06584e+06	941681	1.74841e+06	994856	1.05358e+06		20.3577	21.0253	19.9129	20.0236	19.8449	20.7376	19.9241	20.0069		20.2291	0.12854	0.796182	-0.316217	-0.205558	-0.384231	0.508503	-0.304983	-0.222237		0.100737	-0.100737	-0.201474
QNLDPSHRIS	CCK	438084	932582	1.51634e+06	1.26873e+06	197108	127199	868527	408293	622624	544599	139213	135802	1.54703e+06	93304.6	209707	116907		685333	1.39254e+06	162153	515459	583612	137507	820166	163307		19.3864	20.4093	17.307	18.9755	19.1546	17.0692	19.6456	17.3172		18.6581	0.728344	1.75118	-1.3511	0.317395	0.496547	-1.58895	0.987455	-1.34087		0.361455	-0.361455	-0.72291
LEGQEEEEDNRDSSM(+15.99)KLSF	CHGA	1.76984e+06	6.48698e+06	1.44857e+07	1.31424e+07	5.55262e+06	3.75602e+06	7.00055e+06	6.40004e+06	1.42489e+07	1.32714e+07	1.02963e+07	9.87006e+06	7.91042e+06	7.00035e+06	2.07476e+07	2.12989e+07		4.12841e+06	1.38141e+07	4.65432e+06	1.03245e+07	1.37602e+07	1.00832e+07	7.45539e+06	2.10233e+07		21.9772	23.7196	22.1501	23.2996	23.714	23.2655	22.8299	24.3255		23.1602	-1.183	0.559475	-1.01002	0.139405	0.553835	0.105292	-0.330308	1.16532		-0.373536	0.373536	0.747071
RPKPQQFFG	TAC1	859317	116743	125332	1.88502e+06	447224	132499	850960	877964	120879	146416	599983	759593	120648	549576	1.26169e+06	1.64245e+06		488030	1.00517e+06	289861	499421	133648	679788	335112	1.45207e+06		18.8966	19.939	18.145	18.9299	17.0281	19.3747	18.3543	20.4697		18.8922	0.00445075	1.04685	-0.747157	0.037737	-1.86409	0.482564	-0.537877	1.57752		0.0854709	-0.0854709	-0.170942
PAGSGLQRAEEAPRRQ	CCK	5.24843e+06	4.60886e+06	7.63046e+06	6.24397e+06	2.25862e+06	2.86488e+06	3.51387e+06	3.11633e+06	5.22123e+06	3.9436e+06	3.89679e+06	4.53292e+06	5.95184e+06	4.76713e+06	6.64463e+06	7.6727e+06		4.92864e+06	6.93721e+06	2.56175e+06	4.16878e+06	4.58242e+06	4.21485e+06	5.35949e+06	7.15866e+06		22.2328	22.7259	21.2887	21.9912	22.1277	22.0071	22.3537	22.7713		22.1873	0.0454808	0.538647	-0.89858	-0.196084	-0.0596012	-0.180228	0.166385	0.583981		-0.127634	0.127634	0.255268
PAGSGLQRAEEAPRRQL	CCK	1.77356e+07	1.78919e+07	3.69206e+07	4.56477e+07	2.06979e+07	1.24778e+07	1.63552e+07	1.63216e+07	2.41977e+07	2.95517e+07	1.50315e+07	1.47225e+07	2.05189e+07	1.657e+07	5.08646e+07	4.24238e+07		1.78138e+07	4.12841e+07	1.65878e+07	2.02596e+07	2.68747e+07	1.4877e+07	1.85444e+07	4.66442e+07		24.0865	25.2991	23.9836	24.2721	24.6797	23.8266	24.1445	25.4752		24.4709	-0.384424	0.828171	-0.487291	-0.198808	0.208832	-0.644332	-0.32643	1.00428		-0.0605879	0.0605879	0.121176
YGGFM(+15.99)RF	PENK	1.739e+06	1.55059e+06	4.04843e+06	3.79997e+06	2.31148e+06	1.97603e+06	2.3339e+06	3.43009e+06	1.21819e+06	1.65484e+06	1.08471e+06	1.62013e+06	2.08725e+06	2.35118e+06	3.2544e+06	4.26336e+06		1.64479e+06	3.9242e+06	2.14375e+06	2.32414e+06	1.43651e+06	1.35242e+06	2.21922e+06	3.75888e+06		20.6495	21.904	21.0317	21.1483	20.4541	20.3671	21.0816	21.8419		21.0598	-0.410296	0.844199	-0.028061	0.0884956	-0.605631	-0.692658	0.0218494	0.782102		0.123584	-0.123584	-0.247169
[truncated: 1 more columns]
