# Supplementary material for: Dysregulation of Neuropeptide and Tau Peptide Signatures in Human Alzheimer’s Disease Brain
Source: ACS Chem Neurosci. 2022 Jun 27;13(13):1992–2005. doi: 10.1021/acschemneuro.2c00222 (PMC9264367; doi:10.1021/acschemneuro.2c00222)
Supplement: Supplementary file 8 — cn2c00222_si_008.xlsx [file cn2c00222_si_008.xlsx]

## Sheet: protein-peptides
Protein ID	Protein Accession	Peptide	-10lgP	Mass	ppm	m/z	z
23	sp|Q14204|DYHC1_HUMAN	R.HEALLYTWLAEHKPLVLC(+57.02)GPPGSGK.T	149.88	2772.44	3.2	694.12	4
23	sp|Q14204|DYHC1_HUMAN	R.VLRPQVTAVAQQNQGEVPEPQDMK.V	137.67	2661.35	2.7	888.128	3
23	sp|Q14204|DYHC1_HUMAN	R.HYLDFINHYANLFHEK.R	137.1	2059.99	4.6	516.007	4
23	sp|Q14204|DYHC1_HUMAN	R.TLHTTASNWLHLIPQTLSHLK.R	137	2410.31	1.9	804.446	3
23	sp|Q14204|DYHC1_HUMAN	K.SPLVMDVLNIQGVQR.S	132.12	1667.9	4.9	834.963	2
23	sp|Q14204|DYHC1_HUMAN	R.GIFEALRPLETLPVEGLIR.I	129.63	2122.21	6.1	708.417	3
23	sp|Q14204|DYHC1_HUMAN	K.LVAEDIPLLFSLLSDVFPGVQYHR.G	128.27	2727.46	7.1	910.168	3
23	sp|Q14204|DYHC1_HUMAN	R.SAC(+57.02)DTVDTWLDDTAK.G	128.13	1696.72	1.5	849.371	2
23	sp|Q14204|DYHC1_HUMAN	K.MQMLEDEDDLAYAETEK.K	126.07	2029.85	1.3	1015.93	2
23	sp|Q14204|DYHC1_HUMAN	K.NIHVC(+57.02)LGGLFVPEAYITATR.Q	124.23	2230.16	5.3	1116.09	2
23	sp|Q14204|DYHC1_HUMAN	K.LVPLLLEDGGEAPAALEAALEEK.S	124.11	2347.25	6.9	1174.64	2
23	sp|Q14204|DYHC1_HUMAN	K.VEDPTFLNQLQSGVNR.W	123.99	1815.91	2	908.965	2
23	sp|Q14204|DYHC1_HUMAN	R.NVAQYNANHPDFPMQIEQLER.Y	123.79	2513.18	3.3	838.735	3
23	sp|Q14204|DYHC1_HUMAN	R.VLTLSEDSPYETLHSFISNAVAPFFK.S	123.68	2911.46	-0.1	971.495	3
23	sp|Q14204|DYHC1_HUMAN	K.GKEDEGEEAASPMLQIQR.D	123.44	1986.93	0.3	663.318	3
23	sp|Q14204|DYHC1_HUMAN	R.FNRYPLIIDPSGQATEFIMNEYKDR.K	123.31	3016.48	1.1	755.127	4
23	sp|Q14204|DYHC1_HUMAN	R.SWSHYTVPAGMTVIQWVSDFSER.I	123.29	2682.25	4.4	895.096	3
23	sp|Q14204|DYHC1_HUMAN	K.AHQANQLYPFAISLIESVR.T	123.27	2156.14	2	719.721	3
23	sp|Q14204|DYHC1_HUMAN	R.M(+15.99)LSAVSQQVQC(+57.02)IQEALR.E	122.28	1975.98	1.7	989	2
23	sp|Q14204|DYHC1_HUMAN	R.TYAEPLTAAMVEFYTMSQER.F	122.07	2337.07	3.1	1169.54	2
23	sp|Q14204|DYHC1_HUMAN	K.MDLEKPNYIVPDYMPVVYDK.L	121.96	2428.17	2.5	1215.1	2
23	sp|Q14204|DYHC1_HUMAN	K.ALEHAFQLEHIMDLTR.L	121.86	1922.97	2.9	641.998	3
23	sp|Q14204|DYHC1_HUMAN	K.EALELTDTGLLSGSEER.V	121.83	1818.88	3.6	910.453	2
23	sp|Q14204|DYHC1_HUMAN	K.LDRDPASGTALQEISFWLNLER.A	121.29	2530.28	0.4	844.435	3
23	sp|Q14204|DYHC1_HUMAN	R.GMLHQDHITFAMLLAR.I	120.96	1852.94	1.5	618.656	3
23	sp|Q14204|DYHC1_HUMAN	K.AEVDMDTDAPQVSHKPGGEPK.I	120.89	2207.02	3.8	736.682	3
23	sp|Q14204|DYHC1_HUMAN	K.EDEGEEAASPMLQIQR.D	120.88	1801.82	0.9	901.916	2
23	sp|Q14204|DYHC1_HUMAN	K.AVDDLNLHSYSNLPIWVNK.L	120.59	2197.12	5.8	1099.57	2
23	sp|Q14204|DYHC1_HUMAN	R.HVPVVYVDYPGPASLTQIYGTFNR.A	120.49	2692.36	5.6	898.467	3
23	sp|Q14204|DYHC1_HUMAN	K.IAFIMDESNVLDSGFLER.M	120.11	2055	2.8	1028.51	2
23	sp|Q14204|DYHC1_HUMAN	R.FTQDTQPHYIYSPR.E	119.98	1751.83	4.1	876.924	2
23	sp|Q14204|DYHC1_HUMAN	R.MLSAVSQQVQC(+57.02)IQEALR.E	119.75	1959.99	5.2	981.006	2
23	sp|Q14204|DYHC1_HUMAN	R.ENFIPTIVNFSAEEISDAIR.E	119.68	2264.13	0.5	1133.07	2
23	sp|Q14204|DYHC1_HUMAN	R.ITNQVIYLNPPIEEC(+57.02)R.Y	119.67	1957.99	2.6	980.006	2
23	sp|Q14204|DYHC1_HUMAN	K.VLQLYQITQINHGLMMVGPSGSGK.S	119.08	2570.34	2.1	857.787	3
23	sp|Q14204|DYHC1_HUMAN	K.LEHLITELVHQR.D	117.6	1486.83	2.6	372.715	4
23	sp|Q14204|DYHC1_HUMAN	R.EVWNTYELDLVNYQNK.C	117.47	2026.96	1.6	1014.49	2
23	sp|Q14204|DYHC1_HUMAN	R.SELEEQQMHLNVGLR.K	117.39	1781.87	4.4	891.948	2
23	sp|Q14204|DYHC1_HUMAN	K.VTDFGDKVEDPTFLNQLQSGVNR.W	117.1	2578.27	6.7	860.435	3
23	sp|Q14204|DYHC1_HUMAN	R.EAIVNSC(+57.02)VFVHQTLHQANAR.L	117.04	2293.14	3.2	765.389	3
23	sp|Q14204|DYHC1_HUMAN	R.MNTLLANGEVPGLFEGDEYATLMTQC(+57.02)K.E	116.99	3001.39	9.9	1001.48	3
23	sp|Q14204|DYHC1_HUMAN	K.DSAIQQQVANLQMK.I	116.55	1572.79	2	787.405	2
23	sp|Q14204|DYHC1_HUMAN	R.IQFVGAC(+57.02)NPPTDPGR.K	116.51	1627.78	2.6	814.898	2
23	sp|Q14204|DYHC1_HUMAN	R.SLETC(+57.02)MYDHK.T	115.97	1282.53	3.1	642.275	2
23	sp|Q14204|DYHC1_HUMAN	K.FLSDPQVHTVLVER.S	115.61	1638.87	3.6	820.447	2
23	sp|Q14204|DYHC1_HUMAN	K.VFYEEELDVPLVLFNEVLDHVLR.I	114.92	2786.45	0.4	929.825	3
23	sp|Q14204|DYHC1_HUMAN	R.YPLIIDPSGQATEFIMNEYK.D	114.3	2328.13	1.4	1165.08	2
23	sp|Q14204|DYHC1_HUMAN	K.DFPLNDLLSATELDKIRQALVAIFTHLR.K	114.25	3208.76	5.1	803.202	4
23	sp|Q14204|DYHC1_HUMAN	R.TPVIDADKPVSSQLR.V	114.23	1624.88	0.7	813.447	2
23	sp|Q14204|DYHC1_HUMAN	K.DHLYGTLDPNTR.E	113.84	1400.67	1.5	701.342	2
23	sp|Q14204|DYHC1_HUMAN	R.MPDGPVALEESYSAVMGIVSEVEQYVK.V	113.24	2926.4	2.3	976.476	3
23	sp|Q14204|DYHC1_HUMAN	R.ALPDMEVVGLNFSSATTPELLLK.T	112.94	2444.29	3.9	1223.16	2
23	sp|Q14204|DYHC1_HUMAN	R.WQASSLPADDLC(+57.02)TENAIMLK.R	112.92	2262.07	4	1132.04	2
23	sp|Q14204|DYHC1_HUMAN	K.NVHLAPGWLMQLEK.K	112.68	1634.86	3	818.44	2
23	sp|Q14204|DYHC1_HUMAN	R.NLHVVFTMNPSSEGLK.D	112.12	1771.89	5.3	886.958	2
23	sp|Q14204|DYHC1_HUMAN	K.LC(+57.02)DEQLSSQSHYDFGLR.A	111.9	2053.92	-1.4	1027.96	2
23	sp|Q14204|DYHC1_HUMAN	K.NYMSNPSYNYEIVNR.A	111.84	1862.83	4.4	932.424	2
23	sp|Q14204|DYHC1_HUMAN	K.FGQMLGSNMTEFHSQISK.S	111.83	2040.94	1.7	681.322	3
23	sp|Q14204|DYHC1_HUMAN	K.GWENHVEGQK.L	111.8	1182.54	1.7	592.279	2
23	sp|Q14204|DYHC1_HUMAN	K.VEPAVIEAQNAVK.S	111.18	1366.75	2.9	684.382	2
23	sp|Q14204|DYHC1_HUMAN	R.NLHVVFTMNPSSEGLKDR.A	111.14	2043.02	3.4	682.016	3
23	sp|Q14204|DYHC1_HUMAN	K.DFPLNDLLSATELDK.I	110.76	1689.85	5.6	845.935	2
23	sp|Q14204|DYHC1_HUMAN	K.LALESIC(+57.02)LLLGESTTDWK.Q	110.32	2048.05	8.7	1025.04	2
23	sp|Q14204|DYHC1_HUMAN	K.M(+15.99)QMLEDEDDLAYAETEK.K	109.93	2045.84	2.7	1023.93	2
23	sp|Q14204|DYHC1_HUMAN	K.EGLMLDSHEELYK.W	109.46	1562.73	3.5	782.374	2
23	sp|Q14204|DYHC1_HUMAN	K.AMSRPILYSNWLSK.D	109.33	1664.87	2.9	555.966	3
23	sp|Q14204|DYHC1_HUMAN	R.ALPDM(+15.99)EVVGLNFSSATTPELLLK.T	109.2	2460.28	-0.2	1231.15	2
23	sp|Q14204|DYHC1_HUMAN	R.ILDDDTIITTLENLK.R	108.66	1715.92	4.1	858.971	2
23	sp|Q14204|DYHC1_HUMAN	R.QNLFTTWSHHLQQANIQFR.T	107.54	2368.18	2.6	593.054	4
23	sp|Q14204|DYHC1_HUMAN	K.LMHVAYEEFEK.V	107.48	1394.65	3.6	698.337	2
23	sp|Q14204|DYHC1_HUMAN	K.WAIAQLNYADMLK.R	107.41	1535.78	4	768.901	2
23	sp|Q14204|DYHC1_HUMAN	R.AWTQVLLGQAEDK.A	107.32	1457.75	1	729.884	2
23	sp|Q14204|DYHC1_HUMAN	K.MDLEKPNYIVPDYMPVVYDKLPQPPSHR.E	107.06	3340.66	1.4	836.174	4
23	sp|Q14204|DYHC1_HUMAN	R.M(+15.99)NTLLANGEVPGLFEGDEYATLMTQC(+57.02)K.E	106.97	3017.38	0	1006.8	3
23	sp|Q14204|DYHC1_HUMAN	K.LSLSNAISTALPLTQLR.W	106.58	1797.04	2	899.527	2
23	sp|Q14204|DYHC1_HUMAN	K.QALETVNDYNPLMK.D	106.07	1634.8	0.7	818.407	2
23	sp|Q14204|DYHC1_HUMAN	R.QLIAQVMLYSQGFR.T	105.89	1652.87	3.3	551.966	3
23	sp|Q14204|DYHC1_HUMAN	R.YPLIIDPSGQATEFIM(+15.99)NEYK.D	105.82	2344.13	3	1173.08	2
23	sp|Q14204|DYHC1_HUMAN	K.VSPDMAIFITMNPGYAGR.S	105.64	1938.93	5	970.479	2
23	sp|Q14204|DYHC1_HUMAN	R.FYFVGDEDLLEIIGNSK.N	105.37	1957.97	5.9	979.997	2
23	sp|Q14204|DYHC1_HUMAN	K.QTDVLQQLSIQMANAK.F	105.16	1786.92	4.2	894.473	2
23	sp|Q14204|DYHC1_HUMAN	K.TPVSITEHPK.I	104.8	1107.59	2	554.805	2
23	sp|Q14204|DYHC1_HUMAN	K.VAEVLFDAADANAIEEVNLAYENVK.E	103.88	2706.34	5.9	903.125	3
23	sp|Q14204|DYHC1_HUMAN	K.DFPLNDLLSATELDKIR.Q	103.64	1959.03	6.2	980.529	2
23	sp|Q14204|DYHC1_HUMAN	R.QNLDALLNQLK.S	103.48	1268.71	3.4	635.364	2
23	sp|Q14204|DYHC1_HUMAN	R.VQVALEELQDLKGVWSELSK.V	103.38	2270.22	6.6	757.751	3
23	sp|Q14204|DYHC1_HUMAN	R.FVAWMNGLSVYQIK.V	103.25	1654.85	7.2	828.44	2
23	sp|Q14204|DYHC1_HUMAN	K.SPLVM(+15.99)DVLNIQGVQR.S	102.48	1683.9	1.4	842.957	2
23	sp|Q14204|DYHC1_HUMAN	K.LNTQEIFDDWAR.K	102.42	1506.71	1	754.363	2
23	sp|Q14204|DYHC1_HUMAN	R.YPLIIDPSGQATEFIMNEYKDR.K	102.41	2599.26	7.2	867.434	3
23	sp|Q14204|DYHC1_HUMAN	K.VQADEQFGIWLDSSSPEQTVPYLWSEETPATPIGQAIHR.L	102.33	4382.11	0	1096.54	4
23	sp|Q14204|DYHC1_HUMAN	K.IAELEMGLLHLQQNIEIPEISLPIHPMITNVAK.Q	102.33	3704	4.4	927.013	4
23	sp|Q14204|DYHC1_HUMAN	K.TKPVTGNLRPEEALQALTIYEGK.F	102.2	2527.36	2.4	843.464	3
23	sp|Q14204|DYHC1_HUMAN	R.ILDDDTIITTLENLKR.E	102.08	1872.02	4.7	625.017	3
23	sp|Q14204|DYHC1_HUMAN	R.EHSNPNYDK.T	101.93	1102.47	0.2	552.241	2
23	sp|Q14204|DYHC1_HUMAN	K.VNFLPEIITLSK.E	101.8	1372.8	1	687.406	2
23	sp|Q14204|DYHC1_HUMAN	K.DYIPVDQEELR.D	101.69	1375.66	2.5	688.84	2
23	sp|Q14204|DYHC1_HUMAN	R.GEAVDEGEIAENLPEQEILIQSVC(+57.02)ETMVPK.L	101.58	3326.59	1.9	1109.87	3
23	sp|Q14204|DYHC1_HUMAN	R.DPTVEFPPDLC(+57.02)SR.V	101.56	1531.7	3.6	766.859	2
23	sp|Q14204|DYHC1_HUMAN	K.TFDHYC(+57.02)EYR.R	101.48	1289.51	0.5	645.764	2
23	sp|Q14204|DYHC1_HUMAN	K.NYM(+15.99)SNPSYNYEIVNR.A	101.43	1878.82	1.5	940.419	2
23	sp|Q14204|DYHC1_HUMAN	R.DAATIMQPYFTSNGLVTK.A	101.31	1955.97	3.9	978.994	2
23	sp|Q14204|DYHC1_HUMAN	K.ASVVTLPVYLNFTR.A	101.02	1578.88	3.6	790.449	2
23	sp|Q14204|DYHC1_HUMAN	R.VLRPQVTAVAQQNQGEVPEPQDM(+15.99)K.V	101	2677.35	4.6	893.461	3
23	sp|Q14204|DYHC1_HUMAN	R.LAETVFNFQEK.V	100.91	1324.67	2.2	663.342	2
23	sp|Q14204|DYHC1_HUMAN	K.YTGEDFDEDLR.T	100.39	1358.56	3.2	680.291	2
23	sp|Q14204|DYHC1_HUMAN	K.EEYAVLISEAQAIK.A	100.32	1562.82	2.4	782.419	2
23	sp|Q14204|DYHC1_HUMAN	K.EDEGEEAASPM(+15.99)LQIQR.D	100.18	1817.81	3.4	909.915	2
23	sp|Q14204|DYHC1_HUMAN	K.VAAPDVVVPTLDTVRHEALLYTWLAEHKPLVLC(+57.02)GPPGSGK.T	99.57	4305.3	5.6	718.561	6
23	sp|Q14204|DYHC1_HUMAN	K.VMSQEIQEQLHK.Q	99.52	1468.73	3.4	735.377	2
23	sp|Q14204|DYHC1_HUMAN	R.ESPEVLLTLDILK.H	99.06	1468.84	3.1	735.429	2
23	sp|Q14204|DYHC1_HUMAN	R.VLLTTQGVDMISK.M	99.04	1403.77	2	702.893	2
23	sp|Q14204|DYHC1_HUMAN	K.VPQIEVETHK.V	98.98	1178.63	3.2	590.324	2
23	sp|Q14204|DYHC1_HUMAN	R.FGNPLLVQDVESYDPVLNPVLNR.E	98.66	2597.35	1.7	866.792	3
23	sp|Q14204|DYHC1_HUMAN	K.GTVGEPTYDAEFQHFLR.G	98.02	1965.92	1.8	656.316	3
23	sp|Q14204|DYHC1_HUMAN	R.C(+57.02)YLTMTQALEAR.L	97.97	1455.69	1.6	728.851	2
23	sp|Q14204|DYHC1_HUMAN	R.C(+57.02)LGSLFSMLHQAC(+57.02)R.N	97.53	1678.77	4.1	560.601	3
23	sp|Q14204|DYHC1_HUMAN	R.FNRYPLIIDPSGQATEFIMNEYK.D	97.38	2745.35	-1.2	916.122	3
23	sp|Q14204|DYHC1_HUMAN	R.SIPLDEGEDEAQR.R	97.27	1457.66	3	729.841	2
23	sp|Q14204|DYHC1_HUMAN	K.VAAPDVVVPTLDTVR.H	97.07	1550.87	0.4	517.963	3
23	sp|Q14204|DYHC1_HUMAN	R.GEAVDEGEIAENLPEQEILIQSVC(+57.02)ETM(+15.99)VPK.L	96.75	3342.58	3	1115.21	3
23	sp|Q14204|DYHC1_HUMAN	K.SRQELEQHSVDTASTSDAVTFITYVQSLK.R	96.69	3239.59	3.8	810.909	4
23	sp|Q14204|DYHC1_HUMAN	R.SSLQSQC(+57.02)LNEVLK.A	96.63	1504.76	1.5	753.386	2
23	sp|Q14204|DYHC1_HUMAN	K.VFEEDALSWEDK.L	96.56	1466.66	2.3	734.337	2
23	sp|Q14204|DYHC1_HUMAN	R.GNEIVLSAGSTPR.I	96.51	1299.68	3.6	650.849	2
23	sp|Q14204|DYHC1_HUMAN	R.C(+57.02)VLNWFGDWSTEALYQVGK.E	96.5	2272.06	0.7	1137.04	2
23	sp|Q14204|DYHC1_HUMAN	R.IQGLTVEQAEAVVR.L	96.4	1511.83	3.1	756.925	2
23	sp|Q14204|DYHC1_HUMAN	K.FNYGFEYLGVQDK.L	96.27	1578.74	0.9	790.376	2
23	sp|Q14204|DYHC1_HUMAN	K.FGQM(+15.99)LGSNMTEFHSQISK.S	96.24	2056.93	2.5	686.654	3
23	sp|Q14204|DYHC1_HUMAN	K.EFGPVVIDYGK.V	96.2	1222.62	1.4	612.32	2
23	sp|Q14204|DYHC1_HUMAN	K.DSAIQQQVANLQM(+15.99)K.I	95.99	1588.79	1	795.402	2
23	sp|Q14204|DYHC1_HUMAN	R.TSFLDDAFR.K	95.45	1070.5	2	536.26	2
23	sp|Q14204|DYHC1_HUMAN	R.WTDENIDTVALK.H	95.43	1403.69	3.8	702.857	2
23	sp|Q14204|DYHC1_HUMAN	R.TPNGVVLAPVQLGK.W	95.15	1391.81	2.2	696.916	2
23	sp|Q14204|DYHC1_HUMAN	R.TEYLSNADER.L	94.83	1196.53	2.8	599.274	2
23	sp|Q14204|DYHC1_HUMAN	K.TLMAQSIYGGR.V	94.8	1195.6	3.3	598.81	2
23	sp|Q14204|DYHC1_HUMAN	K.VSPDMAIFITM(+15.99)NPGYAGR.S	94.79	1954.93	3	978.474	2
23	sp|Q14204|DYHC1_HUMAN	R.QDLADVVQVC(+57.02)EGK.K	94.5	1459.7	2.7	730.858	2
23	sp|Q14204|DYHC1_HUMAN	K.IAFIM(+15.99)DESNVLDSGFLER.M	94.5	2070.99	3.2	1036.51	2
23	sp|Q14204|DYHC1_HUMAN	K.VQYPQSQAC(+57.02)K.M	94.42	1207.57	3.3	604.792	2
23	sp|Q14204|DYHC1_HUMAN	R.QALVAIFTHLR.K	94.23	1267.74	1.7	634.878	2
23	sp|Q14204|DYHC1_HUMAN	R.TTDLLTDWEK.T	93.35	1220.59	3.6	611.306	2
23	sp|Q14204|DYHC1_HUMAN	R.TDSTSDGRPAWMR.T	92.96	1478.66	2.1	493.894	3
23	sp|Q14204|DYHC1_HUMAN	K.NVHLAPGWLM(+15.99)QLEK.K	92.93	1650.86	6	551.296	3
23	sp|Q14204|DYHC1_HUMAN	R.TLHTTASNWLHLIPQTLSHLKR.T	92.85	2566.41	0.9	428.743	6
23	sp|Q14204|DYHC1_HUMAN	K.MVVLSLPR.I	92.83	913.542	1.4	457.779	2
23	sp|Q14204|DYHC1_HUMAN	K.IKETVDQVEELRR.D	91.59	1613.87	1.8	404.476	4
23	sp|Q14204|DYHC1_HUMAN	R.KFLSDPQVHTVLVER.S	91.55	1766.97	5.2	590	3
23	sp|Q14204|DYHC1_HUMAN	R.DLPPVSGSIIWAK.Q	91.46	1381.76	1.7	691.889	2
23	sp|Q14204|DYHC1_HUMAN	K.EQPWVSVQPR.K	91.4	1224.63	1.4	613.321	2
23	sp|Q14204|DYHC1_HUMAN	K.DLFQVAFNR.V	90.86	1108.57	4.9	555.293	2
23	sp|Q14204|DYHC1_HUMAN	R.QYASYEFVQR.L	90.44	1289.6	3.3	645.811	2
23	sp|Q14204|DYHC1_HUMAN	R.QELEQHSVDTASTSDAVTFITYVQSLK.R	90.36	2996.46	2.5	999.83	3
23	sp|Q14204|DYHC1_HUMAN	R.EWTDGLFTHVLR.K	89.92	1472.74	4.4	737.381	2
23	sp|Q14204|DYHC1_HUMAN	R.IFVGLC(+57.02)QVGAWGC(+57.02)FDEFNR.L	89.52	2274.03	5.3	1138.03	2
23	sp|Q14204|DYHC1_HUMAN	R.FHATVSFDTDTGLK.Q	89.21	1537.74	-5.8	769.873	2
23	sp|Q14204|DYHC1_HUMAN	R.WQASSLPADDLC(+57.02)TENAIM(+15.99)LK.R	89.02	2278.06	3.8	1140.04	2
23	sp|Q14204|DYHC1_HUMAN	K.HLLPVETQR.F	88.77	1091.61	2.2	546.813	2
23	sp|Q14204|DYHC1_HUMAN	R.QPQGHLLLIGVSGAGK.T	88.48	1573.89	3.2	525.64	3
23	sp|Q14204|DYHC1_HUMAN	K.TMTLFSALR.A	88.34	1038.55	2.9	520.285	2
23	sp|Q14204|DYHC1_HUMAN	R.VQVALEELQDLK.G	88.13	1383.76	4	692.89	2
23	sp|Q14204|DYHC1_HUMAN	R.TFSSIPVSR.I	87.41	992.529	1.8	497.273	2
23	sp|Q14204|DYHC1_HUMAN	R.AATSPALFNR.C	87.39	1046.55	3.1	524.284	2
23	sp|Q14204|DYHC1_HUMAN	K.SFEWLSQMR.F	87.29	1182.55	4.3	592.284	2
23	sp|Q14204|DYHC1_HUMAN	K.LLAESVTEVEIFGK.A	87.23	1533.83	1.7	767.923	2
23	sp|Q14204|DYHC1_HUMAN	R.LGGSPFGPAGTGK.T	87.16	1144.59	3.9	573.303	2
23	sp|Q14204|DYHC1_HUMAN	R.FQSISTEFLALMK.K	87.11	1513.79	2.5	757.902	2
23	sp|Q14204|DYHC1_HUMAN	R.VTFVNFTVTR.S	87.02	1182.64	3.9	592.329	2
23	sp|Q14204|DYHC1_HUMAN	K.DIQMPDGIR.R	86.68	1043.51	2.2	522.762	2
23	sp|Q14204|DYHC1_HUMAN	K.RQWIVFDGDVDPEWVENLNSVLDDNK.L	86.33	3101.47	6.7	1034.84	3
23	sp|Q14204|DYHC1_HUMAN	R.LFLTMEINPK.V	86.22	1204.65	1.4	603.334	2
23	sp|Q14204|DYHC1_HUMAN	K.ATSIDPNTYITWIDK.Y	85.7	1736.86	6.2	869.444	2
23	sp|Q14204|DYHC1_HUMAN	K.NANEMFRIFSRFNALFVRPHIR.G	85.67	2734.44	-0.1	547.895	5
23	sp|Q14204|DYHC1_HUMAN	K.TSAPITC(+57.02)ELLNK.Q	85.6	1345.69	1.9	673.854	2
23	sp|Q14204|DYHC1_HUMAN	K.YATLATVSR.C	85.48	980.529	1.5	491.272	2
23	sp|Q14204|DYHC1_HUMAN	K.TFSEILNR.V	85.04	978.513	1.3	490.265	2
23	sp|Q14204|DYHC1_HUMAN	K.QLQNISLAAASGGAK.E	84.95	1427.77	1.9	714.895	2
23	sp|Q14204|DYHC1_HUMAN	K.ETVDQVEELR.R	84.81	1216.59	2.9	609.306	2
23	sp|Q14204|DYHC1_HUMAN	K.QALETVNDYNPLM(+15.99)K.D	84.27	1650.79	-2.1	826.402	2
23	sp|Q14204|DYHC1_HUMAN	K.LYQEMFAWK.M	83.92	1214.58	2.6	608.298	2
23	sp|Q14204|DYHC1_HUMAN	K.EGTEAWEAAMK.R	83.51	1221.53	3.5	611.776	2
23	sp|Q14204|DYHC1_HUMAN	K.VDDLLIIEEK.I	83.36	1185.65	2.2	593.833	2
23	sp|Q14204|DYHC1_HUMAN	R.YQVGVHYELTEEEK.F	82.88	1722.81	1.6	575.278	3
23	sp|Q14204|DYHC1_HUMAN	R.FNALFVRPHIR.G	82.66	1368.78	0.2	343.202	4
23	sp|Q14204|DYHC1_HUMAN	R.KLVPLLLEDGGEAPAALEAALEEK.S	82.6	2475.35	5.7	826.128	3
23	sp|Q14204|DYHC1_HUMAN	R.VDNEFDQR.L	82.45	1021.45	1.9	511.731	2
23	sp|Q14204|DYHC1_HUMAN	K.VM(+15.99)SQEIQEQLHK.Q	82.02	1484.73	2.6	495.918	3
23	sp|Q14204|DYHC1_HUMAN	K.YEFGESDLR.S	81.3	1114.49	2.8	558.255	2
23	sp|Q14204|DYHC1_HUMAN	K.LRQNLDALLNQLK.S	81.24	1537.89	3.1	513.64	3
23	sp|Q14204|DYHC1_HUMAN	K.HFPNIDR.E	80.64	897.446	4.3	449.732	2
23	sp|Q14204|DYHC1_HUMAN	K.WQALLVQIR.K	80.43	1125.67	0.1	563.84	2
23	sp|Q14204|DYHC1_HUMAN	R.NTISLLVAGLK.K	80.26	1127.69	2.6	564.854	2
23	sp|Q14204|DYHC1_HUMAN	R.EYQTQLIQR.V	80.08	1177.61	3	589.814	2
23	sp|Q14204|DYHC1_HUMAN	R.ASLAC(+57.02)GPMVK.W	79.87	1032.51	2.3	517.263	2
23	sp|Q14204|DYHC1_HUMAN	R.TVENIKDPLFR.F	78.94	1330.72	2.9	666.371	2
23	sp|Q14204|DYHC1_HUMAN	R.SIPLDEGEDEAQRR.R	78.46	1613.76	4	538.931	3
23	sp|Q14204|DYHC1_HUMAN	K.WFTSQVIR.N	78.17	1035.55	3.4	518.784	2
23	sp|Q14204|DYHC1_HUMAN	K.ALEHAFQLEHIM(+15.99)DLTR.L	78.14	1938.96	1.4	485.748	4
23	sp|Q14204|DYHC1_HUMAN	R.QMVEHGGFYR.T	77.86	1222.56	0.9	612.285	2
23	sp|Q14204|DYHC1_HUMAN	K.WLVLFC(+57.02)DEINLPDMDK.Y	77.63	2006.95	7.8	1004.49	2
23	sp|Q14204|DYHC1_HUMAN	K.KYEFGESDLR.S	77.5	1242.59	4.3	622.304	2
23	sp|Q14204|DYHC1_HUMAN	R.SNLPDNLK.K	77.32	899.471	1.3	450.743	2
23	sp|Q14204|DYHC1_HUMAN	R.LEGVEGVAHIIDPK.A	77.1	1475.8	2.7	492.941	3
23	sp|Q14204|DYHC1_HUMAN	R.GWDDLFNK.V	76.98	993.456	1.9	497.736	2
23	sp|Q14204|DYHC1_HUMAN	K.LPQPPSHR.E	76.54	930.504	1.5	466.26	2
23	sp|Q14204|DYHC1_HUMAN	K.ETVDQVEELRR.D	76.49	1372.69	2.1	458.573	3
23	sp|Q14204|DYHC1_HUMAN	R.MLSAVSQQVQC(+57.02)IQEALREHSNPNYDK.T	76.41	3044.44	1.7	762.12	4
23	sp|Q14204|DYHC1_HUMAN	K.LVQTPLTDR.C	76.33	1041.58	2.4	521.799	2
23	sp|Q14204|DYHC1_HUMAN	R.IFVFEPPPGVK.A	76.16	1228.69	1.1	615.351	2
23	sp|Q14204|DYHC1_HUMAN	R.LLNTFLERLFTTR.S	75.96	1622.91	1.6	541.98	3
23	sp|Q14204|DYHC1_HUMAN	R.SMANPPAAVK.L	75.72	984.506	4.5	493.263	2
23	sp|Q14204|DYHC1_HUMAN	M.S(+42.01)EPGGGGGEDGSAGLEVSAVQNVADVSVLQK.H	75.57	2954.41	3.6	985.814	3
23	sp|Q14204|DYHC1_HUMAN	R.EGEEVMFK.T	75.47	967.432	2.6	484.724	2
23	sp|Q14204|DYHC1_HUMAN	R.GEMTALREELK.K	75.42	1275.65	1.8	638.833	2
23	sp|Q14204|DYHC1_HUMAN	R.QNISPDKIPWSALK.T	74.85	1595.87	6.3	798.946	2
23	sp|Q14204|DYHC1_HUMAN	R.TAEVLANK.I	74.83	844.465	0.3	423.24	2
23	sp|Q14204|DYHC1_HUMAN	K.INEWLTLVEK.E	74.57	1243.68	0.9	622.848	2
23	sp|Q14204|DYHC1_HUMAN	R.IM(+15.99)FEVQDLK.Y	74.29	1137.57	0.3	569.794	2
23	sp|Q14204|DYHC1_HUMAN	R.VEPLRNELQK.L	74.13	1224.68	3.7	613.351	2
23	sp|Q14204|DYHC1_HUMAN	R.MNTLLANGEVPGLFEGDEYATLM(+15.99)TQC(+57.02)K.E	73.52	3017.38	7.7	1006.81	3
23	sp|Q14204|DYHC1_HUMAN	K.LLTLPNGER.L	72.7	1011.57	2.8	506.794	2
23	sp|Q14204|DYHC1_HUMAN	K.INMLVIELK.S	72.62	1071.64	1.2	536.826	2
23	sp|Q14204|DYHC1_HUMAN	K.AERPDVDEK.R	72.47	1057.5	0	529.759	2
23	sp|Q14204|DYHC1_HUMAN	K.SVLVSAGNVK.R	72.32	972.56	2.9	487.289	2
23	sp|Q14204|DYHC1_HUMAN	R.LLLIQAFRPDR.L	72.2	1340.79	1.3	447.939	3
23	sp|Q14204|DYHC1_HUMAN	K.VWEQIDQMK.E	72.18	1175.56	2.3	588.791	2
23	sp|Q14204|DYHC1_HUMAN	R.SLAMTKPDR.Q	71.82	1017.53	1.3	340.184	3
23	sp|Q14204|DYHC1_HUMAN	K.EDVGDEGEEEK.E	71.27	1234.48	2.3	618.25	2
23	sp|Q14204|DYHC1_HUMAN	K.SLLQALNEVK.G	70.21	1113.64	2.5	557.828	2
23	sp|Q14204|DYHC1_HUMAN	K.EVDGLDVSK.E	69.63	960.476	1.9	481.246	2
23	sp|Q14204|DYHC1_HUMAN	R.SFDSEFK.L	68.29	858.376	1.3	430.196	2
23	sp|Q14204|DYHC1_HUMAN	R.LGEDLNKWQALLVQIRK.A	68.23	2023.16	2.6	506.798	4
23	sp|Q14204|DYHC1_HUMAN	R.GTFDNAETK.K	68.22	981.44	1.2	491.728	2
23	sp|Q14204|DYHC1_HUMAN	K.ALGEYLER.E	68.19	949.487	0.4	475.751	2
23	sp|Q14204|DYHC1_HUMAN	R.VPLAIVNK.A	67.46	852.543	2.5	427.28	2
23	sp|Q14204|DYHC1_HUMAN	R.LGEDLNK.W	67.33	787.408	1.7	394.712	2
23	sp|Q14204|DYHC1_HUMAN	K.IKETVDQVEELR.R	67.27	1457.77	1.7	486.932	3
23	sp|Q14204|DYHC1_HUMAN	R.IMFEVQDLK.Y	67.11	1121.58	3.7	561.799	2
23	sp|Q14204|DYHC1_HUMAN	R.IFTIESTR.V	66.62	965.518	3.3	483.768	2
23	sp|Q14204|DYHC1_HUMAN	K.DDIESLHDKFK.V	66.56	1345.65	3.1	449.559	3
23	sp|Q14204|DYHC1_HUMAN	R.FYFDPK.Q	66.41	815.385	0.5	408.7	2
23	sp|Q14204|DYHC1_HUMAN	R.FNRYPLIIDPSGQATEFIM(+15.99)NEYKDR.K	66.25	3032.47	4.3	759.128	4
23	sp|Q14204|DYHC1_HUMAN	K.ANEVEQMIR.D	66.24	1088.53	0.5	545.272	2
23	sp|Q14204|DYHC1_HUMAN	K.SNSLAFIK.R	66.16	878.486	1.9	440.251	2
23	sp|Q14204|DYHC1_HUMAN	R.LVEDEERR.W	65.68	1044.52	2	523.268	2
23	sp|Q14204|DYHC1_HUMAN	R.TSFLDDAFRK.N	65.54	1198.6	1.4	600.307	2
23	sp|Q14204|DYHC1_HUMAN	R.TMAITPR.H	65.09	788.421	1	395.218	2
23	sp|Q14204|DYHC1_HUMAN	K.LDMEIER.I	64.72	904.432	0.2	453.224	2
23	sp|Q14204|DYHC1_HUMAN	R.AELGEYIR.R	64.53	949.487	2.7	475.752	2
23	sp|Q14204|DYHC1_HUMAN	K.LQGEFQLR.L	64.5	989.529	3.1	495.774	2
23	sp|Q14204|DYHC1_HUMAN	R.YAPLGWSK.K	64.22	920.476	1.6	461.246	2
23	sp|Q14204|DYHC1_HUMAN	R.INPAHR.K	63.33	706.388	-0.4	354.201	2
23	sp|Q14204|DYHC1_HUMAN	R.TSDQTWVK.L	63.17	963.466	3.8	482.742	2
23	sp|Q14204|DYHC1_HUMAN	R.IWAHEALR.L	63.04	994.535	2	498.276	2
23	sp|Q14204|DYHC1_HUMAN	R.TLINELVK.G	61.72	928.559	2.3	465.288	2
23	sp|Q14204|DYHC1_HUMAN	R.LSC(+57.02)LPAFK.D	61	934.495	1.2	468.255	2
23	sp|Q14204|DYHC1_HUMAN	R.TYAEPLTAAMVEFYTMSQERFTQDTQPHYIYSPR.E	60.47	4070.88	-3.6	1018.72	4
23	sp|Q14204|DYHC1_HUMAN	R.TYAEPLTAAMVEFYTM(+15.99)SQER.F	59.85	2353.06	3.3	785.363	3
23	sp|Q14204|DYHC1_HUMAN	K.RESPEVLLTLDILK.H	59.62	1624.94	1.9	542.655	3
23	sp|Q14204|DYHC1_HUMAN	K.VWEQIDQM(+15.99)K.E	59.56	1191.56	4.2	596.789	2
23	sp|Q14204|DYHC1_HUMAN	K.MAPSVEK.K	59.51	760.379	1.1	381.197	2
23	sp|Q14204|DYHC1_HUMAN	K.YDSWHK.E	58.81	834.366	-1	418.19	2
23	sp|Q14204|DYHC1_HUMAN	R.DLEASIAR.Y	58.6	873.456	2	437.736	2
23	sp|Q14204|DYHC1_HUMAN	K.NVVHELR.I	58.24	865.477	1.8	433.747	2
23	sp|Q14204|DYHC1_HUMAN	K.RTPVIDADKPVSSQLR.V	57.58	1780.98	3.4	594.669	3
23	sp|Q14204|DYHC1_HUMAN	K.NANEMFR.I	57.01	880.386	0.9	441.201	2
23	sp|Q14204|DYHC1_HUMAN	K.DPLFR.F	56.8	646.344	1.9	324.18	2
23	sp|Q14204|DYHC1_HUMAN	K.VLQLYQITQINHGLM(+15.99)MVGPSGSGK.S	56.28	2586.33	1	863.118	3
23	sp|Q14204|DYHC1_HUMAN	K.RVEDVLGK.G	55.96	914.519	0.9	458.267	2
23	sp|Q14204|DYHC1_HUMAN	R.LLNTFLER.L	55.86	1004.57	1.9	503.291	2
23	sp|Q14204|DYHC1_HUMAN	R.GNEIVLSAGSTPRIQGLTVEQAEAVVRLSC(+57.02)LPAFK.D	53.74	3709.98	3.3	928.506	4
23	sp|Q14204|DYHC1_HUMAN	R.GM(+15.99)LHQDHITFAMLLAR.I	53.71	1868.94	4.1	623.99	3
23	sp|Q14204|DYHC1_HUMAN	K.SMAWR.V	53.4	649.301	0.8	325.658	2
23	sp|Q14204|DYHC1_HUMAN	K.IPWSALK.T	52.89	813.475	1.8	407.745	2
23	sp|Q14204|DYHC1_HUMAN	K.ADLAAVEAK.V	52.86	886.476	2	444.246	2
23	sp|Q14204|DYHC1_HUMAN	R.LSLPPNVR.I	52.4	894.529	2.1	448.273	2
23	sp|Q14204|DYHC1_HUMAN	R.GEMTALR.E	52.11	776.385	0.6	389.2	2
23	sp|Q14204|DYHC1_HUMAN	K.SALEQMR.K	51.89	833.407	1.1	417.711	2
23	sp|Q14204|DYHC1_HUMAN	R.KPLSHR.F	51.06	736.434	-2.7	369.224	2
23	sp|Q14204|DYHC1_HUMAN	K.LDPYVQR.L	50	889.466	2.6	445.741	2
23	sp|Q14204|DYHC1_HUMAN	K.VPVNLLR.A	49.94	809.512	1.6	405.764	2
23	sp|Q14204|DYHC1_HUMAN	R.QALVAIFTHLRK.I	49.6	1395.84	6.3	466.288	3
23	sp|Q14204|DYHC1_HUMAN	K.GVWSELSK.V	49.35	904.465	3.3	453.241	2
23	sp|Q14204|DYHC1_HUMAN	K.TSETFK.N	49.17	711.344	-0.4	356.679	2
23	sp|Q14204|DYHC1_HUMAN	R.DLSSQLLK.V	47.31	902.507	1.9	452.262	2
23	sp|Q14204|DYHC1_HUMAN	R.WVMLK.N	47	675.378	3.1	338.697	2
23	sp|Q14204|DYHC1_HUMAN	R.EAAEVTR.K	46.23	774.387	-2.5	388.2	2
23	sp|Q14204|DYHC1_HUMAN	K.WLGFR.V	46.05	677.365	1.3	339.69	2
23	sp|Q14204|DYHC1_HUMAN	K.SQELEVK.N	46.03	831.434	1.8	416.725	2
23	sp|Q14204|DYHC1_HUMAN	K.REAAEVTR.K	45.76	930.488	0.8	466.252	2
23	sp|Q14204|DYHC1_HUMAN	K.WLGFRVPLAIVNK.A	45.73	1511.9	2.1	504.974	3
23	sp|Q14204|DYHC1_HUMAN	K.AINTAVK.S	45.57	715.423	1.6	358.719	2
23	sp|Q14204|DYHC1_HUMAN	R.WQASSLPADDLC(+57.02)TENAIMLKR.F	45.12	2418.17	5.7	807.068	3
23	sp|Q14204|DYHC1_HUMAN	R.LVEAISR.D	44.91	786.46	1.1	394.238	2
23	sp|Q14204|DYHC1_HUMAN	K.NLESALR.F	44.86	801.434	0.9	401.725	2
23	sp|Q14204|DYHC1_HUMAN	K.VTDFGDK.V	44.62	780.365	3.6	391.191	2
23	sp|Q14204|DYHC1_HUMAN	K.YPIQR.A	44.46	675.37	1.7	338.693	2
23	sp|Q14204|DYHC1_HUMAN	K.QDGDSFR.M	44.06	823.346	1.2	412.681	2
23	sp|Q14204|DYHC1_HUMAN	K.QTNYLR.T	43.68	793.408	1.3	397.712	2
23	sp|Q14204|DYHC1_HUMAN	K.SEALKDR.H	43.33	817.429	-0.8	409.722	2
23	sp|Q14204|DYHC1_HUMAN	K.IVQEDR.A	43.13	758.392	-0.5	380.203	2
23	sp|Q14204|DYHC1_HUMAN	K.QVELYR.N	42.92	806.429	1.3	404.222	2
23	sp|Q14204|DYHC1_HUMAN	K.IVPFFK.L	40.69	749.448	1.6	375.732	2
23	sp|Q14204|DYHC1_HUMAN	R.LADLLGK.I	40.06	728.443	2.6	365.23	2
23	sp|Q14204|DYHC1_HUMAN	K.LQGATC(+57.02)NNNK.L	40.04	1118.51	1	560.265	2
23	sp|Q14204|DYHC1_HUMAN	R.IDRVETR.I	39.85	887.482	-0.9	444.748	2
23	sp|Q14204|DYHC1_HUMAN	R.QLTAYMK.R	39.66	853.437	0.4	427.726	2
23	sp|Q14204|DYHC1_HUMAN	R.REEFVQWVELLPDTQTPSWLGLPNNAER.V	39.59	3323.66	4.8	1108.9	3
23	sp|Q14204|DYHC1_HUMAN	K.WQALLVQIRK.A	39.23	1253.76	1.1	418.928	3
23	sp|Q14204|DYHC1_HUMAN	R.FQSISTEFLALM(+15.99)K.K	38.24	1529.78	0.7	765.898	2
23	sp|Q14204|DYHC1_HUMAN	K.EHINSVSAMK.L	37.8	1114.54	-2.1	558.278	2
23	sp|Q14204|DYHC1_HUMAN	R.SFYER.G	37.55	700.318	0.1	351.166	2
23	sp|Q14204|DYHC1_HUMAN	K.LKQDGDSFR.M	36.93	1064.53	0.9	533.27	2
23	sp|Q14204|DYHC1_HUMAN	K.IIDSVR.G	36.55	701.407	1.6	351.711	2
23	sp|Q14204|DYHC1_HUMAN	K.IDLEVR.S	36.1	743.418	1.4	372.717	2
23	sp|Q14204|DYHC1_HUMAN	R.STALLK.S	35.15	631.39	0.6	316.703	2
23	sp|Q14204|DYHC1_HUMAN	K.EGLM(+15.99)LDSHEELYK.W	35.1	1578.72	3.9	527.25	3
23	sp|Q14204|DYHC1_HUMAN	R.VISFIR.Q	34.21	733.449	1	367.732	2
23	sp|Q14204|DYHC1_HUMAN	R.LQAGLR.A	33.82	656.397	1.1	329.206	2
23	sp|Q14204|DYHC1_HUMAN	R.LFTTR.S	33.54	636.36	2	319.188	2
1	sp|Q01082|SPTB2_HUMAN	K.DVAEEIANYRPTLDTLHEQASALPQEHAESPDVR.G	150.81	3800.82	4.5	951.217	4
1	sp|Q01082|SPTB2_HUMAN	R.VDTVNHLADELINSGHSDAATIAEWK.D	145.18	2805.36	6.4	936.132	3
1	sp|Q01082|SPTB2_HUMAN	R.EVVAGSHELGQDYEHVTMLQER.F	139.12	2526.18	1.7	843.069	3
1	sp|Q01082|SPTB2_HUMAN	K.KQEDFMTTMDANEEK.I	138.96	1815.77	3.8	908.894	2
1	sp|Q01082|SPTB2_HUMAN	K.IVSSSDVGHDEYSTQSLVK.K	138.61	2049.99	1.1	1026	2
1	sp|Q01082|SPTB2_HUMAN	R.DASVAEAWLLGQEPYLSSR.E	135.81	2091.03	5	1046.53	2
1	sp|Q01082|SPTB2_HUMAN	K.KEIEELQSQAQALSQEGK.S	133.58	2015.02	2	1008.52	2
1	sp|Q01082|SPTB2_HUMAN	R.LEEASLLHQFQADADDIDAWMLDILK.I	133.24	2999.46	3	1000.83	3
1	sp|Q01082|SPTB2_HUMAN	R.MPLATSTDHGHNLQTVQLLIK.K	132.27	2316.23	0.3	1159.12	2
1	sp|Q01082|SPTB2_HUMAN	K.HQILEQAVEDYAETVHQLSK.T	131.82	2337.16	0.8	1169.59	2
1	sp|Q01082|SPTB2_HUMAN	R.DM(+15.99)GEMVTQGQTDAQYMFLR.Q	130.4	2235.96	2.6	1118.99	2
1	sp|Q01082|SPTB2_HUMAN	K.WLHGLESQIQSDDYGK.D	130.13	1874.88	3.8	938.451	2
1	sp|Q01082|SPTB2_HUMAN	R.TQTAIASEDMPNTLTEAEK.L	130.04	2048.96	1.8	1025.49	2
1	sp|Q01082|SPTB2_HUMAN	R.MHTTFEHDIQALGTQVR.Q	130.02	1982.96	1.5	992.49	2
1	sp|Q01082|SPTB2_HUMAN	K.HEVSASTQSTPASSR.A	129.99	1543.72	1.2	772.87	2
1	sp|Q01082|SPTB2_HUMAN	R.SWHNVYC(+57.02)VINNQEMGFYK.D	129.97	2288.01	3.1	1145.02	2
1	sp|Q01082|SPTB2_HUMAN	K.FANSLVGVQQQLQAFNTYR.T	128.54	2183.11	4.9	1092.57	2
1	sp|Q01082|SPTB2_HUMAN	R.VAHMEFC(+57.02)YQELC(+57.02)QLAAER.R	128.52	2254	2.5	1128.01	2
1	sp|Q01082|SPTB2_HUMAN	K.DALLSALSIQNYHLEC(+57.02)NETK.S	127.16	2318.12	6	1160.08	2
1	sp|Q01082|SPTB2_HUMAN	K.GEQVSQNGLPAEQGSPR.M	127.16	1752.84	2.5	877.429	2
1	sp|Q01082|SPTB2_HUMAN	K.EGMQLISEKPETEAVVK.E	125.96	1886.97	-0.3	944.49	2
1	sp|Q01082|SPTB2_HUMAN	K.QAEAFLNNQEYVLAHTEMPTTLEGAEAAIK.K	125.22	3288.6	3.2	1097.21	3
1	sp|Q01082|SPTB2_HUMAN	K.SNAHYNLQNAFNLAEQHLGLTK.L	124.31	2482.24	2.1	828.421	3
1	sp|Q01082|SPTB2_HUMAN	K.DGLNEAWADLLELIDTR.T	122.64	1942.96	9.9	972.499	2
1	sp|Q01082|SPTB2_HUMAN	K.FATDGEGYKPC(+57.02)DPQVIR.D	122.52	1951.91	3.2	976.965	2
1	sp|Q01082|SPTB2_HUMAN	K.KSNAHYNLQNAFNLAEQHLGLTK.L	122.41	2610.33	0.9	653.591	4
1	sp|Q01082|SPTB2_HUMAN	R.SQNIVTDSSSLSAEAIR.Q	122.08	1776.89	3.8	889.453	2
1	sp|Q01082|SPTB2_HUMAN	R.M(+15.99)HTTFEHDIQALGTQVR.Q	121.72	1998.96	1.3	667.327	3
1	sp|Q01082|SPTB2_HUMAN	R.LVSQDNFGFDLPAVEAATK.K	121.42	2021.01	3.2	1011.52	2
1	sp|Q01082|SPTB2_HUMAN	K.LESEHPDQAQAILSR.L	120.86	1692.84	1.8	847.43	2
1	sp|Q01082|SPTB2_HUMAN	K.TAGYPNVNIHNFTTSWR.D	120.37	1976.95	1.3	989.483	2
1	sp|Q01082|SPTB2_HUMAN	K.VIESTQDLGNDLAGVMALQR.K	119.06	2129.08	6	1065.55	2
1	sp|Q01082|SPTB2_HUMAN	R.DVSSVELLMNNHQGIK.A	118.89	1782.89	4	892.457	2
1	sp|Q01082|SPTB2_HUMAN	R.DMGEM(+15.99)VTQGQTDAQYMFLR.Q	118.61	2235.96	-0.9	1118.99	2
1	sp|Q01082|SPTB2_HUMAN	K.LLDPEDISVDHPDEK.S	118.58	1720.82	2.8	861.417	2
1	sp|Q01082|SPTB2_HUMAN	K.DDEEMNTWIQAISSAISSDK.H	118.29	2239	3.3	1120.51	2
1	sp|Q01082|SPTB2_HUMAN	K.HEAIETDIAAYEER.V	117.89	1645.76	2.8	823.889	2
1	sp|Q01082|SPTB2_HUMAN	K.HEAIETDIAAYEERVQAVVAVARELEAENYHDIK.R	117.8	3880.92	2	777.193	5
1	sp|Q01082|SPTB2_HUMAN	K.TAASGIPYHSEVPVSLK.E	117.61	1754.92	3.5	878.471	2
1	sp|Q01082|SPTB2_HUMAN	R.M(+15.99)PLATSTDHGHNLQTVQLLIK.K	116.46	2332.22	4.7	778.418	3
1	sp|Q01082|SPTB2_HUMAN	R.AQTLPTSVVTITSESSPGK.R	116.08	1901.99	2.9	952.007	2
1	sp|Q01082|SPTB2_HUMAN	R.VHLENMGSHDIVDGNHR.L	115.54	1928.89	1.9	483.231	4
1	sp|Q01082|SPTB2_HUMAN	R.DMGEMVTQGQTDAQYMFLR.Q	115.26	2219.96	0.9	1110.99	2
1	sp|Q01082|SPTB2_HUMAN	K.EIEELQSQAQALSQEGK.S	114.64	1886.92	4.6	944.473	2
1	sp|Q01082|SPTB2_HUMAN	R.QNLLSQSHAYQQFLR.D	114.14	1831.93	2.5	916.976	2
1	sp|Q01082|SPTB2_HUMAN	K.HTLVEADIGIQAER.V	113.89	1550.81	2.1	517.943	3
1	sp|Q01082|SPTB2_HUMAN	K.MWENRQNLLSQSHAYQQFLR.D	113.31	2548.24	3.8	638.069	4
1	sp|Q01082|SPTB2_HUMAN	K.TALPAQSAATLPAR.T	112.26	1366.76	2.7	684.388	2
1	sp|Q01082|SPTB2_HUMAN	K.SIITYVVTYYHYFSK.M	112.2	1882.95	2.8	942.485	2
1	sp|Q01082|SPTB2_HUMAN	R.FQIQDISVETEDNKEK.K	111.36	1921.93	2.3	961.973	2
1	sp|Q01082|SPTB2_HUMAN	R.ALVADSHPESER.I	111.07	1309.63	3.1	655.822	2
1	sp|Q01082|SPTB2_HUMAN	K.EGEDMIAEEHFGSEK.I	110.48	1706.71	3	854.365	2
1	sp|Q01082|SPTB2_HUMAN	R.TQTAIASEDM(+15.99)PNTLTEAEK.L	109.73	2064.95	1.2	1033.48	2
1	sp|Q01082|SPTB2_HUMAN	R.DVEDEILWVGER.M	109.68	1458.7	-0.4	730.356	2
1	sp|Q01082|SPTB2_HUMAN	R.FESLEPEMNNQASR.V	109.44	1650.73	3.4	826.375	2
1	sp|Q01082|SPTB2_HUMAN	K.VSEEAESQQQWDTSK.G	109.2	1750.76	1.7	876.391	2
1	sp|Q01082|SPTB2_HUMAN	K.VIESTQDLGNDLAGVM(+15.99)ALQR.K	108.38	2145.07	4.4	1073.55	2
1	sp|Q01082|SPTB2_HUMAN	R.DMGEMVTQGQTDAQYM(+15.99)FLR.Q	107.77	2235.96	0.9	1118.99	2
1	sp|Q01082|SPTB2_HUMAN	R.TQETPSAQM(+15.99)EGFLNR.K	107.75	1723.78	1.5	862.9	2
1	sp|Q01082|SPTB2_HUMAN	R.AQQYYFDAAEAEAWMSEQELYMMSEEK.A	107.73	3277.36	1.8	1093.46	3
1	sp|Q01082|SPTB2_HUMAN	K.KHQILEQAVEDYAETVHQLSK.T	107.37	2465.25	1.7	617.322	4
1	sp|Q01082|SPTB2_HUMAN	R.AQTLPTSVVTITSESSPGKR.E	106.82	2058.1	2.1	687.041	3
1	sp|Q01082|SPTB2_HUMAN	K.YESLASDLLEWIEQTIIILNNRK.F	106.6	2760.47	5.9	921.169	3
1	sp|Q01082|SPTB2_HUMAN	K.MWEVLESTTQTK.A	106.59	1451.7	2.3	726.857	2
1	sp|Q01082|SPTB2_HUMAN	R.EVDDLEQWIAER.E	106.38	1501.7	0.6	751.86	2
1	sp|Q01082|SPTB2_HUMAN	K.AELFTQSC(+57.02)ADLDK.W	106.06	1496.68	3.2	749.351	2
1	sp|Q01082|SPTB2_HUMAN	R.NDSFTTC(+57.02)IELGK.S	106.03	1383.63	2.3	692.826	2
1	sp|Q01082|SPTB2_HUMAN	R.DGMAFNALIHK.H	106	1215.61	0.5	406.21	3
1	sp|Q01082|SPTB2_HUMAN	K.HQAFMAELASNK.E	105.77	1345.64	2	673.831	2
1	sp|Q01082|SPTB2_HUMAN	K.FFWEMAEEEGWIR.E	105.61	1728.76	2	865.389	2
1	sp|Q01082|SPTB2_HUMAN	R.FQIQDISVETEDNK.E	105.53	1664.79	2.3	833.404	2
1	sp|Q01082|SPTB2_HUMAN	R.EQWANLEQLSAIR.K	105.25	1556.79	2.6	779.407	2
1	sp|Q01082|SPTB2_HUMAN	R.LNDGNEYLFQAK.D	105.02	1410.68	3.7	706.349	2
1	sp|Q01082|SPTB2_HUMAN	K.M(+15.99)LTAQDMSYDEAR.N	104.52	1545.64	2.1	773.831	2
1	sp|Q01082|SPTB2_HUMAN	R.WDVDDWDNENSSAR.L	104	1707.68	2.1	854.847	2
1	sp|Q01082|SPTB2_HUMAN	K.M(+15.99)WEVLESTTQTK.A	103.95	1467.69	4.3	734.856	2
1	sp|Q01082|SPTB2_HUMAN	K.HEWEAHNK.K	103.93	1049.47	-0.5	525.741	2
1	sp|Q01082|SPTB2_HUMAN	K.FMELLEPLNER.K	103.71	1389.7	2.4	695.857	2
1	sp|Q01082|SPTB2_HUMAN	R.EVVAGSHELGQDYEHVTM(+15.99)LQER.F	103.51	2542.18	4.2	848.403	3
1	sp|Q01082|SPTB2_HUMAN	K.DDEEM(+15.99)NTWIQAISSAISSDK.H	103.24	2254.99	2.5	1128.51	2
1	sp|Q01082|SPTB2_HUMAN	R.MAETVDTSEMVNGATEQR.T	103.13	1967.86	3	984.938	2
1	sp|Q01082|SPTB2_HUMAN	K.GNLEVLLFTIQSK.M	103.03	1460.82	1.5	731.42	2
1	sp|Q01082|SPTB2_HUMAN	R.LAEISDVWEEMK.T	102.48	1448.69	2.4	725.352	2
1	sp|Q01082|SPTB2_HUMAN	K.FM(+15.99)ELLEPLNER.K	102.11	1405.69	1.5	703.854	2
1	sp|Q01082|SPTB2_HUMAN	K.HQAFMAELASNKEWLDKIEK.E	102.05	2387.19	-3.8	597.804	4
1	sp|Q01082|SPTB2_HUMAN	R.LVSQDNFGFDLPAVEAATKK.H	101.32	2149.11	3.5	717.378	3
1	sp|Q01082|SPTB2_HUMAN	K.LQQFLRDLDDFQSWLSR.T	100.83	2166.09	3.3	1084.05	2
1	sp|Q01082|SPTB2_HUMAN	R.DVSSVELLM(+15.99)NNHQGIK.A	100.57	1798.89	3.1	900.454	2
1	sp|Q01082|SPTB2_HUMAN	R.MPLATSTDHGHNLQTVQLLIKK.N	100.24	2444.32	4.9	612.091	4
1	sp|Q01082|SPTB2_HUMAN	R.LADLKQLWGLLIEETEKR.H	100.23	2154.2	5.5	539.562	4
1	sp|Q01082|SPTB2_HUMAN	K.KQEDFMTTM(+15.99)DANEEK.I	99.26	1831.76	1.9	916.889	2
1	sp|Q01082|SPTB2_HUMAN	K.HYASEEIKEK.L	99.15	1232.6	1.6	411.876	3
1	sp|Q01082|SPTB2_HUMAN	R.TQETPSAQMEGFLNR.K	99.12	1707.79	4.3	854.905	2
1	sp|Q01082|SPTB2_HUMAN	K.MLTAQDM(+15.99)SYDEAR.N	98.4	1545.64	2.4	773.831	2
1	sp|Q01082|SPTB2_HUMAN	R.DLDDFQSWLSR.T	98.13	1380.63	2.2	691.324	2
1	sp|Q01082|SPTB2_HUMAN	R.TQILAASYELHK.F	98.1	1372.73	1.7	687.376	2
1	sp|Q01082|SPTB2_HUMAN	K.QEDFMTTMDANEEK.I	98.05	1687.67	3.7	844.846	2
1	sp|Q01082|SPTB2_HUMAN	K.YESLASDLLEWIEQTIIILNNR.K	97.45	2632.37	8.3	878.473	3
1	sp|Q01082|SPTB2_HUMAN	K.FLQDC(+57.02)QELSLWINEK.M	97.3	1921.92	5.3	961.975	2
1	sp|Q01082|SPTB2_HUMAN	K.AELFTQSC(+57.02)ADLDKWLHGLESQIQSDDYGK.D	97.26	3353.55	4.6	839.399	4
1	sp|Q01082|SPTB2_HUMAN	K.ILSSDDYGKDLTSVMR.L	96.84	1798.88	3.1	600.635	3
1	sp|Q01082|SPTB2_HUMAN	K.EGMQLISEKPETEAVVKEK.L	96.74	2144.1	1.6	537.034	4
1	sp|Q01082|SPTB2_HUMAN	K.HEVSASTQSTPASSRAQTLPTSVVTITSESSPGK.R	96.44	3427.71	-1.2	1143.57	3
1	sp|Q01082|SPTB2_HUMAN	K.EAVC(+57.02)EVALDYK.K	96.42	1295.61	2.1	648.812	2
1	sp|Q01082|SPTB2_HUMAN	K.NEIDNYEEDYQK.M	96.05	1558.64	1.6	780.33	2
1	sp|Q01082|SPTB2_HUMAN	K.QQMLENQMEVR.K	95.86	1404.65	2	703.333	2
1	sp|Q01082|SPTB2_HUMAN	K.KLPEELGRDQNTVETLQR.M	95.69	2125.11	3.4	709.381	3
1	sp|Q01082|SPTB2_HUMAN	K.MLTAQDMSYDEAR.N	95.5	1529.65	0.8	765.832	2
1	sp|Q01082|SPTB2_HUMAN	K.SIITYVVTYYHYFSKMKALAVEGK.R	95.46	2810.47	4.3	703.628	4
1	sp|Q01082|SPTB2_HUMAN	K.QLWGLLIEETEKR.H	95.26	1613.88	2.9	538.968	3
1	sp|Q01082|SPTB2_HUMAN	R.LVSDGNINSDR.I	94.68	1188.57	3.1	595.296	2
1	sp|Q01082|SPTB2_HUMAN	R.FESLEPEM(+15.99)NNQASR.V	94.59	1666.73	2.5	834.372	2
1	sp|Q01082|SPTB2_HUMAN	R.LQALDTGWNELHK.M	94.44	1523.77	2.1	762.895	2
1	sp|Q01082|SPTB2_HUMAN	R.DLMLWMEDVIR.Q	93.98	1419.69	10	710.859	2
1	sp|Q01082|SPTB2_HUMAN	K.IFQEMLYIMDWMDEMK.V	93.96	2121.93	-0.2	1061.97	2
1	sp|Q01082|SPTB2_HUMAN	K.KQEDFM(+15.99)TTMDANEEK.I	93.67	1831.76	-0.9	916.887	2
1	sp|Q01082|SPTB2_HUMAN	R.LWEYLLELLR.A	93.22	1346.76	0.3	674.387	2
1	sp|Q01082|SPTB2_HUMAN	K.MFSEADAC(+57.02)ELWIDEK.E	93.11	1842.78	2.5	922.4	2
1	sp|Q01082|SPTB2_HUMAN	R.IHC(+57.02)LENVDK.A	92.87	1126.54	2.9	564.281	2
1	sp|Q01082|SPTB2_HUMAN	K.HRPDLIDFDK.L	92.6	1254.64	2.3	419.22	3
1	sp|Q01082|SPTB2_HUMAN	K.QQM(+15.99)LENQMEVR.K	92.36	1420.64	3.8	711.332	2
1	sp|Q01082|SPTB2_HUMAN	K.EGEDM(+15.99)IAEEHFGSEK.I	92.31	1722.7	3.8	862.363	2
1	sp|Q01082|SPTB2_HUMAN	R.TQETPSAQMEGFLNRK.H	92.24	1835.88	2.7	612.97	3
1	sp|Q01082|SPTB2_HUMAN	K.M(+15.99)FSEADAC(+57.02)ELWIDEK.E	91.97	1858.78	0.1	930.395	2
1	sp|Q01082|SPTB2_HUMAN	K.HQAFMAELASNKEWLDK.I	91.91	2016.97	1.5	673.332	3
1	sp|Q01082|SPTB2_HUMAN	K.ESSPIPSPTSDR.K	91.87	1271.6	2.9	636.809	2
1	sp|Q01082|SPTB2_HUMAN	R.AFEDEMSGR.S	91.52	1040.42	2	521.22	2
1	sp|Q01082|SPTB2_HUMAN	K.HLLGVEDLLQK.H	91.14	1263.72	1.3	422.247	3
1	sp|Q01082|SPTB2_HUMAN	K.LEDLEVIQHR.F	90.87	1250.66	1.5	626.339	2
1	sp|Q01082|SPTB2_HUMAN	R.VHLENM(+15.99)GSHDIVDGNHR.L	90.72	1944.89	6.2	487.232	4
1	sp|Q01082|SPTB2_HUMAN	R.ELEAENYHDIK.R	90.26	1359.63	5.6	680.826	2
1	sp|Q01082|SPTB2_HUMAN	R.LILEVHQFSR.D	89.92	1240.69	1.4	414.572	3
1	sp|Q01082|SPTB2_HUMAN	K.DEQSAVSMLK.K	89.76	1106.53	3	554.273	2
1	sp|Q01082|SPTB2_HUMAN	K.HRPDLIDFDKLK.K	89.66	1495.81	1.1	374.961	4
1	sp|Q01082|SPTB2_HUMAN	R.QLMHSGHPSEK.E	89.46	1249.59	0.4	625.801	2
1	sp|Q01082|SPTB2_HUMAN	K.HRPDLIDFDKLKK.S	89.24	1623.91	0.6	406.985	4
1	sp|Q01082|SPTB2_HUMAN	K.DALLLWC(+57.02)QMK.T	89.09	1276.63	1.1	639.323	2
1	sp|Q01082|SPTB2_HUMAN	K.TAGYPNVNIHNFTTSWRDGMAFNALIHK.H	89.08	3174.55	0.6	635.917	5
1	sp|Q01082|SPTB2_HUMAN	K.EGM(+15.99)QLISEKPETEAVVK.E	88.88	1902.96	2.6	952.49	2
1	sp|Q01082|SPTB2_HUMAN	K.QLWGLLIEETEK.R	88.59	1457.78	2.2	729.897	2
1	sp|Q01082|SPTB2_HUMAN	K.EQWLNNMQIPEK.L	87.28	1528.73	4.3	765.378	2
1	sp|Q01082|SPTB2_HUMAN	K.LEDLEVIQHRFESLEPEMNNQASR.V	86.97	2883.38	1.1	721.854	4
1	sp|Q01082|SPTB2_HUMAN	R.SWHNVYC(+57.02)VINNQEM(+15.99)GFYK.D	86.72	2304.01	1.8	769.012	3
1	sp|Q01082|SPTB2_HUMAN	R.DLM(+15.99)LWMEDVIR.Q	86.53	1435.68	0.2	718.849	2
1	sp|Q01082|SPTB2_HUMAN	R.DGM(+15.99)AFNALIHK.H	86.36	1231.6	1.4	411.542	3
1	sp|Q01082|SPTB2_HUMAN	R.LTTLELLEVR.R	85.95	1185.7	4.6	593.859	2
1	sp|Q01082|SPTB2_HUMAN	K.ESSPIPSPTSDRK.A	85.27	1399.69	2	700.856	2
1	sp|Q01082|SPTB2_HUMAN	K.DEQSAVSMLKK.H	85.21	1234.62	1.3	618.319	2
1	sp|Q01082|SPTB2_HUMAN	K.QEDFM(+15.99)TTMDANEEK.I	85.16	1703.67	2.9	852.842	2
1	sp|Q01082|SPTB2_HUMAN	K.DEQSAVSM(+15.99)LK.K	85.02	1122.52	2.6	562.27	2
1	sp|Q01082|SPTB2_HUMAN	K.QQMLENQM(+15.99)EVR.K	84.99	1420.64	2	711.331	2
1	sp|Q01082|SPTB2_HUMAN	R.LAEISDVWEEM(+15.99)K.T	84.97	1464.68	0.6	733.348	2
1	sp|Q01082|SPTB2_HUMAN	K.SAATWDERFSALERLTTLELLEVR.R	84.56	2805.47	2	702.375	4
1	sp|Q01082|SPTB2_HUMAN	K.FATDGEGYKPC(+57.02)DPQVIRDR.V	83.53	2223.04	5.6	556.77	4
1	sp|Q01082|SPTB2_HUMAN	K.QAEAFLNNQEYVLAHTEM(+15.99)PTTLEGAEAAIK.K	83.52	3304.59	3.4	1102.54	3
1	sp|Q01082|SPTB2_HUMAN	K.LLEVLSGERLPKPTK.G	83.37	1679	0.7	420.757	4
1	sp|Q01082|SPTB2_HUMAN	R.ETWLSENQR.L	82.82	1161.54	2.3	581.779	2
1	sp|Q01082|SPTB2_HUMAN	K.EMIDKWEDRWEWLR.L	82.75	1990.94	1.9	498.742	4
1	sp|Q01082|SPTB2_HUMAN	K.HQAFM(+15.99)AELASNK.E	82.55	1361.64	1.2	681.828	2
1	sp|Q01082|SPTB2_HUMAN	R.SGHFEQAIK.E	82.19	1015.51	2	339.511	3
1	sp|Q01082|SPTB2_HUMAN	R.LFQLNREVDDLEQWIAER.E	82.09	2273.14	-1.1	758.721	3
1	sp|Q01082|SPTB2_HUMAN	R.HRLFQLNR.E	82.03	1082.61	1.6	361.878	3
1	sp|Q01082|SPTB2_HUMAN	R.LQAAYAGDKADDIQK.R	81.94	1605.8	4.6	803.911	2
1	sp|Q01082|SPTB2_HUMAN	K.RENEVLEAWK.S	81.93	1272.65	1.8	637.332	2
1	sp|Q01082|SPTB2_HUMAN	R.QIEAQEKPR.D	81.54	1097.58	0.2	549.799	2
1	sp|Q01082|SPTB2_HUMAN	R.EIGQSVDEVEK.L	81.41	1231.59	3.1	616.806	2
1	sp|Q01082|SPTB2_HUMAN	R.DTGNIGQER.V	80.69	988.457	0.5	495.236	2
1	sp|Q01082|SPTB2_HUMAN	K.AAMRETWLSENQR.L	79.41	1590.76	-0.4	531.26	3
1	sp|Q01082|SPTB2_HUMAN	K.WEDRWEWLR.L	79.4	1374.65	4.1	459.225	3
1	sp|Q01082|SPTB2_HUMAN	R.VAHMEFC(+57.02)YQELC(+57.02)QLAAERR.A	79.19	2410.1	3.6	603.534	4
1	sp|Q01082|SPTB2_HUMAN	K.QEDFMTTM(+15.99)DANEEK.I	79.09	1703.67	4.2	852.844	2
1	sp|Q01082|SPTB2_HUMAN	K.NRETASELLMR.L	78.79	1318.67	2	660.342	2
1	sp|Q01082|SPTB2_HUMAN	R.RPPSPEPSTK.V	78.77	1094.57	2	548.294	2
1	sp|Q01082|SPTB2_HUMAN	R.AFEDEM(+15.99)SGR.S	78.76	1056.42	2.6	529.218	2
1	sp|Q01082|SPTB2_HUMAN	K.FMELLEPLNERK.H	78.08	1517.79	1.7	506.938	3
1	sp|Q01082|SPTB2_HUMAN	R.LQAAYAGDK.A	77.84	935.471	2.4	468.744	2
1	sp|Q01082|SPTB2_HUMAN	K.EMIDKWEDR.W	77.61	1220.55	-1.3	611.281	2
1	sp|Q01082|SPTB2_HUMAN	M.T(+42.01)TTVATDYDNIEIQQQYSDVNNR.W	77.58	2729.24	2.2	910.756	3
1	sp|Q01082|SPTB2_HUMAN	K.VLVLSQDYGK.H	77.19	1120.61	2.3	561.315	2
1	sp|Q01082|SPTB2_HUMAN	R.LAEISDVWEEMKTTLK.N	77.16	1891.96	2.1	631.662	3
1	sp|Q01082|SPTB2_HUMAN	K.QALQDTLALYK.M	77.12	1262.69	2.8	632.352	2
1	sp|Q01082|SPTB2_HUMAN	K.MFSEADAC(+57.02)ELWIDEKEQWLNNMQIPEK.L	76.73	3353.5	5.8	1118.85	3
1	sp|Q01082|SPTB2_HUMAN	K.RRPPSPEPSTK.V	76.68	1250.67	1.4	626.345	2
1	sp|Q01082|SPTB2_HUMAN	K.SLLDAC(+57.02)ESR.R	76.36	1049.48	0.9	525.748	2
1	sp|Q01082|SPTB2_HUMAN	K.LLTQHENIK.N	76.07	1094.61	1.4	548.312	2
1	sp|Q01082|SPTB2_HUMAN	K.EQWLNNM(+15.99)QIPEK.L	75.75	1544.73	-0.3	773.372	2
1	sp|Q01082|SPTB2_HUMAN	K.HYASEEIK.E	75.65	975.466	0.6	488.741	2
1	sp|Q01082|SPTB2_HUMAN	R.DQNTVETLQR.M	75.6	1202.59	2	602.303	2
1	sp|Q01082|SPTB2_HUMAN	K.VLDNAIETEK.M	75.23	1130.58	2.6	566.3	2
1	sp|Q01082|SPTB2_HUMAN	K.HRAFEDEMSGR.S	75.05	1333.58	1.6	445.536	3
1	sp|Q01082|SPTB2_HUMAN	K.SAATWDER.F	74.49	934.414	1	468.215	2
1	sp|Q01082|SPTB2_HUMAN	R.M(+15.99)AETVDTSEMVNGATEQR.T	74.36	1983.85	2.8	992.936	2
1	sp|Q01082|SPTB2_HUMAN	K.M(+15.99)LTAQDM(+15.99)SYDEAR.N	74.36	1561.64	-1.3	781.826	2
1	sp|Q01082|SPTB2_HUMAN	K.DLTSVNILLKK.Q	73.53	1242.75	1.4	415.26	3
1	sp|Q01082|SPTB2_HUMAN	K.DLTSVNILLK.K	72.8	1114.66	2.9	558.339	2
1	sp|Q01082|SPTB2_HUMAN	K.DALLLWC(+57.02)QM(+15.99)K.T	72.63	1292.63	4.3	647.323	2
1	sp|Q01082|SPTB2_HUMAN	K.EIHQFNR.D	72.49	942.467	1	472.241	2
1	sp|Q01082|SPTB2_HUMAN	R.ITDLYTDLR.D	72.26	1108.58	3.3	555.297	2
1	sp|Q01082|SPTB2_HUMAN	R.ITDLYTDLRDGR.M	72.19	1436.73	2.2	479.917	3
1	sp|Q01082|SPTB2_HUMAN	R.VAVVNQIAR.Q	72.12	968.577	2.9	485.297	2
1	sp|Q01082|SPTB2_HUMAN	K.VIESTQDLGNDLAGVMALQRK.L	72.02	2257.17	2	753.4	3
1	sp|Q01082|SPTB2_HUMAN	K.EIQGHQPR.I	71.84	963.489	-1.5	482.751	2
1	sp|Q01082|SPTB2_HUMAN	R.LTTLELLEVRR.Q	71.01	1341.8	0	448.273	3
1	sp|Q01082|SPTB2_HUMAN	R.EASLGEASK.L	70.87	890.434	1	446.225	2
1	sp|Q01082|SPTB2_HUMAN	R.YKEVAELTR.L	70.73	1107.59	3.2	554.805	2
1	sp|Q01082|SPTB2_HUMAN	K.LLDPEDISVDHPDEKSIITYVVTYYHYFSKMK.A	69.75	3844.89	1.2	641.823	6
1	sp|Q01082|SPTB2_HUMAN	R.IDDIFER.S	69.48	906.445	2.6	454.231	2
1	sp|Q01082|SPTB2_HUMAN	K.WVNSHLAR.V	69.47	981.514	-1.3	491.764	2
1	sp|Q01082|SPTB2_HUMAN	R.ETASELLMR.L	69.28	1048.52	2.8	525.27	2
1	sp|Q01082|SPTB2_HUMAN	R.LVSDGNINSDRIQEK.V	68.54	1686.85	2.1	563.293	3
1	sp|Q01082|SPTB2_HUMAN	K.LLEVLSGER.L	68.43	1014.57	1.2	508.293	2
1	sp|Q01082|SPTB2_HUMAN	R.LEMNLGLQK.I	67.1	1044.56	2.3	523.29	2
1	sp|Q01082|SPTB2_HUMAN	R.SQNIVTDSSSLSAEAIRQR.L	66.58	2061.04	7	688.027	3
1	sp|Q01082|SPTB2_HUMAN	R.LVDTGDKFR.F	65.96	1049.55	1.7	350.858	3
1	sp|Q01082|SPTB2_HUMAN	K.EIHQFNRDVEDEILWVGER.M	65.76	2383.16	2.6	596.798	4
1	sp|Q01082|SPTB2_HUMAN	K.FYHDAK.E	65.68	779.36	0.3	390.688	2
1	sp|Q01082|SPTB2_HUMAN	K.LPEELGR.D	64.48	812.439	2	407.228	2
1	sp|Q01082|SPTB2_HUMAN	K.LLDPEDISVDHPDEKSIITYVVTYYHYFSK.M	64.13	3585.76	2.3	718.16	5
1	sp|Q01082|SPTB2_HUMAN	R.ENEVLEAWK.S	63.91	1116.55	4.9	559.283	2
1	sp|Q01082|SPTB2_HUMAN	R.ELALRNELIR.Q	63.79	1225.71	0	409.579	3
1	sp|Q01082|SPTB2_HUMAN	K.LYAGLKDLAEER.R	63.34	1376.73	4.7	459.919	3
1	sp|Q01082|SPTB2_HUMAN	K.KLPEELGR.D	63.16	940.534	1.2	314.519	3
1	sp|Q01082|SPTB2_HUMAN	K.INAVVETGR.R	62.63	957.524	1.9	479.77	2
1	sp|Q01082|SPTB2_HUMAN	R.HEAFEK.S	61.99	759.355	1.7	380.685	2
1	sp|Q01082|SPTB2_HUMAN	R.FFSMVR.D	60.76	785.389	1.5	393.703	2
1	sp|Q01082|SPTB2_HUMAN	R.VQAVVAVAR.E	60.57	911.555	2.8	456.786	2
1	sp|Q01082|SPTB2_HUMAN	K.RLEEASLLHQFQADADDIDAWMLDILK.I	59.28	3155.56	0.1	789.897	4
1	sp|Q01082|SPTB2_HUMAN	R.QLM(+15.99)HSGHPSEK.E	59.13	1265.58	-1.6	633.797	2
1	sp|Q01082|SPTB2_HUMAN	K.DLTSVMR.L	58.54	820.411	2.9	411.214	2
1	sp|Q01082|SPTB2_HUMAN	R.ETASELLM(+15.99)R.L	58.29	1064.52	2.6	533.267	2
1	sp|Q01082|SPTB2_HUMAN	R.AQQYYFDAAEAEAWMSEQELYM(+15.99)MSEEK.A	57.39	3293.35	2.9	1098.79	3
1	sp|Q01082|SPTB2_HUMAN	R.QLQEDAAR.L	56.73	929.457	1.1	465.736	2
1	sp|Q01082|SPTB2_HUMAN	R.EIGQSVDEVEKLIK.R	56.64	1585.86	3.6	529.628	3
1	sp|Q01082|SPTB2_HUMAN	K.HNLLASK.E	56.63	781.445	1.1	391.73	2
1	sp|Q01082|SPTB2_HUMAN	K.GNLEVLLFTIQSKMRANNQK.V	56.18	2303.24	4.7	768.758	3
1	sp|Q01082|SPTB2_HUMAN	K.KQQMLENQMEVR.K	56.14	1532.74	3	511.923	3
1	sp|Q01082|SPTB2_HUMAN	K.RHEAFEK.S	56.03	915.456	-1	458.735	2
1	sp|Q01082|SPTB2_HUMAN	R.DLVAIEAK.L	55.62	857.486	3.2	429.752	2
1	sp|Q01082|SPTB2_HUMAN	R.TVEKPPK.F	55.22	797.465	-0.6	399.739	2
1	sp|Q01082|SPTB2_HUMAN	R.RLEEAHR.A	55.1	909.478	-1.4	455.746	2
1	sp|Q01082|SPTB2_HUMAN	R.LEEAHR.A	54.8	753.377	-1.7	377.695	2
1	sp|Q01082|SPTB2_HUMAN	K.EVAELTR.L	54.29	816.434	1.4	409.225	2
1	sp|Q01082|SPTB2_HUMAN	R.IIYIREQWANLEQLSAIRK.K	53.03	2343.31	4.8	586.837	4
1	sp|Q01082|SPTB2_HUMAN	R.FSALER.L	51.66	721.376	1.4	361.696	2
1	sp|Q01082|SPTB2_HUMAN	R.FSLFGK.K	50.99	697.38	1.2	349.698	2
1	sp|Q01082|SPTB2_HUMAN	K.LTGMER.D	49.3	705.348	0.7	353.682	2
1	sp|Q01082|SPTB2_HUMAN	R.WEWLR.L	48.82	788.397	2.4	395.207	2
1	sp|Q01082|SPTB2_HUMAN	R.ELEAENYHDIKR.I	46.4	1515.73	5	506.254	3
1	sp|Q01082|SPTB2_HUMAN	R.GRLSGIEER.Y	46.36	1015.54	2.8	508.779	2
1	sp|Q01082|SPTB2_HUMAN	K.LLQLTEK.R	46.22	843.506	2.1	422.761	2
1	sp|Q01082|SPTB2_HUMAN	K.MWENR.Q	46.15	734.317	1.1	368.166	2
1	sp|Q01082|SPTB2_HUMAN	R.LSGIEER.Y	45.8	802.418	1.6	402.217	2
1	sp|Q01082|SPTB2_HUMAN	R.LFQLNR.E	45.26	789.45	1.7	395.733	2
1	sp|Q01082|SPTB2_HUMAN	K.DLTSVM(+15.99)R.L	45.15	836.406	1.7	419.211	2
1	sp|Q01082|SPTB2_HUMAN	R.WSQFR.E	44.71	722.35	1.5	362.183	2
1	sp|Q01082|SPTB2_HUMAN	R.LEM(+15.99)NLGLQK.I	44.66	1060.56	1.7	531.288	2
1	sp|Q01082|SPTB2_HUMAN	K.LISDINK.A	44.45	801.46	2.6	401.738	2
1	sp|Q01082|SPTB2_HUMAN	K.EWLDKIEK.E	43.63	1059.56	1.9	354.195	3
1	sp|Q01082|SPTB2_HUMAN	R.RQQEEEER.K	43.15	1102.5	3.1	552.259	2
1	sp|Q01082|SPTB2_HUMAN	R.LFDANK.A	42.49	706.365	1.5	354.19	2
1	sp|Q01082|SPTB2_HUMAN	K.M(+15.99)FSEADAC(+57.02)ELWIDEKEQWLNNMQIPEKLEDLEVIQHR.F	41.84	4602.15	11.4	921.448	5
1	sp|Q01082|SPTB2_HUMAN	K.ALADER.E	41.04	673.34	-0.3	337.677	2
1	sp|Q01082|SPTB2_HUMAN	K.LSDLQK.E	40.56	702.391	0.8	352.203	2
1	sp|Q01082|SPTB2_HUMAN	K.VYMPR.E	39.91	664.337	1.2	333.176	2
1	sp|Q01082|SPTB2_HUMAN	K.DLAEER.R	39.81	731.345	1.1	366.68	2
1	sp|Q01082|SPTB2_HUMAN	K.LQQFLR.D	37.86	803.465	1.7	402.741	2
1	sp|Q01082|SPTB2_HUMAN	R.DLM(+15.99)LWM(+15.99)EDVIR.Q	37.81	1451.68	5	726.85	2
1	sp|Q01082|SPTB2_HUMAN	K.LEQLAR.R	37.3	728.418	1.6	365.217	2
1	sp|Q01082|SPTB2_HUMAN	K.ALQFLK.E	37.25	718.438	1.7	360.227	2
1	sp|Q01082|SPTB2_HUMAN	R.RQQEEEERK.R	36.57	1230.6	4.6	411.208	3
1	sp|Q01082|SPTB2_HUMAN	K.AEIDAR.N	35.16	673.34	-0.8	337.677	2
1	sp|Q01082|SPTB2_HUMAN	K.AEHERELALRNELIR.Q	35.08	1848	0.7	617.007	3
1	sp|Q01082|SPTB2_HUMAN	R.LPKPTK.G	34.75	682.438	1.7	342.227	2
1	sp|Q01082|SPTB2_HUMAN	R.ELVDR.K	34.67	630.334	1.1	316.175	2
8	A0A0D9SGF6|A0A0D9SGF6_HUMAN	K.HEALMSDLSAYGSSIQALR.E	145.24	2048	1.7	1025.01	2
8	A0A0D9SGF6|A0A0D9SGF6_HUMAN	K.RLEAELAAHEPAIQGVLDTGK.K	138.18	2217.18	1.5	1109.6	2
8	A0A0D9SGF6|A0A0D9SGF6_HUMAN	K.HQAFEAEVQANSGAIVK.L	135.73	1797.9	4.3	899.962	2
8	A0A0D9SGF6|A0A0D9SGF6_HUMAN	K.QETFDAGLQAFQQEGIANITALK.D	134.82	2492.25	0.7	1247.14	2
8	A0A0D9SGF6|A0A0D9SGF6_HUMAN	K.LRQEFAQHANAFHQWIQETR.T	134.29	2509.24	4.1	628.319	4
8	A0A0D9SGF6|A0A0D9SGF6_HUMAN	K.SADESGQALLAAGHYASDEVR.E	132.23	2145.99	-0.2	1074	2
8	A0A0D9SGF6|A0A0D9SGF6_HUMAN	K.NQALNTDNYGHDLASVQALQR.K	132.15	2327.13	3	1164.57	2
8	A0A0D9SGF6|A0A0D9SGF6_HUMAN	K.ALINADELASDVAGAEALLDR.H	131.56	2126.09	4.4	1064.05	2
8	A0A0D9SGF6|A0A0D9SGF6_HUMAN	K.YTEHSTVGLAQQWDQLDQLGMR.M	131.56	2575.21	1.5	859.413	3
8	A0A0D9SGF6|A0A0D9SGF6_HUMAN	K.EAIVTSEELGQDLEHVEVLQK.K	131.25	2365.2	3	1183.61	2
8	A0A0D9SGF6|A0A0D9SGF6_HUMAN	K.DFDFWLSEVEALLASEDYGK.D	130.7	2333.07	3.5	1167.55	2
8	A0A0D9SGF6|A0A0D9SGF6_HUMAN	R.LEAELAAHEPAIQGVLDTGK.K	129.91	2061.07	3.4	1031.55	2
8	A0A0D9SGF6|A0A0D9SGF6_HUMAN	R.AGTFQAFEQFGQQLLAHGHYASPEIK.Q	129.64	2874.41	3.5	719.612	4
8	A0A0D9SGF6|A0A0D9SGF6_HUMAN	K.LDETGNLMISEGHFASETIR.T	129.24	2219.05	-0.4	1110.53	2
8	A0A0D9SGF6|A0A0D9SGF6_HUMAN	K.HQAFEAELSANQSR.I	127.16	1586.74	1.4	794.38	2
8	A0A0D9SGF6|A0A0D9SGF6_HUMAN	K.TATDEAYKDPSNLQGK.V	126.99	1736.82	3.1	869.421	2
8	A0A0D9SGF6|A0A0D9SGF6_HUMAN	K.LQIASDENYKDPTNLQGK.L	126.81	2033.01	1.5	1017.51	2
8	A0A0D9SGF6|A0A0D9SGF6_HUMAN	R.RQDLEDSLQAQQYFADANEAESWMR.E	125.77	3000.33	5.2	1001.12	3
8	A0A0D9SGF6|A0A0D9SGF6_HUMAN	K.LQTASDESYKDPTNIQLSK.L	125.54	2137.05	-0.9	1069.53	2
8	A0A0D9SGF6|A0A0D9SGF6_HUMAN	K.DLNSQADSLMTSSAFDTSQVK.D	124.7	2244.02	-0.4	1123.02	2
8	A0A0D9SGF6|A0A0D9SGF6_HUMAN	K.EAALTSEEVGADLEQVEVLQK.K	124.63	2257.13	2.2	1129.58	2
8	A0A0D9SGF6|A0A0D9SGF6_HUMAN	R.SLGYDLPMVEEGEPDPEFEAILDTVDPNR.D	124.4	3246.49	4.3	1083.18	3
8	A0A0D9SGF6|A0A0D9SGF6_HUMAN	K.MTLVASEDYGDTLAAIQGLLK.K	123.96	2208.13	7.1	1105.08	2
8	A0A0D9SGF6|A0A0D9SGF6_HUMAN	K.GNAMVEEGHFAAEDVK.A	123.37	1702.76	2.5	852.39	2
8	A0A0D9SGF6|A0A0D9SGF6_HUMAN	K.HQALQAEIAGHEPR.I	122.74	1555.79	2.4	778.902	2
8	A0A0D9SGF6|A0A0D9SGF6_HUMAN	R.SSLSSAQADFNQLAELDR.Q	121.93	1950.93	1.4	976.473	2
8	A0A0D9SGF6|A0A0D9SGF6_HUMAN	K.HALLEADVAAHQDR.I	121.3	1544.77	1.6	773.393	2
8	A0A0D9SGF6|A0A0D9SGF6_HUMAN	K.QEAFLLNEDLGDSLDSVEALLK.K	121.19	2418.22	2.2	1210.12	2
8	A0A0D9SGF6|A0A0D9SGF6_HUMAN	K.LIQNNHYAMEDVATR.R	120.03	1773.85	2.1	887.933	2
8	A0A0D9SGF6|A0A0D9SGF6_HUMAN	K.MTLVASEDYGDTLAAIQGLLKK.H	119.3	2336.23	4.2	779.754	3
8	A0A0D9SGF6|A0A0D9SGF6_HUMAN	K.AINVQEEKIAALQAFADQLIAAGHYAK.G	119.11	2882.53	2.9	721.642	4
8	A0A0D9SGF6|A0A0D9SGF6_HUMAN	K.HQLLEADISAHEDR.L	119.1	1632.79	2.2	817.402	2
8	A0A0D9SGF6|A0A0D9SGF6_HUMAN	K.HEALM(+15.99)SDLSAYGSSIQALR.E	118.67	2063.99	1.2	689.006	3
8	A0A0D9SGF6|A0A0D9SGF6_HUMAN	K.DLNSQADSLM(+15.99)TSSAFDTSQVK.D	118.2	2260.02	2.1	1131.02	2
8	A0A0D9SGF6|A0A0D9SGF6_HUMAN	R.LIQSHPESAEDLQEK.C	117.63	1722.84	2.1	862.43	2
8	A0A0D9SGF6|A0A0D9SGF6_HUMAN	R.QEFAQHANAFHQWIQETR.T	116.49	2240.05	3.9	747.694	3
8	A0A0D9SGF6|A0A0D9SGF6_HUMAN	K.DRVNDVC(+57.02)TNGQDLIK.K	116.3	1745.84	3	582.955	3
8	A0A0D9SGF6|A0A0D9SGF6_HUMAN	K.RLEAELAAHEPAIQGVLDTGKK.L	116.13	2345.27	2.3	587.326	4
8	A0A0D9SGF6|A0A0D9SGF6_HUMAN	K.YTEHSTVGLAQQWDQLDQLGM(+15.99)R.M	116.13	2591.21	1.9	864.745	3
8	A0A0D9SGF6|A0A0D9SGF6_HUMAN	K.SADESGQALLAAGHYASDEVREK.L	116.05	2403.13	1.9	601.791	4
8	A0A0D9SGF6|A0A0D9SGF6_HUMAN	K.IAALQAFADQLIAAGHYAK.G	115.98	1971.06	-1.3	986.535	2
8	A0A0D9SGF6|A0A0D9SGF6_HUMAN	R.DLAALGDKVNSLGETAER.L	115.89	1857.94	1.6	620.323	3
8	A0A0D9SGF6|A0A0D9SGF6_HUMAN	R.LQQSHPLSATQIQVK.R	115.8	1676.92	1.4	839.469	2
8	A0A0D9SGF6|A0A0D9SGF6_HUMAN	K.VAEDLESEGLMAEEVQAVQQQEVYGMMPR.D	115.62	3265.49	-1.3	1089.5	3
8	A0A0D9SGF6|A0A0D9SGF6_HUMAN	K.M(+15.99)TLVASEDYGDTLAAIQGLLK.K	114.6	2224.13	3	742.386	3
8	A0A0D9SGF6|A0A0D9SGF6_HUMAN	R.MQHNLEQQIQAR.N	114.02	1494.74	3.4	748.378	2
8	A0A0D9SGF6|A0A0D9SGF6_HUMAN	K.HEAFETDFTVHK.D	113.74	1459.67	2.7	730.846	2
8	A0A0D9SGF6|A0A0D9SGF6_HUMAN	K.HQAFEAELHANADR.I	113.54	1607.74	2.4	804.881	2
8	A0A0D9SGF6|A0A0D9SGF6_HUMAN	R.LMVHTVATFNSIKELNER.W	113	2101.1	3.7	526.284	4
8	A0A0D9SGF6|A0A0D9SGF6_HUMAN	R.ENLLEEQGSIALRQEQIDNQTR.I	112.82	2583.29	3	862.106	3
8	A0A0D9SGF6|A0A0D9SGF6_HUMAN	K.AINVQEEKIAALQAFADQLIAAGHYAKGDISSR.R	112.63	3497.83	4.8	700.576	5
8	A0A0D9SGF6|A0A0D9SGF6_HUMAN	R.EKEPIVGSTDYGKDEDSAEALLK.K	112.6	2493.21	0	624.31	4
8	A0A0D9SGF6|A0A0D9SGF6_HUMAN	R.NVEDIELWLYEVEGHLASDDYGK.D	112.03	2693.25	4.5	898.761	3
8	A0A0D9SGF6|A0A0D9SGF6_HUMAN	R.LEESLEYQQFVANVEEEEAWINEK.M	111.94	2925.36	1.3	976.127	3
8	A0A0D9SGF6|A0A0D9SGF6_HUMAN	R.LAALADQWQFLVQK.S	110.53	1629.89	6.9	815.957	2
8	A0A0D9SGF6|A0A0D9SGF6_HUMAN	K.IEDLGAAMEEALILDNK.Y	110.07	1843.92	2.9	615.65	3
8	A0A0D9SGF6|A0A0D9SGF6_HUMAN	K.ASAFNSWFENAEEDLTDPVR.C	109.8	2297.02	3.8	1149.52	2
8	A0A0D9SGF6|A0A0D9SGF6_HUMAN	K.EKEQLMASDDFGRDLASVQALLR.K	109.62	2591.3	2.9	648.835	4
8	A0A0D9SGF6|A0A0D9SGF6_HUMAN	R.RRAQLADSFHLQQFFR.D	109.23	2019.06	2.9	505.772	4
8	A0A0D9SGF6|A0A0D9SGF6_HUMAN	K.FEEFQTDMAAHEER.V	109.21	1738.73	2.7	870.372	2
8	A0A0D9SGF6|A0A0D9SGF6_HUMAN	K.LGESQTLQQFSR.D	109.06	1392.7	2.3	697.359	2
8	A0A0D9SGF6|A0A0D9SGF6_HUMAN	K.C(+57.02)TELNQAWSSLGK.R	108.77	1492.7	2.5	747.358	2
8	A0A0D9SGF6|A0A0D9SGF6_HUMAN	R.M(+15.99)QHNLEQQIQAR.N	108.73	1510.73	1.4	756.374	2
8	A0A0D9SGF6|A0A0D9SGF6_HUMAN	K.EQLMASDDFGRDLASVQALLR.K	108.61	2334.16	4.3	779.065	3
8	A0A0D9SGF6|A0A0D9SGF6_HUMAN	K.GRELPTAFDYVEFTR.S	108.23	1799.88	3.9	600.971	3
8	A0A0D9SGF6|A0A0D9SGF6_HUMAN	R.RQDLEDSLQAQQYFADANEAESWM(+15.99)R.E	108.09	3016.33	5	1006.45	3
8	A0A0D9SGF6|A0A0D9SGF6_HUMAN	K.LDETGNLM(+15.99)ISEGHFASETIR.T	107.64	2235.05	4.8	746.027	3
8	A0A0D9SGF6|A0A0D9SGF6_HUMAN	R.QQYEQC(+57.02)MDLQLFYR.D	107.07	1920.85	0.2	961.432	2
8	A0A0D9SGF6|A0A0D9SGF6_HUMAN	K.HEAFETDFTVHKDR.V	106.56	1730.8	1.5	433.708	4
8	A0A0D9SGF6|A0A0D9SGF6_HUMAN	K.LSDDNTIGKEEIQQR.L	106.05	1744.86	2.2	873.439	2
8	A0A0D9SGF6|A0A0D9SGF6_HUMAN	K.TDDYGRDLSSVQTLLTK.Q	105.88	1910.96	1.9	637.995	3
8	A0A0D9SGF6|A0A0D9SGF6_HUMAN	R.MMLDQC(+57.02)LELQLFHR.D	105.85	1832.87	3	611.967	3
8	A0A0D9SGF6|A0A0D9SGF6_HUMAN	K.HEALMSDLSAYGSSIQALREQAQSC(+57.02)R.Q	105.57	2907.36	7.5	970.135	3
8	A0A0D9SGF6|A0A0D9SGF6_HUMAN	K.KGDILTLLNSTNK.D	105.31	1415.8	3.4	472.942	3
8	A0A0D9SGF6|A0A0D9SGF6_HUMAN	K.NNHHEENISSK.M	104.89	1307.59	-0.8	654.799	2
8	A0A0D9SGF6|A0A0D9SGF6_HUMAN	K.KHEALMSDLSAYGSSIQALREQAQSC(+57.02)R.Q	104.76	3035.46	3.2	608.1	5
8	A0A0D9SGF6|A0A0D9SGF6_HUMAN	K.KGDILTLLNSTNKDWWK.V	104.69	2031.08	3.3	678.036	3
8	A0A0D9SGF6|A0A0D9SGF6_HUMAN	R.DGHVSLQEYMAFMISR.E	104.67	1882.87	0.8	628.631	3
8	A0A0D9SGF6|A0A0D9SGF6_HUMAN	R.AQLADSFHLQQFFR.D	104.58	1706.85	3.5	569.96	3
8	A0A0D9SGF6|A0A0D9SGF6_HUMAN	R.LMVHTVATFNSIK.E	104.42	1459.79	3.6	730.903	2
8	A0A0D9SGF6|A0A0D9SGF6_HUMAN	R.DVDEIEAWISEK.L	104.13	1432.67	3.3	717.346	2
8	A0A0D9SGF6|A0A0D9SGF6_HUMAN	K.HQLLEADISAHEDRLK.D	103.95	1873.96	3.3	469.5	4
8	A0A0D9SGF6|A0A0D9SGF6_HUMAN	K.ALINADELASDVAGAEALLDRHQEHK.G	103.84	2785.4	5.7	697.361	4
8	A0A0D9SGF6|A0A0D9SGF6_HUMAN	K.FEEFQTDM(+15.99)AAHEER.V	103.81	1754.72	1.7	878.369	2
8	A0A0D9SGF6|A0A0D9SGF6_HUMAN	K.GNAM(+15.99)VEEGHFAAEDVK.A	103.51	1718.76	7.8	860.393	2
8	A0A0D9SGF6|A0A0D9SGF6_HUMAN	R.DC(+57.02)EQAENWMAAR.E	103.34	1479.59	2.9	740.803	2
8	A0A0D9SGF6|A0A0D9SGF6_HUMAN	K.GDILTLLNSTNK.D	103.3	1287.7	2.2	644.86	2
8	A0A0D9SGF6|A0A0D9SGF6_HUMAN	R.ELPTAFDYVEFTR.S	102.91	1586.76	4.4	794.392	2
8	A0A0D9SGF6|A0A0D9SGF6_HUMAN	R.RAQLADSFHLQQFFR.D	102.88	1862.95	1.2	466.746	4
8	A0A0D9SGF6|A0A0D9SGF6_HUMAN	K.LDENSAFLQFNWK.A	102.39	1610.77	1.9	806.395	2
8	A0A0D9SGF6|A0A0D9SGF6_HUMAN	R.QFQDAGHFDAENIK.K	102.35	1618.74	3.2	810.379	2
8	A0A0D9SGF6|A0A0D9SGF6_HUMAN	K.LIQNNHYAM(+15.99)EDVATR.R	101.64	1789.84	2	895.93	2
8	A0A0D9SGF6|A0A0D9SGF6_HUMAN	R.ENLLEEQGSIALR.Q	100.78	1470.77	1.7	736.393	2
8	A0A0D9SGF6|A0A0D9SGF6_HUMAN	K.VAEDLESEGLMAEEVQAVQQQEVYGM(+15.99)MPR.D	100.58	3281.49	6.6	1094.84	3
8	A0A0D9SGF6|A0A0D9SGF6_HUMAN	R.FLSDFRDLMSWINGIR.G	100.45	1968.99	6.4	657.341	3
8	A0A0D9SGF6|A0A0D9SGF6_HUMAN	K.ARLAALADQWQFLVQK.S	99.85	1857.03	3.8	620.018	3
8	A0A0D9SGF6|A0A0D9SGF6_HUMAN	R.EQADYC(+57.02)VSHMKPYVDGK.G	99.69	2025.89	-0.3	1013.95	2
8	A0A0D9SGF6|A0A0D9SGF6_HUMAN	R.ALSSEGKPYVTK.E	99.65	1278.68	1.8	640.349	2
8	A0A0D9SGF6|A0A0D9SGF6_HUMAN	R.VASNPYTWFTMEALEETWR.N	99.61	2330.07	4.2	1166.05	2
8	A0A0D9SGF6|A0A0D9SGF6_HUMAN	R.EANQQQQFNR.N	99.6	1261.58	1.7	631.798	2
8	A0A0D9SGF6|A0A0D9SGF6_HUMAN	K.KFEEFQTDMAAHEERVNEVNQFAAK.L	99.31	2967.38	2.8	742.855	4
8	A0A0D9SGF6|A0A0D9SGF6_HUMAN	R.EAFLNTEDKGDSLDSVEALIK.K	99.26	2293.13	3.8	765.388	3
8	A0A0D9SGF6|A0A0D9SGF6_HUMAN	R.VNDVC(+57.02)TNGQDLIK.K	99.22	1474.71	1.7	738.363	2
8	A0A0D9SGF6|A0A0D9SGF6_HUMAN	R.NTTGVTEEALKEFSMMFK.H	99.21	2061.98	1.9	1032	2
8	A0A0D9SGF6|A0A0D9SGF6_HUMAN	K.LIQNNHYAMEDVATRR.D	99.14	1929.95	3	483.496	4
8	A0A0D9SGF6|A0A0D9SGF6_HUMAN	R.QDLEDSLQAQQYFADANEAESWMR.E	98.97	2844.23	4.1	949.088	3
8	A0A0D9SGF6|A0A0D9SGF6_HUMAN	R.SLGYDLPM(+15.99)VEEGEPDPEFEAILDTVDPNR.D	98.84	3262.49	9.8	1088.51	3
8	A0A0D9SGF6|A0A0D9SGF6_HUMAN	R.MM(+15.99)LDQC(+57.02)LELQLFHR.D	98.16	1848.87	4	617.299	3
8	A0A0D9SGF6|A0A0D9SGF6_HUMAN	K.EQLM(+15.99)ASDDFGRDLASVQALLR.K	98.03	2350.16	3.2	784.396	3
8	A0A0D9SGF6|A0A0D9SGF6_HUMAN	R.QQVAPTDDETGK.E	97.78	1287.59	1.3	644.805	2
8	A0A0D9SGF6|A0A0D9SGF6_HUMAN	R.EC(+57.02)EDVMDWINDK.E	97.54	1552.62	2.1	777.318	2
8	A0A0D9SGF6|A0A0D9SGF6_HUMAN	K.LLVGSEDYGRDLTGVQNLRK.K	97.35	2232.19	4.7	559.057	4
8	A0A0D9SGF6|A0A0D9SGF6_HUMAN	R.KVEDLFLTFAK.K	97.04	1309.73	2.1	437.584	3
8	A0A0D9SGF6|A0A0D9SGF6_HUMAN	K.KIEDLGAAMEEALILDNK.Y	96.43	1972.02	2.6	658.349	3
8	A0A0D9SGF6|A0A0D9SGF6_HUMAN	R.LQQLFRDVEDEETWIR.E	96.35	2076.03	1.3	693.017	3
8	A0A0D9SGF6|A0A0D9SGF6_HUMAN	K.ELVLALYDYQEK.S	96.31	1482.76	3.6	742.39	2
8	A0A0D9SGF6|A0A0D9SGF6_HUMAN	K.QVEELYHSLLELGEK.R	96	1785.91	3.5	893.968	2
8	A0A0D9SGF6|A0A0D9SGF6_HUMAN	R.WSQLLANSAAR.K	95.7	1215.64	1.9	608.826	2
8	A0A0D9SGF6|A0A0D9SGF6_HUMAN	R.VYQYEVGDDLSGR.S	94.89	1499.69	0	750.852	2
8	A0A0D9SGF6|A0A0D9SGF6_HUMAN	K.GEIDAHEDSFK.S	94.87	1246.55	1.4	624.281	2
8	A0A0D9SGF6|A0A0D9SGF6_HUMAN	K.ADVVESWIGEKENSLK.T	94.85	1802.9	4	601.978	3
8	A0A0D9SGF6|A0A0D9SGF6_HUMAN	K.LIQEQHPEEELIK.T	94.3	1604.84	4.5	803.431	2
8	A0A0D9SGF6|A0A0D9SGF6_HUMAN	K.KFEEFQTDMAAHEER.V	93.81	1866.82	0.7	623.281	3
8	A0A0D9SGF6|A0A0D9SGF6_HUMAN	K.EQLMASDDFGR.D	93.67	1267.55	2.2	634.784	2
8	A0A0D9SGF6|A0A0D9SGF6_HUMAN	K.REELITNWEQIR.T	93.62	1585.82	3.4	529.616	3
8	A0A0D9SGF6|A0A0D9SGF6_HUMAN	K.IEDLGAAM(+15.99)EEALILDNK.Y	93.16	1859.92	5.3	930.971	2
8	A0A0D9SGF6|A0A0D9SGF6_HUMAN	K.SSEEIESAFR.A	93.01	1153.53	2.9	577.771	2
8	A0A0D9SGF6|A0A0D9SGF6_HUMAN	K.HQAFEAELHANADRIR.G	92.95	1876.93	-3.7	470.238	4
8	A0A0D9SGF6|A0A0D9SGF6_HUMAN	R.LM(+15.99)VHTVATFNSIK.E	92.83	1475.78	1.7	492.935	3
8	A0A0D9SGF6|A0A0D9SGF6_HUMAN	R.LEAELAAHEPAIQGVLDTGKK.L	92.61	2189.17	2.9	548.301	4
8	A0A0D9SGF6|A0A0D9SGF6_HUMAN	R.EELITNWEQIR.T	92.4	1429.72	1.6	715.869	2
8	A0A0D9SGF6|A0A0D9SGF6_HUMAN	R.SQLLGSAHEVQR.F	92.37	1323.69	1.9	442.238	3
8	A0A0D9SGF6|A0A0D9SGF6_HUMAN	R.EKEPIAASTNR.G	92.36	1214.63	1.2	608.321	2
8	A0A0D9SGF6|A0A0D9SGF6_HUMAN	R.EKEPIVGSTDYGK.D	92.16	1421.7	2.6	711.861	2
8	A0A0D9SGF6|A0A0D9SGF6_HUMAN	K.GDSLDSVEALIK.K	92	1245.65	3.3	623.832	2
8	A0A0D9SGF6|A0A0D9SGF6_HUMAN	K.DVTGAEALLER.H	91.91	1172.6	2.9	587.311	2
8	A0A0D9SGF6|A0A0D9SGF6_HUMAN	R.QDLEDSLQAQQYFADANEAESWM(+15.99)R.E	91.73	2860.22	6.3	954.422	3
8	A0A0D9SGF6|A0A0D9SGF6_HUMAN	R.M(+15.99)M(+15.99)LDQC(+57.02)LELQLFHR.D	91.58	1864.86	-2	622.627	3
8	A0A0D9SGF6|A0A0D9SGF6_HUMAN	R.GVIDMGNSLIER.G	91.43	1302.66	4.3	652.34	2
8	A0A0D9SGF6|A0A0D9SGF6_HUMAN	K.VNSLGETAER.L	91.17	1074.53	2.1	538.274	2
8	A0A0D9SGF6|A0A0D9SGF6_HUMAN	R.YEALKEPMVAR.K	91.15	1305.67	2.6	653.846	2
8	A0A0D9SGF6|A0A0D9SGF6_HUMAN	K.EPIVGSTDYGK.D	91.06	1164.57	1.9	583.292	2
8	A0A0D9SGF6|A0A0D9SGF6_HUMAN	K.FEEFQTDMAAHEERVNEVNQFAAK.L	90.81	2839.29	1.7	710.83	4
8	A0A0D9SGF6|A0A0D9SGF6_HUMAN	R.MNEVISLWK.K	90.63	1118.58	5.1	560.3	2
8	A0A0D9SGF6|A0A0D9SGF6_HUMAN	R.DLTSWVTEMK.A	90.4	1208.57	0.5	605.295	2
8	A0A0D9SGF6|A0A0D9SGF6_HUMAN	K.KLLVGSEDYGRDLTGVQNLR.K	90.2	2232.19	5.2	559.057	4
8	A0A0D9SGF6|A0A0D9SGF6_HUMAN	K.LLVGSEDYGR.D	89.71	1107.56	3.2	554.787	2
8	A0A0D9SGF6|A0A0D9SGF6_HUMAN	R.EAFLNTEDK.G	89.54	1065.5	2	533.757	2
8	A0A0D9SGF6|A0A0D9SGF6_HUMAN	R.DVEDEETWIR.E	89.52	1290.57	2.7	646.295	2
8	A0A0D9SGF6|A0A0D9SGF6_HUMAN	K.GDILTLLNSTNKDWWK.V	89.38	1902.98	7.4	952.506	2
8	A0A0D9SGF6|A0A0D9SGF6_HUMAN	R.M(+15.99)MLDQC(+57.02)LELQLFHR.D	88.72	1848.87	-0.5	617.296	3
8	A0A0D9SGF6|A0A0D9SGF6_HUMAN	K.VLETAEDIQER.R	88.7	1301.65	2.4	651.832	2
8	A0A0D9SGF6|A0A0D9SGF6_HUMAN	R.DVDETISWIK.E	88.44	1204.6	2.6	603.308	2
8	A0A0D9SGF6|A0A0D9SGF6_HUMAN	K.GRELPTAFDYVEFTRSLFVN	87.91	2360.18	2.7	787.736	3
8	A0A0D9SGF6|A0A0D9SGF6_HUMAN	K.ADVVESWIGEK.E	87.71	1231.61	1.9	616.813	2
8	A0A0D9SGF6|A0A0D9SGF6_HUMAN	R.DMDDEESWIK.E	87.59	1266.51	3.3	634.263	2
8	A0A0D9SGF6|A0A0D9SGF6_HUMAN	R.EANELQQWINEK.E	87.49	1500.72	1.6	751.369	2
8	A0A0D9SGF6|A0A0D9SGF6_HUMAN	R.FNRDVDETISWIK.E	87.39	1621.81	3.4	541.612	3
8	A0A0D9SGF6|A0A0D9SGF6_HUMAN	M(+42.01)DPSGVK.V	86.81	774.358	2.3	775.367	1
8	A0A0D9SGF6|A0A0D9SGF6_HUMAN	R.QEQIDNQTR.I	86.74	1130.53	-0.1	566.273	2
8	A0A0D9SGF6|A0A0D9SGF6_HUMAN	R.DC(+57.02)EQAENWM(+15.99)AAR.E	86.32	1495.58	3.5	748.801	2
8	A0A0D9SGF6|A0A0D9SGF6_HUMAN	K.VAEDLESEGLMAEEVQAVQQQEVYGMM(+15.99)PR.D	85.97	3281.49	7.6	1094.85	3
8	A0A0D9SGF6|A0A0D9SGF6_HUMAN	R.DTEQVDNWMSK.Q	85.83	1351.57	5.4	676.797	2
8	A0A0D9SGF6|A0A0D9SGF6_HUMAN	R.QQVAPTDDETGKELVLALYDYQEK.S	85.23	2752.34	7.1	918.462	3
8	A0A0D9SGF6|A0A0D9SGF6_HUMAN	K.LGDSHDLQR.F	85.15	1039.5	1.9	520.761	2
8	A0A0D9SGF6|A0A0D9SGF6_HUMAN	K.QQNFNTGIK.D	84.22	1048.53	2.4	525.274	2
8	A0A0D9SGF6|A0A0D9SGF6_HUMAN	R.VNEVNQFAAK.L	84.11	1118.57	3.1	560.295	2
8	A0A0D9SGF6|A0A0D9SGF6_HUMAN	K.DRVNDVC(+57.02)TNGQDLIKK.N	83.86	1873.93	2.3	625.653	3
8	A0A0D9SGF6|A0A0D9SGF6_HUMAN	K.M(+15.99)TLVASEDYGDTLAAIQGLLKK.H	83.84	2352.22	5.5	785.087	3
8	A0A0D9SGF6|A0A0D9SGF6_HUMAN	R.GVIDM(+15.99)GNSLIER.G	83.73	1318.65	2.8	660.337	2
8	A0A0D9SGF6|A0A0D9SGF6_HUMAN	K.KHEDFDK.A	83.36	917.424	-2.1	459.718	2
8	A0A0D9SGF6|A0A0D9SGF6_HUMAN	R.MMLDQC(+57.02)LELQLFHRDC(+57.02)EQAENWMAAR.E	82.71	3294.45	6.8	824.625	4
8	A0A0D9SGF6|A0A0D9SGF6_HUMAN	R.DLSSVQTLLTK.Q	82.28	1203.67	2.4	602.844	2
8	A0A0D9SGF6|A0A0D9SGF6_HUMAN	R.DLM(+15.99)SWINGIR.G	81.73	1219.6	4.1	610.811	2
8	A0A0D9SGF6|A0A0D9SGF6_HUMAN	R.DTEQVDNWM(+15.99)SK.Q	81.59	1367.57	2.1	684.792	2
8	A0A0D9SGF6|A0A0D9SGF6_HUMAN	K.QDEVNAAWQR.L	81.53	1215.56	3.3	608.791	2
8	A0A0D9SGF6|A0A0D9SGF6_HUMAN	R.VASNPYTWFTM(+15.99)EALEETWR.N	81.14	2346.06	-1.5	1174.04	2
8	A0A0D9SGF6|A0A0D9SGF6_HUMAN	K.LLEAQSHFR.K	81.11	1099.58	2.9	550.798	2
8	A0A0D9SGF6|A0A0D9SGF6_HUMAN	R.AALLELWELR.R	80.83	1212.69	-0.2	607.351	2
8	A0A0D9SGF6|A0A0D9SGF6_HUMAN	R.DLASVQALLR.K	80.77	1084.62	3.2	543.321	2
8	A0A0D9SGF6|A0A0D9SGF6_HUMAN	K.VEDLFLTFAK.K	80.49	1181.63	4.4	591.827	2
8	A0A0D9SGF6|A0A0D9SGF6_HUMAN	K.EELYQNLTR.E	80.37	1164.58	3.2	583.298	2
8	A0A0D9SGF6|A0A0D9SGF6_HUMAN	R.EC(+57.02)EDVMDWINDKEAIVTSEELGQDLEHVEVLQK.K	80.26	3899.81	-4.1	975.955	4
8	A0A0D9SGF6|A0A0D9SGF6_HUMAN	R.M(+15.99)NEVISLWK.K	80.03	1134.57	2.7	568.296	2
8	A0A0D9SGF6|A0A0D9SGF6_HUMAN	R.DLMSWINGIR.G	79.75	1203.61	1.9	602.812	2
8	A0A0D9SGF6|A0A0D9SGF6_HUMAN	R.DLTSWVTEM(+15.99)K.A	79.71	1224.57	3.7	613.294	2
8	A0A0D9SGF6|A0A0D9SGF6_HUMAN	R.NTTGVTEEALK.E	79.4	1161.59	1.7	581.802	2
8	A0A0D9SGF6|A0A0D9SGF6_HUMAN	K.DLTNVQNLQK.K	79.3	1171.62	1.7	586.818	2
8	A0A0D9SGF6|A0A0D9SGF6_HUMAN	K.LADSLRLQQLFR.D	78.54	1458.83	4	487.286	3
8	A0A0D9SGF6|A0A0D9SGF6_HUMAN	K.ALINADELASDVAGAEALLDRHQEHKGEIDAHEDSFK.S	78.18	4013.94	5.9	574.43	7
8	A0A0D9SGF6|A0A0D9SGF6_HUMAN	R.DLTGVQNLR.K	77.76	1014.55	2.6	508.281	2
8	A0A0D9SGF6|A0A0D9SGF6_HUMAN	K.EQLM(+15.99)ASDDFGR.D	77.64	1283.55	4	642.782	2
8	A0A0D9SGF6|A0A0D9SGF6_HUMAN	K.ITALDEFATK.L	77.33	1107.58	-0.2	554.798	2
8	A0A0D9SGF6|A0A0D9SGF6_HUMAN	K.LFGAAEVQR.F	77.25	989.529	2.7	495.773	2
8	A0A0D9SGF6|A0A0D9SGF6_HUMAN	K.DPTNIQLSK.L	76.99	1014.53	-10.6	508.269	2
8	A0A0D9SGF6|A0A0D9SGF6_HUMAN	R.LHQFFR.D	76.98	846.45	1.8	424.233	2
8	A0A0D9SGF6|A0A0D9SGF6_HUMAN	R.LAQFVEHWK.E	76.86	1156.6	1.8	386.542	3
8	A0A0D9SGF6|A0A0D9SGF6_HUMAN	K.DEDSAEALLK.K	76.01	1089.52	2.6	545.768	2
8	A0A0D9SGF6|A0A0D9SGF6_HUMAN	R.EC(+57.02)EDVM(+15.99)DWINDK.E	75.86	1568.61	2.5	785.315	2
8	A0A0D9SGF6|A0A0D9SGF6_HUMAN	R.GKDLIGVQNLLK.K	75.53	1296.78	3.2	433.267	3
8	A0A0D9SGF6|A0A0D9SGF6_HUMAN	R.C(+57.02)NSLEEIK.A	75.15	991.464	3.5	496.741	2
8	A0A0D9SGF6|A0A0D9SGF6_HUMAN	R.QGFVPAAYVK.K	74.84	1078.58	2.7	540.299	2
8	A0A0D9SGF6|A0A0D9SGF6_HUMAN	K.LSDDNTIGK.E	74.37	961.472	1.2	481.744	2
8	A0A0D9SGF6|A0A0D9SGF6_HUMAN	R.LAQFVEHWKELK.Q	74.36	1526.82	2.3	382.714	4
8	A0A0D9SGF6|A0A0D9SGF6_HUMAN	K.DEDSAEALLKK.H	73.92	1217.61	2.7	609.816	2
8	A0A0D9SGF6|A0A0D9SGF6_HUMAN	K.DLASVNNLLK.K	73.66	1085.61	2.9	543.813	2
8	A0A0D9SGF6|A0A0D9SGF6_HUMAN	K.DLIGVQNLLK.K	73.19	1111.66	2.9	556.839	2
8	A0A0D9SGF6|A0A0D9SGF6_HUMAN	K.LHELNQK.W	72.76	880.477	0.9	441.246	2
8	A0A0D9SGF6|A0A0D9SGF6_HUMAN	K.LIDVNHYAK.D	72.54	1071.57	2	536.794	2
8	A0A0D9SGF6|A0A0D9SGF6_HUMAN	K.DLASVNNLLKK.H	72.38	1213.7	0.1	405.575	3
8	A0A0D9SGF6|A0A0D9SGF6_HUMAN	K.LDPAQSASR.E	72.03	943.472	1.1	472.744	2
8	A0A0D9SGF6|A0A0D9SGF6_HUMAN	K.KHEALMSDLSAYGSSIQALR.E	71.97	2176.09	4.7	545.034	4
8	A0A0D9SGF6|A0A0D9SGF6_HUMAN	R.DM(+15.99)DDEESWIK.E	71.92	1282.5	4.1	642.261	2
8	A0A0D9SGF6|A0A0D9SGF6_HUMAN	R.MNEVISLWKK.L	71.68	1246.67	2.3	624.346	2
8	A0A0D9SGF6|A0A0D9SGF6_HUMAN	R.AALLELWELRR.Q	71.45	1368.79	3	457.271	3
8	A0A0D9SGF6|A0A0D9SGF6_HUMAN	R.QFQDAGHFDAENIKK.K	71.31	1746.83	2.3	437.716	4
8	A0A0D9SGF6|A0A0D9SGF6_HUMAN	K.LQIASDENYK.D	70.85	1179.58	3.7	590.798	2
8	A0A0D9SGF6|A0A0D9SGF6_HUMAN	R.IDGITIQAR.Q	70.35	985.556	1.8	493.786	2
8	A0A0D9SGF6|A0A0D9SGF6_HUMAN	K.DLNSQADSLMTSSAFDTSQVKDK.R	70.25	2487.14	10.2	830.064	3
8	A0A0D9SGF6|A0A0D9SGF6_HUMAN	K.DLIGVQNLLKK.H	69.72	1239.76	3.1	620.887	2
8	A0A0D9SGF6|A0A0D9SGF6_HUMAN	R.GLVSSDELAK.D	69.35	1017.53	2.7	509.776	2
8	A0A0D9SGF6|A0A0D9SGF6_HUMAN	R.SLQQLAEER.S	68.96	1072.55	2.7	537.284	2
8	A0A0D9SGF6|A0A0D9SGF6_HUMAN	K.VAEDLESEGLM(+15.99)AEEVQAVQQQEVYGMMPR.D	68.07	3281.49	0.1	1094.84	3
8	A0A0D9SGF6|A0A0D9SGF6_HUMAN	K.KHEDFEK.S	67.36	931.44	-0.2	466.727	2
8	A0A0D9SGF6|A0A0D9SGF6_HUMAN	R.YEALKEPM(+15.99)VAR.K	66.71	1321.67	4.4	441.566	3
8	A0A0D9SGF6|A0A0D9SGF6_HUMAN	R.KVEDLFLTFAKK.A	66.62	1437.82	10.2	480.286	3
8	A0A0D9SGF6|A0A0D9SGF6_HUMAN	R.EAHDAFR.S	66.08	844.383	-0.7	423.198	2
8	A0A0D9SGF6|A0A0D9SGF6_HUMAN	R.LNHQEFK.S	65.39	914.461	2.1	458.239	2
8	A0A0D9SGF6|A0A0D9SGF6_HUMAN	K.ALC(+57.02)AEADR.L	65.16	904.407	2.6	453.212	2
8	A0A0D9SGF6|A0A0D9SGF6_HUMAN	R.HASLM(+15.99)K.R	64.99	701.353	-0.7	351.683	2
8	A0A0D9SGF6|A0A0D9SGF6_HUMAN	K.FDDFQK.D	63.54	798.355	1.5	400.185	2
8	A0A0D9SGF6|A0A0D9SGF6_HUMAN	K.LTVLSEER.A	63.31	945.513	2.6	473.765	2
8	A0A0D9SGF6|A0A0D9SGF6_HUMAN	R.HASLMK.R	63.28	685.358	1.4	343.687	2
8	A0A0D9SGF6|A0A0D9SGF6_HUMAN	K.KFDDFQK.D	61.09	926.45	1.2	464.233	2
8	A0A0D9SGF6|A0A0D9SGF6_HUMAN	K.HEDFDK.A	61.04	789.329	-0.4	395.672	2
8	A0A0D9SGF6|A0A0D9SGF6_HUMAN	K.LDILDQER.A	60.91	1000.52	2.4	501.268	2
8	A0A0D9SGF6|A0A0D9SGF6_HUMAN	K.SWVNEK.M	60.31	761.371	0.6	381.693	2
8	A0A0D9SGF6|A0A0D9SGF6_HUMAN	R.NEVLDRWR.R	59.98	1086.56	0.7	363.193	3
8	A0A0D9SGF6|A0A0D9SGF6_HUMAN	K.LLEATELKGIK.L	59.71	1213.73	1.3	405.584	3
8	A0A0D9SGF6|A0A0D9SGF6_HUMAN	K.EFSMM(+15.99)FK.H	59.66	934.393	1.6	468.204	2
8	A0A0D9SGF6|A0A0D9SGF6_HUMAN	R.FQFFQR.D	58.94	871.434	1.6	436.725	2
8	A0A0D9SGF6|A0A0D9SGF6_HUMAN	R.LNDSYR.L	58.53	766.361	0.4	384.188	2
8	A0A0D9SGF6|A0A0D9SGF6_HUMAN	K.SLSAQEEK.I	58.38	890.434	0.9	446.225	2
8	A0A0D9SGF6|A0A0D9SGF6_HUMAN	R.FKELSTLR.R	58.18	992.565	0	331.862	3
8	A0A0D9SGF6|A0A0D9SGF6_HUMAN	K.HEDFDKAINVQEEKIAALQAFADQLIAAGHYAK.G	57.63	3653.85	4.2	731.78	5
8	A0A0D9SGF6|A0A0D9SGF6_HUMAN	R.DLAALEDKVK.A	56.69	1100.61	2.2	551.312	2
8	A0A0D9SGF6|A0A0D9SGF6_HUMAN	K.EFSMMFK.H	56.37	918.398	0.3	460.206	2
8	A0A0D9SGF6|A0A0D9SGF6_HUMAN	K.HFDKDK.S	55.87	788.382	-2.7	395.197	2
8	A0A0D9SGF6|A0A0D9SGF6_HUMAN	K.RDTINGR.F	55.59	830.436	-0.4	416.225	2
8	A0A0D9SGF6|A0A0D9SGF6_HUMAN	K.LLEATELK.G	55.06	915.528	2.7	458.772	2
8	A0A0D9SGF6|A0A0D9SGF6_HUMAN	R.RNEVLDR.W	54.74	900.478	2.5	451.247	2
8	A0A0D9SGF6|A0A0D9SGF6_HUMAN	R.DLTGVQNLRK.K	53.67	1142.64	2.8	572.329	2
8	A0A0D9SGF6|A0A0D9SGF6_HUMAN	K.TASPWK.S	53.62	688.354	1.2	345.185	2
8	A0A0D9SGF6|A0A0D9SGF6_HUMAN	R.GQRLEESLEYQQFVANVEEEEAWINEK.M	53.43	3266.54	3.8	1089.86	3
8	A0A0D9SGF6|A0A0D9SGF6_HUMAN	R.QWELLLEK.M	52.73	1057.58	2.5	529.799	2
8	A0A0D9SGF6|A0A0D9SGF6_HUMAN	K.DQLLAAK.H	51.55	757.433	1.8	379.725	2
8	A0A0D9SGF6|A0A0D9SGF6_HUMAN	R.DLAALGDK.V	51.49	801.423	2.2	401.72	2
8	A0A0D9SGF6|A0A0D9SGF6_HUMAN	R.DLAALEDK.V	51.47	873.444	-1.2	437.729	2
8	A0A0D9SGF6|A0A0D9SGF6_HUMAN	R.MKQVEELYHSLLELGEK.R	51.21	2045.05	7.4	682.696	3
8	A0A0D9SGF6|A0A0D9SGF6_HUMAN	K.LEDSYR.F	51.2	781.361	1.1	391.688	2
8	A0A0D9SGF6|A0A0D9SGF6_HUMAN	R.RQQVLDR.Y	50.17	913.509	0.7	457.762	2
8	A0A0D9SGF6|A0A0D9SGF6_HUMAN	K.FMLFR.E	49.06	712.373	1	357.194	2
8	A0A0D9SGF6|A0A0D9SGF6_HUMAN	R.DAEELEK.W	48.9	832.381	1.4	417.199	2
8	A0A0D9SGF6|A0A0D9SGF6_HUMAN	R.NALHER.A	48.6	738.377	-1.5	370.195	2
8	A0A0D9SGF6|A0A0D9SGF6_HUMAN	R.LMELHR.Q	47.32	797.422	2	399.719	2
8	A0A0D9SGF6|A0A0D9SGF6_HUMAN	K.QEAFLLNEDLGDSLDSVEALLKKHEDFEK.S	46.95	3331.65	9.6	667.343	5
8	A0A0D9SGF6|A0A0D9SGF6_HUMAN	K.LNESHR.L	46.32	754.372	-1.1	378.193	2
8	A0A0D9SGF6|A0A0D9SGF6_HUMAN	K.EWIEEK.N	46.27	832.397	1.5	417.206	2
8	A0A0D9SGF6|A0A0D9SGF6_HUMAN	R.LHQFFRDMDDEESWIKEK.K	45.58	2352.08	-1.2	589.028	4
8	A0A0D9SGF6|A0A0D9SGF6_HUMAN	K.HEGFER.D	45.01	773.346	0	387.68	2
8	A0A0D9SGF6|A0A0D9SGF6_HUMAN	K.VEVNDR.Q	44.66	730.361	-0.3	366.188	2
8	A0A0D9SGF6|A0A0D9SGF6_HUMAN	K.LADSLRLQQLFRDVEDEETWIR.E	44.53	2731.39	5.9	683.86	4
8	A0A0D9SGF6|A0A0D9SGF6_HUMAN	R.FLADFR.D	44.19	767.397	2.4	384.707	2
8	A0A0D9SGF6|A0A0D9SGF6_HUMAN	R.QQVLDR.Y	44.04	757.408	1.9	379.712	2
8	A0A0D9SGF6|A0A0D9SGF6_HUMAN	R.FLSDFR.D	44.01	783.391	1.5	392.704	2
8	A0A0D9SGF6|A0A0D9SGF6_HUMAN	K.LDPAQSASRENLLEEQGSIALR.Q	43.91	2396.23	0.9	799.751	3
8	A0A0D9SGF6|A0A0D9SGF6_HUMAN	K.AQMIEK.R	43.7	718.368	1.1	360.192	2
8	A0A0D9SGF6|A0A0D9SGF6_HUMAN	R.RNALHER.A	43.7	894.478	-1.2	448.246	2
8	A0A0D9SGF6|A0A0D9SGF6_HUMAN	K.QEALVAR.Y	43.18	785.439	0.4	393.727	2
8	A0A0D9SGF6|A0A0D9SGF6_HUMAN	K.LVQYLR.E	42.34	790.47	1.9	396.243	2
8	A0A0D9SGF6|A0A0D9SGF6_HUMAN	K.EEIQQR.L	42.17	801.398	-0.4	401.706	2
8	A0A0D9SGF6|A0A0D9SGF6_HUMAN	K.WIQEK.L	42.05	702.37	1.1	352.193	2
8	A0A0D9SGF6|A0A0D9SGF6_HUMAN	K.AWVQR.R	41.96	658.355	0.2	330.185	2
8	A0A0D9SGF6|A0A0D9SGF6_HUMAN	R.TEIDAR.A	41.77	703.35	1	352.683	2
8	A0A0D9SGF6|A0A0D9SGF6_HUMAN	K.AINVQEEK.I	41.28	929.482	0.4	465.748	2
8	A0A0D9SGF6|A0A0D9SGF6_HUMAN	K.ALC(+57.02)AEADRLQQSHPLSATQIQVK.R	41.25	2563.32	4.5	641.84	4
8	A0A0D9SGF6|A0A0D9SGF6_HUMAN	R.LQQLFR.D	40.82	803.465	2.2	402.741	2
8	A0A0D9SGF6|A0A0D9SGF6_HUMAN	R.GAC(+57.02)AGSEDAVKARLAALADQWQFLVQK.S	40.8	2902.48	4.4	726.63	4
8	A0A0D9SGF6|A0A0D9SGF6_HUMAN	K.EAALTSEEVGADLEQVEVLQKK.F	40.45	2385.23	8.3	796.09	3
8	A0A0D9SGF6|A0A0D9SGF6_HUMAN	K.WEALK.A	40.18	645.349	1.4	323.682	2
8	A0A0D9SGF6|A0A0D9SGF6_HUMAN	R.TLAAER.H	39.81	659.36	0.7	330.688	2
8	A0A0D9SGF6|A0A0D9SGF6_HUMAN	K.LADSLR.L	39.63	673.376	0.3	337.695	2
8	A0A0D9SGF6|A0A0D9SGF6_HUMAN	K.VSDLEK.A	38.91	689.36	-0.3	345.687	2
8	A0A0D9SGF6|A0A0D9SGF6_HUMAN	R.AQLADSFHLQQFFRDSDELK.S	38.79	2394.16	2.2	599.549	4
8	A0A0D9SGF6|A0A0D9SGF6_HUMAN	R.FKELSTLRR.Q	38.53	1148.67	1.1	383.897	3
8	A0A0D9SGF6|A0A0D9SGF6_HUMAN	K.HEGLER.D	38.41	739.361	-0.3	370.688	2
8	A0A0D9SGF6|A0A0D9SGF6_HUMAN	K.QLAAAR.G	36.99	628.366	0.7	315.19	2
8	A0A0D9SGF6|A0A0D9SGF6_HUMAN	K.FM(+15.99)LFR.E	36.04	728.368	0.3	365.191	2
8	A0A0D9SGF6|A0A0D9SGF6_HUMAN	R.DALLSR.R	36	673.376	0.6	337.695	2
8	A0A0D9SGF6|A0A0D9SGF6_HUMAN	K.LLQAQK.L	35.84	699.428	0.7	350.721	2
8	A0A0D9SGF6|A0A0D9SGF6_HUMAN	R.FLSDFRDLMSWINGIRGLVSSDELAK.D	35.61	2968.51	7.5	743.141	4
8	A0A0D9SGF6|A0A0D9SGF6_HUMAN	K.HQEIR.A	35.18	681.356	-1.5	341.685	2
8	A0A0D9SGF6|A0A0D9SGF6_HUMAN	K.HEDFEK.S	34.99	803.345	1	402.68	2
8	A0A0D9SGF6|A0A0D9SGF6_HUMAN	K.ELSTLR.R	34.78	717.402	0.4	359.709	2
8	A0A0D9SGF6|A0A0D9SGF6_HUMAN	R.IDALEK.A	34.29	687.38	1.6	344.698	2
8	A0A0D9SGF6|A0A0D9SGF6_HUMAN	R.YEALK.E	33.82	622.333	0.5	312.174	2
8	A0A0D9SGF6|A0A0D9SGF6_HUMAN	R.FLSDFRDLM(+15.99)SWINGIR.G	33.69	1984.98	0.9	662.669	3
8	A0A0D9SGF6|A0A0D9SGF6_HUMAN	R.ELELQK.E	33.5	758.417	1.5	380.216	2
4	A0A0D9SF54|A0A0D9SF54_HUMAN	K.HEALMSDLSAYGSSIQALR.E	145.24	2048	1.7	1025.01	2
4	A0A0D9SF54|A0A0D9SF54_HUMAN	K.RLEAELAAHEPAIQGVLDTGK.K	138.18	2217.18	1.5	1109.6	2
4	A0A0D9SF54|A0A0D9SF54_HUMAN	K.HQAFEAEVQANSGAIVK.L	135.73	1797.9	4.3	899.962	2
4	A0A0D9SF54|A0A0D9SF54_HUMAN	K.QETFDAGLQAFQQEGIANITALK.D	134.82	2492.25	0.7	1247.14	2
4	A0A0D9SF54|A0A0D9SF54_HUMAN	K.LRQEFAQHANAFHQWIQETR.T	134.29	2509.24	4.1	628.319	4
4	A0A0D9SF54|A0A0D9SF54_HUMAN	K.SADESGQALLAAGHYASDEVR.E	132.23	2145.99	-0.2	1074	2
4	A0A0D9SF54|A0A0D9SF54_HUMAN	K.NQALNTDNYGHDLASVQALQR.K	132.15	2327.13	3	1164.57	2
4	A0A0D9SF54|A0A0D9SF54_HUMAN	K.ALINADELASDVAGAEALLDR.H	131.56	2126.09	4.4	1064.05	2
4	A0A0D9SF54|A0A0D9SF54_HUMAN	K.YTEHSTVGLAQQWDQLDQLGMR.M	131.56	2575.21	1.5	859.413	3
4	A0A0D9SF54|A0A0D9SF54_HUMAN	K.EAIVTSEELGQDLEHVEVLQK.K	131.25	2365.2	3	1183.61	2
4	A0A0D9SF54|A0A0D9SF54_HUMAN	K.DFDFWLSEVEALLASEDYGK.D	130.7	2333.07	3.5	1167.55	2
4	A0A0D9SF54|A0A0D9SF54_HUMAN	R.LEAELAAHEPAIQGVLDTGK.K	129.91	2061.07	3.4	1031.55	2
4	A0A0D9SF54|A0A0D9SF54_HUMAN	R.AGTFQAFEQFGQQLLAHGHYASPEIK.Q	129.64	2874.41	3.5	719.612	4
4	A0A0D9SF54|A0A0D9SF54_HUMAN	K.LDETGNLMISEGHFASETIR.T	129.24	2219.05	-0.4	1110.53	2
4	A0A0D9SF54|A0A0D9SF54_HUMAN	K.HQAFEAELSANQSR.I	127.16	1586.74	1.4	794.38	2
4	A0A0D9SF54|A0A0D9SF54_HUMAN	K.TATDEAYKDPSNLQGK.V	126.99	1736.82	3.1	869.421	2
4	A0A0D9SF54|A0A0D9SF54_HUMAN	K.LQIASDENYKDPTNLQGK.L	126.81	2033.01	1.5	1017.51	2
4	A0A0D9SF54|A0A0D9SF54_HUMAN	R.RQDLEDSLQAQQYFADANEAESWMR.E	125.77	3000.33	5.2	1001.12	3
4	A0A0D9SF54|A0A0D9SF54_HUMAN	K.LQTASDESYKDPTNIQLSK.L	125.54	2137.05	-0.9	1069.53	2
4	A0A0D9SF54|A0A0D9SF54_HUMAN	K.DLNSQADSLMTSSAFDTSQVK.D	124.7	2244.02	-0.4	1123.02	2
4	A0A0D9SF54|A0A0D9SF54_HUMAN	K.EAALTSEEVGADLEQVEVLQK.K	124.63	2257.13	2.2	1129.58	2
4	A0A0D9SF54|A0A0D9SF54_HUMAN	R.SLGYDLPMVEEGEPDPEFEAILDTVDPNR.D	124.4	3246.49	4.3	1083.18	3
4	A0A0D9SF54|A0A0D9SF54_HUMAN	K.MTLVASEDYGDTLAAIQGLLK.K	123.96	2208.13	7.1	1105.08	2
4	A0A0D9SF54|A0A0D9SF54_HUMAN	K.GNAMVEEGHFAAEDVK.A	123.37	1702.76	2.5	852.39	2
4	A0A0D9SF54|A0A0D9SF54_HUMAN	K.HQALQAEIAGHEPR.I	122.74	1555.79	2.4	778.902	2
4	A0A0D9SF54|A0A0D9SF54_HUMAN	R.SSLSSAQADFNQLAELDR.Q	121.93	1950.93	1.4	976.473	2
4	A0A0D9SF54|A0A0D9SF54_HUMAN	K.HALLEADVAAHQDR.I	121.3	1544.77	1.6	773.393	2
4	A0A0D9SF54|A0A0D9SF54_HUMAN	K.QEAFLLNEDLGDSLDSVEALLK.K	121.19	2418.22	2.2	1210.12	2
4	A0A0D9SF54|A0A0D9SF54_HUMAN	K.LIQNNHYAMEDVATR.R	120.03	1773.85	2.1	887.933	2
4	A0A0D9SF54|A0A0D9SF54_HUMAN	K.MTLVASEDYGDTLAAIQGLLKK.H	119.3	2336.23	4.2	779.754	3
4	A0A0D9SF54|A0A0D9SF54_HUMAN	K.AINVQEEKIAALQAFADQLIAAGHYAK.G	119.11	2882.53	2.9	721.642	4
4	A0A0D9SF54|A0A0D9SF54_HUMAN	K.HQLLEADISAHEDR.L	119.1	1632.79	2.2	817.402	2
4	A0A0D9SF54|A0A0D9SF54_HUMAN	K.HEALM(+15.99)SDLSAYGSSIQALR.E	118.67	2063.99	1.2	689.006	3
4	A0A0D9SF54|A0A0D9SF54_HUMAN	K.DLNSQADSLM(+15.99)TSSAFDTSQVK.D	118.2	2260.02	2.1	1131.02	2
4	A0A0D9SF54|A0A0D9SF54_HUMAN	R.LIQSHPESAEDLQEK.C	117.63	1722.84	2.1	862.43	2
4	A0A0D9SF54|A0A0D9SF54_HUMAN	R.QEFAQHANAFHQWIQETR.T	116.49	2240.05	3.9	747.694	3
4	A0A0D9SF54|A0A0D9SF54_HUMAN	K.DRVNDVC(+57.02)TNGQDLIK.K	116.3	1745.84	3	582.955	3
4	A0A0D9SF54|A0A0D9SF54_HUMAN	K.RLEAELAAHEPAIQGVLDTGKK.L	116.13	2345.27	2.3	587.326	4
4	A0A0D9SF54|A0A0D9SF54_HUMAN	K.YTEHSTVGLAQQWDQLDQLGM(+15.99)R.M	116.13	2591.21	1.9	864.745	3
4	A0A0D9SF54|A0A0D9SF54_HUMAN	K.SADESGQALLAAGHYASDEVREK.L	116.05	2403.13	1.9	601.791	4
4	A0A0D9SF54|A0A0D9SF54_HUMAN	K.IAALQAFADQLIAAGHYAK.G	115.98	1971.06	-1.3	986.535	2
4	A0A0D9SF54|A0A0D9SF54_HUMAN	R.DLAALGDKVNSLGETAER.L	115.89	1857.94	1.6	620.323	3
4	A0A0D9SF54|A0A0D9SF54_HUMAN	R.LQQSHPLSATQIQVK.R	115.8	1676.92	1.4	839.469	2
4	A0A0D9SF54|A0A0D9SF54_HUMAN	K.VAEDLESEGLMAEEVQAVQQQEVYGMMPR.D	115.62	3265.49	-1.3	1089.5	3
4	A0A0D9SF54|A0A0D9SF54_HUMAN	K.M(+15.99)TLVASEDYGDTLAAIQGLLK.K	114.6	2224.13	3	742.386	3
4	A0A0D9SF54|A0A0D9SF54_HUMAN	R.MQHNLEQQIQAR.N	114.02	1494.74	3.4	748.378	2
4	A0A0D9SF54|A0A0D9SF54_HUMAN	K.HEAFETDFTVHK.D	113.74	1459.67	2.7	730.846	2
4	A0A0D9SF54|A0A0D9SF54_HUMAN	K.HQAFEAELHANADR.I	113.54	1607.74	2.4	804.881	2
4	A0A0D9SF54|A0A0D9SF54_HUMAN	R.LMVHTVATFNSIKELNER.W	113	2101.1	3.7	526.284	4
4	A0A0D9SF54|A0A0D9SF54_HUMAN	K.AINVQEEKIAALQAFADQLIAAGHYAKGDISSR.R	112.63	3497.83	4.8	700.576	5
4	A0A0D9SF54|A0A0D9SF54_HUMAN	R.EKEPIVGSTDYGKDEDSAEALLK.K	112.6	2493.21	0	624.31	4
4	A0A0D9SF54|A0A0D9SF54_HUMAN	R.NVEDIELWLYEVEGHLASDDYGK.D	112.03	2693.25	4.5	898.761	3
4	A0A0D9SF54|A0A0D9SF54_HUMAN	R.LEESLEYQQFVANVEEEEAWINEK.M	111.94	2925.36	1.3	976.127	3
4	A0A0D9SF54|A0A0D9SF54_HUMAN	R.TYLLDGSC(+57.02)MVEESGTLESQLEATK.R	111.47	2660.22	3.9	887.751	3
4	A0A0D9SF54|A0A0D9SF54_HUMAN	R.LAALADQWQFLVQK.S	110.53	1629.89	6.9	815.957	2
4	A0A0D9SF54|A0A0D9SF54_HUMAN	K.IEDLGAAMEEALILDNK.Y	110.07	1843.92	2.9	615.65	3
4	A0A0D9SF54|A0A0D9SF54_HUMAN	K.ASAFNSWFENAEEDLTDPVR.C	109.8	2297.02	3.8	1149.52	2
4	A0A0D9SF54|A0A0D9SF54_HUMAN	K.EKEQLMASDDFGRDLASVQALLR.K	109.62	2591.3	2.9	648.835	4
4	A0A0D9SF54|A0A0D9SF54_HUMAN	R.RRAQLADSFHLQQFFR.D	109.23	2019.06	2.9	505.772	4
4	A0A0D9SF54|A0A0D9SF54_HUMAN	K.FEEFQTDMAAHEER.V	109.21	1738.73	2.7	870.372	2
4	A0A0D9SF54|A0A0D9SF54_HUMAN	K.LGESQTLQQFSR.D	109.06	1392.7	2.3	697.359	2
4	A0A0D9SF54|A0A0D9SF54_HUMAN	K.C(+57.02)TELNQAWSSLGK.R	108.77	1492.7	2.5	747.358	2
4	A0A0D9SF54|A0A0D9SF54_HUMAN	R.M(+15.99)QHNLEQQIQAR.N	108.73	1510.73	1.4	756.374	2
4	A0A0D9SF54|A0A0D9SF54_HUMAN	K.EQLMASDDFGRDLASVQALLR.K	108.61	2334.16	4.3	779.065	3
4	A0A0D9SF54|A0A0D9SF54_HUMAN	K.GRELPTAFDYVEFTR.S	108.23	1799.88	3.9	600.971	3
4	A0A0D9SF54|A0A0D9SF54_HUMAN	R.RQDLEDSLQAQQYFADANEAESWM(+15.99)R.E	108.09	3016.33	5	1006.45	3
4	A0A0D9SF54|A0A0D9SF54_HUMAN	K.LDETGNLM(+15.99)ISEGHFASETIR.T	107.64	2235.05	4.8	746.027	3
4	A0A0D9SF54|A0A0D9SF54_HUMAN	R.QQYEQC(+57.02)MDLQLFYR.D	107.07	1920.85	0.2	961.432	2
4	A0A0D9SF54|A0A0D9SF54_HUMAN	K.HEAFETDFTVHKDR.V	106.56	1730.8	1.5	433.708	4
4	A0A0D9SF54|A0A0D9SF54_HUMAN	K.LSDDNTIGKEEIQQR.L	106.05	1744.86	2.2	873.439	2
4	A0A0D9SF54|A0A0D9SF54_HUMAN	K.TDDYGRDLSSVQTLLTK.Q	105.88	1910.96	1.9	637.995	3
4	A0A0D9SF54|A0A0D9SF54_HUMAN	R.MMLDQC(+57.02)LELQLFHR.D	105.85	1832.87	3	611.967	3
4	A0A0D9SF54|A0A0D9SF54_HUMAN	K.HEALMSDLSAYGSSIQALREQAQSC(+57.02)R.Q	105.57	2907.36	7.5	970.135	3
4	A0A0D9SF54|A0A0D9SF54_HUMAN	K.KGDILTLLNSTNK.D	105.31	1415.8	3.4	472.942	3
4	A0A0D9SF54|A0A0D9SF54_HUMAN	K.NNHHEENISSK.M	104.89	1307.59	-0.8	654.799	2
4	A0A0D9SF54|A0A0D9SF54_HUMAN	K.KHEALMSDLSAYGSSIQALREQAQSC(+57.02)R.Q	104.76	3035.46	3.2	608.1	5
4	A0A0D9SF54|A0A0D9SF54_HUMAN	K.KGDILTLLNSTNKDWWK.V	104.69	2031.08	3.3	678.036	3
4	A0A0D9SF54|A0A0D9SF54_HUMAN	R.DGHVSLQEYMAFMISR.E	104.67	1882.87	0.8	628.631	3
4	A0A0D9SF54|A0A0D9SF54_HUMAN	R.AQLADSFHLQQFFR.D	104.58	1706.85	3.5	569.96	3
4	A0A0D9SF54|A0A0D9SF54_HUMAN	R.LMVHTVATFNSIK.E	104.42	1459.79	3.6	730.903	2
4	A0A0D9SF54|A0A0D9SF54_HUMAN	R.DVDEIEAWISEK.L	104.13	1432.67	3.3	717.346	2
4	A0A0D9SF54|A0A0D9SF54_HUMAN	K.HQLLEADISAHEDRLK.D	103.95	1873.96	3.3	469.5	4
4	A0A0D9SF54|A0A0D9SF54_HUMAN	K.ALINADELASDVAGAEALLDRHQEHK.G	103.84	2785.4	5.7	697.361	4
4	A0A0D9SF54|A0A0D9SF54_HUMAN	K.FEEFQTDM(+15.99)AAHEER.V	103.81	1754.72	1.7	878.369	2
4	A0A0D9SF54|A0A0D9SF54_HUMAN	K.GNAM(+15.99)VEEGHFAAEDVK.A	103.51	1718.76	7.8	860.393	2
4	A0A0D9SF54|A0A0D9SF54_HUMAN	R.DC(+57.02)EQAENWMAAR.E	103.34	1479.59	2.9	740.803	2
4	A0A0D9SF54|A0A0D9SF54_HUMAN	K.GDILTLLNSTNK.D	103.3	1287.7	2.2	644.86	2
4	A0A0D9SF54|A0A0D9SF54_HUMAN	R.ELPTAFDYVEFTR.S	102.91	1586.76	4.4	794.392	2
4	A0A0D9SF54|A0A0D9SF54_HUMAN	R.RAQLADSFHLQQFFR.D	102.88	1862.95	1.2	466.746	4
4	A0A0D9SF54|A0A0D9SF54_HUMAN	K.LDENSAFLQFNWK.A	102.39	1610.77	1.9	806.395	2
4	A0A0D9SF54|A0A0D9SF54_HUMAN	R.QFQDAGHFDAENIK.K	102.35	1618.74	3.2	810.379	2
4	A0A0D9SF54|A0A0D9SF54_HUMAN	K.LIQNNHYAM(+15.99)EDVATR.R	101.64	1789.84	2	895.93	2
4	A0A0D9SF54|A0A0D9SF54_HUMAN	R.ENLLEEQGSIALR.Q	100.78	1470.77	1.7	736.393	2
4	A0A0D9SF54|A0A0D9SF54_HUMAN	R.QEQIDNQYHSLLELGEK.R	100.71	2042.99	3.2	1022.51	2
4	A0A0D9SF54|A0A0D9SF54_HUMAN	K.VAEDLESEGLMAEEVQAVQQQEVYGM(+15.99)MPR.D	100.58	3281.49	6.6	1094.84	3
4	A0A0D9SF54|A0A0D9SF54_HUMAN	R.FLSDFRDLMSWINGIR.G	100.45	1968.99	6.4	657.341	3
4	A0A0D9SF54|A0A0D9SF54_HUMAN	K.ARLAALADQWQFLVQK.S	99.85	1857.03	3.8	620.018	3
4	A0A0D9SF54|A0A0D9SF54_HUMAN	R.EQADYC(+57.02)VSHMKPYVDGK.G	99.69	2025.89	-0.3	1013.95	2
4	A0A0D9SF54|A0A0D9SF54_HUMAN	R.ALSSEGKPYVTK.E	99.65	1278.68	1.8	640.349	2
4	A0A0D9SF54|A0A0D9SF54_HUMAN	R.VASNPYTWFTMEALEETWR.N	99.61	2330.07	4.2	1166.05	2
4	A0A0D9SF54|A0A0D9SF54_HUMAN	R.EANQQQQFNR.N	99.6	1261.58	1.7	631.798	2
4	A0A0D9SF54|A0A0D9SF54_HUMAN	K.KFEEFQTDMAAHEERVNEVNQFAAK.L	99.31	2967.38	2.8	742.855	4
4	A0A0D9SF54|A0A0D9SF54_HUMAN	R.EAFLNTEDKGDSLDSVEALIK.K	99.26	2293.13	3.8	765.388	3
4	A0A0D9SF54|A0A0D9SF54_HUMAN	R.VNDVC(+57.02)TNGQDLIK.K	99.22	1474.71	1.7	738.363	2
4	A0A0D9SF54|A0A0D9SF54_HUMAN	R.NTTGVTEEALKEFSMMFK.H	99.21	2061.98	1.9	1032	2
4	A0A0D9SF54|A0A0D9SF54_HUMAN	K.LIQNNHYAMEDVATRR.D	99.14	1929.95	3	483.496	4
4	A0A0D9SF54|A0A0D9SF54_HUMAN	R.QDLEDSLQAQQYFADANEAESWMR.E	98.97	2844.23	4.1	949.088	3
4	A0A0D9SF54|A0A0D9SF54_HUMAN	R.SLGYDLPM(+15.99)VEEGEPDPEFEAILDTVDPNR.D	98.84	3262.49	9.8	1088.51	3
4	A0A0D9SF54|A0A0D9SF54_HUMAN	R.MM(+15.99)LDQC(+57.02)LELQLFHR.D	98.16	1848.87	4	617.299	3
4	A0A0D9SF54|A0A0D9SF54_HUMAN	K.EQLM(+15.99)ASDDFGRDLASVQALLR.K	98.03	2350.16	3.2	784.396	3
4	A0A0D9SF54|A0A0D9SF54_HUMAN	R.QQVAPTDDETGK.E	97.78	1287.59	1.3	644.805	2
4	A0A0D9SF54|A0A0D9SF54_HUMAN	R.EC(+57.02)EDVMDWINDK.E	97.54	1552.62	2.1	777.318	2
4	A0A0D9SF54|A0A0D9SF54_HUMAN	K.LLVGSEDYGRDLTGVQNLRK.K	97.35	2232.19	4.7	559.057	4
4	A0A0D9SF54|A0A0D9SF54_HUMAN	R.KVEDLFLTFAK.K	97.04	1309.73	2.1	437.584	3
4	A0A0D9SF54|A0A0D9SF54_HUMAN	K.KIEDLGAAMEEALILDNK.Y	96.43	1972.02	2.6	658.349	3
4	A0A0D9SF54|A0A0D9SF54_HUMAN	R.LQQLFRDVEDEETWIR.E	96.35	2076.03	1.3	693.017	3
4	A0A0D9SF54|A0A0D9SF54_HUMAN	K.ELVLALYDYQEK.S	96.31	1482.76	3.6	742.39	2
4	A0A0D9SF54|A0A0D9SF54_HUMAN	R.WSQLLANSAAR.K	95.7	1215.64	1.9	608.826	2
4	A0A0D9SF54|A0A0D9SF54_HUMAN	K.GEIDAHEDSFK.S	94.87	1246.55	1.4	624.281	2
4	A0A0D9SF54|A0A0D9SF54_HUMAN	K.ADVVESWIGEKENSLK.T	94.85	1802.9	4	601.978	3
4	A0A0D9SF54|A0A0D9SF54_HUMAN	K.LIQEQHPEEELIK.T	94.3	1604.84	4.5	803.431	2
4	A0A0D9SF54|A0A0D9SF54_HUMAN	K.KFEEFQTDMAAHEER.V	93.81	1866.82	0.7	623.281	3
4	A0A0D9SF54|A0A0D9SF54_HUMAN	K.EQLMASDDFGR.D	93.67	1267.55	2.2	634.784	2
4	A0A0D9SF54|A0A0D9SF54_HUMAN	K.REELITNWEQIR.T	93.62	1585.82	3.4	529.616	3
4	A0A0D9SF54|A0A0D9SF54_HUMAN	K.IEDLGAAM(+15.99)EEALILDNK.Y	93.16	1859.92	5.3	930.971	2
4	A0A0D9SF54|A0A0D9SF54_HUMAN	K.SSEEIESAFR.A	93.01	1153.53	2.9	577.771	2
4	A0A0D9SF54|A0A0D9SF54_HUMAN	K.HQAFEAELHANADRIR.G	92.95	1876.93	-3.7	470.238	4
4	A0A0D9SF54|A0A0D9SF54_HUMAN	R.LM(+15.99)VHTVATFNSIK.E	92.83	1475.78	1.7	492.935	3
4	A0A0D9SF54|A0A0D9SF54_HUMAN	R.LEAELAAHEPAIQGVLDTGKK.L	92.61	2189.17	2.9	548.301	4
4	A0A0D9SF54|A0A0D9SF54_HUMAN	R.EELITNWEQIR.T	92.4	1429.72	1.6	715.869	2
4	A0A0D9SF54|A0A0D9SF54_HUMAN	R.SQLLGSAHEVQR.F	92.37	1323.69	1.9	442.238	3
4	A0A0D9SF54|A0A0D9SF54_HUMAN	R.EKEPIAASTNR.G	92.36	1214.63	1.2	608.321	2
4	A0A0D9SF54|A0A0D9SF54_HUMAN	R.EKEPIVGSTDYGK.D	92.16	1421.7	2.6	711.861	2
4	A0A0D9SF54|A0A0D9SF54_HUMAN	K.GDSLDSVEALIK.K	92	1245.65	3.3	623.832	2
4	A0A0D9SF54|A0A0D9SF54_HUMAN	K.DVTGAEALLER.H	91.91	1172.6	2.9	587.311	2
4	A0A0D9SF54|A0A0D9SF54_HUMAN	R.QDLEDSLQAQQYFADANEAESWM(+15.99)R.E	91.73	2860.22	6.3	954.422	3
4	A0A0D9SF54|A0A0D9SF54_HUMAN	R.M(+15.99)M(+15.99)LDQC(+57.02)LELQLFHR.D	91.58	1864.86	-2	622.627	3
4	A0A0D9SF54|A0A0D9SF54_HUMAN	R.GVIDMGNSLIER.G	91.43	1302.66	4.3	652.34	2
4	A0A0D9SF54|A0A0D9SF54_HUMAN	K.VNSLGETAER.L	91.17	1074.53	2.1	538.274	2
4	A0A0D9SF54|A0A0D9SF54_HUMAN	R.YEALKEPMVAR.K	91.15	1305.67	2.6	653.846	2
4	A0A0D9SF54|A0A0D9SF54_HUMAN	K.EPIVGSTDYGK.D	91.06	1164.57	1.9	583.292	2
4	A0A0D9SF54|A0A0D9SF54_HUMAN	K.FEEFQTDMAAHEERVNEVNQFAAK.L	90.81	2839.29	1.7	710.83	4
4	A0A0D9SF54|A0A0D9SF54_HUMAN	R.MNEVISLWK.K	90.63	1118.58	5.1	560.3	2
4	A0A0D9SF54|A0A0D9SF54_HUMAN	R.DLTSWVTEMK.A	90.4	1208.57	0.5	605.295	2
4	A0A0D9SF54|A0A0D9SF54_HUMAN	K.KLLVGSEDYGRDLTGVQNLR.K	90.2	2232.19	5.2	559.057	4
4	A0A0D9SF54|A0A0D9SF54_HUMAN	K.LLVGSEDYGR.D	89.71	1107.56	3.2	554.787	2
4	A0A0D9SF54|A0A0D9SF54_HUMAN	R.EAFLNTEDK.G	89.54	1065.5	2	533.757	2
4	A0A0D9SF54|A0A0D9SF54_HUMAN	R.DVEDEETWIR.E	89.52	1290.57	2.7	646.295	2
4	A0A0D9SF54|A0A0D9SF54_HUMAN	K.GDILTLLNSTNKDWWK.V	89.38	1902.98	7.4	952.506	2
4	A0A0D9SF54|A0A0D9SF54_HUMAN	R.M(+15.99)MLDQC(+57.02)LELQLFHR.D	88.72	1848.87	-0.5	617.296	3
4	A0A0D9SF54|A0A0D9SF54_HUMAN	K.VLETAEDIQER.R	88.7	1301.65	2.4	651.832	2
4	A0A0D9SF54|A0A0D9SF54_HUMAN	R.DVDETISWIK.E	88.44	1204.6	2.6	603.308	2
4	A0A0D9SF54|A0A0D9SF54_HUMAN	K.GRELPTAFDYVEFTRSLFVN	87.91	2360.18	2.7	787.736	3
4	A0A0D9SF54|A0A0D9SF54_HUMAN	K.ADVVESWIGEK.E	87.71	1231.61	1.9	616.813	2
4	A0A0D9SF54|A0A0D9SF54_HUMAN	R.DMDDEESWIK.E	87.59	1266.51	3.3	634.263	2
4	A0A0D9SF54|A0A0D9SF54_HUMAN	R.EANELQQWINEK.E	87.49	1500.72	1.6	751.369	2
4	A0A0D9SF54|A0A0D9SF54_HUMAN	R.FNRDVDETISWIK.E	87.39	1621.81	3.4	541.612	3
4	A0A0D9SF54|A0A0D9SF54_HUMAN	M(+42.01)DPSGVK.V	86.81	774.358	2.3	775.367	1
4	A0A0D9SF54|A0A0D9SF54_HUMAN	R.DC(+57.02)EQAENWM(+15.99)AAR.E	86.32	1495.58	3.5	748.801	2
4	A0A0D9SF54|A0A0D9SF54_HUMAN	K.VAEDLESEGLMAEEVQAVQQQEVYGMM(+15.99)PR.D	85.97	3281.49	7.6	1094.85	3
4	A0A0D9SF54|A0A0D9SF54_HUMAN	R.DTEQVDNWMSK.Q	85.83	1351.57	5.4	676.797	2
4	A0A0D9SF54|A0A0D9SF54_HUMAN	R.QQVAPTDDETGKELVLALYDYQEK.S	85.23	2752.34	7.1	918.462	3
4	A0A0D9SF54|A0A0D9SF54_HUMAN	K.LGDSHDLQR.F	85.15	1039.5	1.9	520.761	2
4	A0A0D9SF54|A0A0D9SF54_HUMAN	K.QQNFNTGIK.D	84.22	1048.53	2.4	525.274	2
4	A0A0D9SF54|A0A0D9SF54_HUMAN	R.VNEVNQFAAK.L	84.11	1118.57	3.1	560.295	2
4	A0A0D9SF54|A0A0D9SF54_HUMAN	K.DRVNDVC(+57.02)TNGQDLIKK.N	83.86	1873.93	2.3	625.653	3
4	A0A0D9SF54|A0A0D9SF54_HUMAN	K.M(+15.99)TLVASEDYGDTLAAIQGLLKK.H	83.84	2352.22	5.5	785.087	3
4	A0A0D9SF54|A0A0D9SF54_HUMAN	R.GVIDM(+15.99)GNSLIER.G	83.73	1318.65	2.8	660.337	2
4	A0A0D9SF54|A0A0D9SF54_HUMAN	K.KHEDFDK.A	83.36	917.424	-2.1	459.718	2
4	A0A0D9SF54|A0A0D9SF54_HUMAN	R.MMLDQC(+57.02)LELQLFHRDC(+57.02)EQAENWMAAR.E	82.71	3294.45	6.8	824.625	4
4	A0A0D9SF54|A0A0D9SF54_HUMAN	R.DLSSVQTLLTK.Q	82.28	1203.67	2.4	602.844	2
4	A0A0D9SF54|A0A0D9SF54_HUMAN	R.DLM(+15.99)SWINGIR.G	81.73	1219.6	4.1	610.811	2
4	A0A0D9SF54|A0A0D9SF54_HUMAN	R.DTEQVDNWM(+15.99)SK.Q	81.59	1367.57	2.1	684.792	2
4	A0A0D9SF54|A0A0D9SF54_HUMAN	K.QDEVNAAWQR.L	81.53	1215.56	3.3	608.791	2
4	A0A0D9SF54|A0A0D9SF54_HUMAN	R.VASNPYTWFTM(+15.99)EALEETWR.N	81.14	2346.06	-1.5	1174.04	2
4	A0A0D9SF54|A0A0D9SF54_HUMAN	K.LLEAQSHFR.K	81.11	1099.58	2.9	550.798	2
4	A0A0D9SF54|A0A0D9SF54_HUMAN	R.AALLELWELR.R	80.83	1212.69	-0.2	607.351	2
4	A0A0D9SF54|A0A0D9SF54_HUMAN	R.DLASVQALLR.K	80.77	1084.62	3.2	543.321	2
4	A0A0D9SF54|A0A0D9SF54_HUMAN	K.VEDLFLTFAK.K	80.49	1181.63	4.4	591.827	2
4	A0A0D9SF54|A0A0D9SF54_HUMAN	K.EELYQNLTR.E	80.37	1164.58	3.2	583.298	2
4	A0A0D9SF54|A0A0D9SF54_HUMAN	R.EC(+57.02)EDVMDWINDKEAIVTSEELGQDLEHVEVLQK.K	80.26	3899.81	-4.1	975.955	4
4	A0A0D9SF54|A0A0D9SF54_HUMAN	R.M(+15.99)NEVISLWK.K	80.03	1134.57	2.7	568.296	2
4	A0A0D9SF54|A0A0D9SF54_HUMAN	R.DLMSWINGIR.G	79.75	1203.61	1.9	602.812	2
4	A0A0D9SF54|A0A0D9SF54_HUMAN	R.DLTSWVTEM(+15.99)K.A	79.71	1224.57	3.7	613.294	2
4	A0A0D9SF54|A0A0D9SF54_HUMAN	R.NTTGVTEEALK.E	79.4	1161.59	1.7	581.802	2
4	A0A0D9SF54|A0A0D9SF54_HUMAN	K.DLTNVQNLQK.K	79.3	1171.62	1.7	586.818	2
4	A0A0D9SF54|A0A0D9SF54_HUMAN	K.LADSLRLQQLFR.D	78.54	1458.83	4	487.286	3
4	A0A0D9SF54|A0A0D9SF54_HUMAN	K.ALINADELASDVAGAEALLDRHQEHKGEIDAHEDSFK.S	78.18	4013.94	5.9	574.43	7
4	A0A0D9SF54|A0A0D9SF54_HUMAN	R.DLTGVQNLR.K	77.76	1014.55	2.6	508.281	2
4	A0A0D9SF54|A0A0D9SF54_HUMAN	K.EQLM(+15.99)ASDDFGR.D	77.64	1283.55	4	642.782	2
4	A0A0D9SF54|A0A0D9SF54_HUMAN	K.ITALDEFATK.L	77.33	1107.58	-0.2	554.798	2
4	A0A0D9SF54|A0A0D9SF54_HUMAN	K.LFGAAEVQR.F	77.25	989.529	2.7	495.773	2
4	A0A0D9SF54|A0A0D9SF54_HUMAN	K.DPTNIQLSK.L	76.99	1014.53	-10.6	508.269	2
4	A0A0D9SF54|A0A0D9SF54_HUMAN	R.LHQFFR.D	76.98	846.45	1.8	424.233	2
4	A0A0D9SF54|A0A0D9SF54_HUMAN	R.LAQFVEHWK.E	76.86	1156.6	1.8	386.542	3
4	A0A0D9SF54|A0A0D9SF54_HUMAN	K.DEDSAEALLK.K	76.01	1089.52	2.6	545.768	2
4	A0A0D9SF54|A0A0D9SF54_HUMAN	R.EC(+57.02)EDVM(+15.99)DWINDK.E	75.86	1568.61	2.5	785.315	2
4	A0A0D9SF54|A0A0D9SF54_HUMAN	R.GKDLIGVQNLLK.K	75.53	1296.78	3.2	433.267	3
4	A0A0D9SF54|A0A0D9SF54_HUMAN	R.C(+57.02)NSLEEIK.A	75.15	991.464	3.5	496.741	2
4	A0A0D9SF54|A0A0D9SF54_HUMAN	R.QGFVPAAYVK.K	74.84	1078.58	2.7	540.299	2
4	A0A0D9SF54|A0A0D9SF54_HUMAN	K.LSDDNTIGK.E	74.37	961.472	1.2	481.744	2
4	A0A0D9SF54|A0A0D9SF54_HUMAN	R.LAQFVEHWKELK.Q	74.36	1526.82	2.3	382.714	4
4	A0A0D9SF54|A0A0D9SF54_HUMAN	K.DEDSAEALLKK.H	73.92	1217.61	2.7	609.816	2
4	A0A0D9SF54|A0A0D9SF54_HUMAN	K.DLASVNNLLK.K	73.66	1085.61	2.9	543.813	2
4	A0A0D9SF54|A0A0D9SF54_HUMAN	K.DLIGVQNLLK.K	73.19	1111.66	2.9	556.839	2
4	A0A0D9SF54|A0A0D9SF54_HUMAN	K.LHELNQK.W	72.76	880.477	0.9	441.246	2
4	A0A0D9SF54|A0A0D9SF54_HUMAN	K.LIDVNHYAK.D	72.54	1071.57	2	536.794	2
4	A0A0D9SF54|A0A0D9SF54_HUMAN	K.DLASVNNLLKK.H	72.38	1213.7	0.1	405.575	3
4	A0A0D9SF54|A0A0D9SF54_HUMAN	K.LDPAQSASR.E	72.03	943.472	1.1	472.744	2
4	A0A0D9SF54|A0A0D9SF54_HUMAN	K.KHEALMSDLSAYGSSIQALR.E	71.97	2176.09	4.7	545.034	4
4	A0A0D9SF54|A0A0D9SF54_HUMAN	R.DM(+15.99)DDEESWIK.E	71.92	1282.5	4.1	642.261	2
4	A0A0D9SF54|A0A0D9SF54_HUMAN	R.MNEVISLWKK.L	71.68	1246.67	2.3	624.346	2
4	A0A0D9SF54|A0A0D9SF54_HUMAN	R.AALLELWELRR.Q	71.45	1368.79	3	457.271	3
4	A0A0D9SF54|A0A0D9SF54_HUMAN	R.QFQDAGHFDAENIKK.K	71.31	1746.83	2.3	437.716	4
4	A0A0D9SF54|A0A0D9SF54_HUMAN	K.LQIASDENYK.D	70.85	1179.58	3.7	590.798	2
4	A0A0D9SF54|A0A0D9SF54_HUMAN	R.IDGITIQAR.Q	70.35	985.556	1.8	493.786	2
4	A0A0D9SF54|A0A0D9SF54_HUMAN	K.DLNSQADSLMTSSAFDTSQVKDK.R	70.25	2487.14	10.2	830.064	3
4	A0A0D9SF54|A0A0D9SF54_HUMAN	K.DLIGVQNLLKK.H	69.72	1239.76	3.1	620.887	2
4	A0A0D9SF54|A0A0D9SF54_HUMAN	R.GLVSSDELAK.D	69.35	1017.53	2.7	509.776	2
4	A0A0D9SF54|A0A0D9SF54_HUMAN	R.SLQQLAEER.S	68.96	1072.55	2.7	537.284	2
4	A0A0D9SF54|A0A0D9SF54_HUMAN	K.VAEDLESEGLM(+15.99)AEEVQAVQQQEVYGMMPR.D	68.07	3281.49	0.1	1094.84	3
4	A0A0D9SF54|A0A0D9SF54_HUMAN	K.KHEDFEK.S	67.36	931.44	-0.2	466.727	2
4	A0A0D9SF54|A0A0D9SF54_HUMAN	R.YEALKEPM(+15.99)VAR.K	66.71	1321.67	4.4	441.566	3
4	A0A0D9SF54|A0A0D9SF54_HUMAN	R.KVEDLFLTFAKK.A	66.62	1437.82	10.2	480.286	3
4	A0A0D9SF54|A0A0D9SF54_HUMAN	R.EAHDAFR.S	66.08	844.383	-0.7	423.198	2
4	A0A0D9SF54|A0A0D9SF54_HUMAN	R.LNHQEFK.S	65.39	914.461	2.1	458.239	2
4	A0A0D9SF54|A0A0D9SF54_HUMAN	K.ALC(+57.02)AEADR.L	65.16	904.407	2.6	453.212	2
4	A0A0D9SF54|A0A0D9SF54_HUMAN	R.HASLM(+15.99)K.R	64.99	701.353	-0.7	351.683	2
4	A0A0D9SF54|A0A0D9SF54_HUMAN	K.FDDFQK.D	63.54	798.355	1.5	400.185	2
4	A0A0D9SF54|A0A0D9SF54_HUMAN	K.LTVLSEER.A	63.31	945.513	2.6	473.765	2
4	A0A0D9SF54|A0A0D9SF54_HUMAN	R.HASLMK.R	63.28	685.358	1.4	343.687	2
4	A0A0D9SF54|A0A0D9SF54_HUMAN	K.KFDDFQK.D	61.09	926.45	1.2	464.233	2
4	A0A0D9SF54|A0A0D9SF54_HUMAN	K.HEDFDK.A	61.04	789.329	-0.4	395.672	2
4	A0A0D9SF54|A0A0D9SF54_HUMAN	K.LDILDQER.A	60.91	1000.52	2.4	501.268	2
4	A0A0D9SF54|A0A0D9SF54_HUMAN	K.SWVNEK.M	60.31	761.371	0.6	381.693	2
4	A0A0D9SF54|A0A0D9SF54_HUMAN	R.NEVLDRWR.R	59.98	1086.56	0.7	363.193	3
4	A0A0D9SF54|A0A0D9SF54_HUMAN	K.LLEATELKGIK.L	59.71	1213.73	1.3	405.584	3
4	A0A0D9SF54|A0A0D9SF54_HUMAN	K.EFSMM(+15.99)FK.H	59.66	934.393	1.6	468.204	2
4	A0A0D9SF54|A0A0D9SF54_HUMAN	R.FQFFQR.D	58.94	871.434	1.6	436.725	2
4	A0A0D9SF54|A0A0D9SF54_HUMAN	R.LNDSYR.L	58.53	766.361	0.4	384.188	2
4	A0A0D9SF54|A0A0D9SF54_HUMAN	K.SLSAQEEK.I	58.38	890.434	0.9	446.225	2
4	A0A0D9SF54|A0A0D9SF54_HUMAN	R.FKELSTLR.R	58.18	992.565	0	331.862	3
4	A0A0D9SF54|A0A0D9SF54_HUMAN	K.HEDFDKAINVQEEKIAALQAFADQLIAAGHYAK.G	57.63	3653.85	4.2	731.78	5
4	A0A0D9SF54|A0A0D9SF54_HUMAN	R.DLAALEDKVK.A	56.69	1100.61	2.2	551.312	2
4	A0A0D9SF54|A0A0D9SF54_HUMAN	K.EFSMMFK.H	56.37	918.398	0.3	460.206	2
4	A0A0D9SF54|A0A0D9SF54_HUMAN	K.HFDKDK.S	55.87	788.382	-2.7	395.197	2
4	A0A0D9SF54|A0A0D9SF54_HUMAN	K.RDTINGR.F	55.59	830.436	-0.4	416.225	2
4	A0A0D9SF54|A0A0D9SF54_HUMAN	K.LLEATELK.G	55.06	915.528	2.7	458.772	2
4	A0A0D9SF54|A0A0D9SF54_HUMAN	R.RNEVLDR.W	54.74	900.478	2.5	451.247	2
4	A0A0D9SF54|A0A0D9SF54_HUMAN	R.DLTGVQNLRK.K	53.67	1142.64	2.8	572.329	2
4	A0A0D9SF54|A0A0D9SF54_HUMAN	K.TASPWK.S	53.62	688.354	1.2	345.185	2
4	A0A0D9SF54|A0A0D9SF54_HUMAN	R.GQRLEESLEYQQFVANVEEEEAWINEK.M	53.43	3266.54	3.8	1089.86	3
4	A0A0D9SF54|A0A0D9SF54_HUMAN	R.QWELLLEK.M	52.73	1057.58	2.5	529.799	2
4	A0A0D9SF54|A0A0D9SF54_HUMAN	K.DQLLAAK.H	51.55	757.433	1.8	379.725	2
4	A0A0D9SF54|A0A0D9SF54_HUMAN	R.DLAALGDK.V	51.49	801.423	2.2	401.72	2
4	A0A0D9SF54|A0A0D9SF54_HUMAN	R.DLAALEDK.V	51.47	873.444	-1.2	437.729	2
4	A0A0D9SF54|A0A0D9SF54_HUMAN	K.LEDSYR.F	51.2	781.361	1.1	391.688	2
4	A0A0D9SF54|A0A0D9SF54_HUMAN	R.RQQVLDR.Y	50.17	913.509	0.7	457.762	2
4	A0A0D9SF54|A0A0D9SF54_HUMAN	K.FMLFR.E	49.06	712.373	1	357.194	2
4	A0A0D9SF54|A0A0D9SF54_HUMAN	R.DAEELEK.W	48.9	832.381	1.4	417.199	2
4	A0A0D9SF54|A0A0D9SF54_HUMAN	R.NALHER.A	48.6	738.377	-1.5	370.195	2
4	A0A0D9SF54|A0A0D9SF54_HUMAN	R.LMELHR.Q	47.32	797.422	2	399.719	2
4	A0A0D9SF54|A0A0D9SF54_HUMAN	K.QEAFLLNEDLGDSLDSVEALLKKHEDFEK.S	46.95	3331.65	9.6	667.343	5
4	A0A0D9SF54|A0A0D9SF54_HUMAN	K.LNESHR.L	46.32	754.372	-1.1	378.193	2
4	A0A0D9SF54|A0A0D9SF54_HUMAN	K.EWIEEK.N	46.27	832.397	1.5	417.206	2
4	A0A0D9SF54|A0A0D9SF54_HUMAN	R.LHQFFRDMDDEESWIKEK.K	45.58	2352.08	-1.2	589.028	4
4	A0A0D9SF54|A0A0D9SF54_HUMAN	K.HEGFER.D	45.01	773.346	0	387.68	2
4	A0A0D9SF54|A0A0D9SF54_HUMAN	K.VEVNDR.Q	44.66	730.361	-0.3	366.188	2
4	A0A0D9SF54|A0A0D9SF54_HUMAN	K.LADSLRLQQLFRDVEDEETWIR.E	44.53	2731.39	5.9	683.86	4
4	A0A0D9SF54|A0A0D9SF54_HUMAN	R.FLADFR.D	44.19	767.397	2.4	384.707	2
4	A0A0D9SF54|A0A0D9SF54_HUMAN	R.QQVLDR.Y	44.04	757.408	1.9	379.712	2
4	A0A0D9SF54|A0A0D9SF54_HUMAN	R.FLSDFR.D	44.01	783.391	1.5	392.704	2
4	A0A0D9SF54|A0A0D9SF54_HUMAN	K.LDPAQSASRENLLEEQGSIALR.Q	43.91	2396.23	0.9	799.751	3
4	A0A0D9SF54|A0A0D9SF54_HUMAN	K.AQMIEK.R	43.7	718.368	1.1	360.192	2
4	A0A0D9SF54|A0A0D9SF54_HUMAN	R.RNALHER.A	43.7	894.478	-1.2	448.246	2
4	A0A0D9SF54|A0A0D9SF54_HUMAN	K.QEALVAR.Y	43.18	785.439	0.4	393.727	2
4	A0A0D9SF54|A0A0D9SF54_HUMAN	K.LVQYLR.E	42.34	790.47	1.9	396.243	2
4	A0A0D9SF54|A0A0D9SF54_HUMAN	K.EEIQQR.L	42.17	801.398	-0.4	401.706	2
4	A0A0D9SF54|A0A0D9SF54_HUMAN	K.WIQEK.L	42.05	702.37	1.1	352.193	2
4	A0A0D9SF54|A0A0D9SF54_HUMAN	K.AWVQR.R	41.96	658.355	0.2	330.185	2
4	A0A0D9SF54|A0A0D9SF54_HUMAN	R.TEIDAR.A	41.77	703.35	1	352.683	2
4	A0A0D9SF54|A0A0D9SF54_HUMAN	K.AINVQEEK.I	41.28	929.482	0.4	465.748	2
4	A0A0D9SF54|A0A0D9SF54_HUMAN	K.ALC(+57.02)AEADRLQQSHPLSATQIQVK.R	41.25	2563.32	4.5	641.84	4
4	A0A0D9SF54|A0A0D9SF54_HUMAN	R.LQQLFR.D	40.82	803.465	2.2	402.741	2
4	A0A0D9SF54|A0A0D9SF54_HUMAN	R.GAC(+57.02)AGSEDAVKARLAALADQWQFLVQK.S	40.8	2902.48	4.4	726.63	4
4	A0A0D9SF54|A0A0D9SF54_HUMAN	K.EAALTSEEVGADLEQVEVLQKK.F	40.45	2385.23	8.3	796.09	3
4	A0A0D9SF54|A0A0D9SF54_HUMAN	K.WEALK.A	40.18	645.349	1.4	323.682	2
4	A0A0D9SF54|A0A0D9SF54_HUMAN	R.TLAAER.H	39.81	659.36	0.7	330.688	2
4	A0A0D9SF54|A0A0D9SF54_HUMAN	K.LADSLR.L	39.63	673.376	0.3	337.695	2
4	A0A0D9SF54|A0A0D9SF54_HUMAN	K.VSDLEK.A	38.91	689.36	-0.3	345.687	2
4	A0A0D9SF54|A0A0D9SF54_HUMAN	R.AQLADSFHLQQFFRDSDELK.S	38.79	2394.16	2.2	599.549	4
4	A0A0D9SF54|A0A0D9SF54_HUMAN	R.FKELSTLRR.Q	38.53	1148.67	1.1	383.897	3
4	A0A0D9SF54|A0A0D9SF54_HUMAN	K.HEGLER.D	38.41	739.361	-0.3	370.688	2
4	A0A0D9SF54|A0A0D9SF54_HUMAN	K.QLAAAR.G	36.99	628.366	0.7	315.19	2
4	A0A0D9SF54|A0A0D9SF54_HUMAN	K.FM(+15.99)LFR.E	36.04	728.368	0.3	365.191	2
4	A0A0D9SF54|A0A0D9SF54_HUMAN	R.DALLSR.R	36	673.376	0.6	337.695	2
4	A0A0D9SF54|A0A0D9SF54_HUMAN	K.LLQAQK.L	35.84	699.428	0.7	350.721	2
4	A0A0D9SF54|A0A0D9SF54_HUMAN	R.FLSDFRDLMSWINGIRGLVSSDELAK.D	35.61	2968.51	7.5	743.141	4
4	A0A0D9SF54|A0A0D9SF54_HUMAN	K.HQEIR.A	35.18	681.356	-1.5	341.685	2
4	A0A0D9SF54|A0A0D9SF54_HUMAN	K.HEDFEK.S	34.99	803.345	1	402.68	2
4	A0A0D9SF54|A0A0D9SF54_HUMAN	K.ELSTLR.R	34.78	717.402	0.4	359.709	2
4	A0A0D9SF54|A0A0D9SF54_HUMAN	R.IDALEK.A	34.29	687.38	1.6	344.698	2
4	A0A0D9SF54|A0A0D9SF54_HUMAN	R.YEALK.E	33.82	622.333	0.5	312.174	2
4	A0A0D9SF54|A0A0D9SF54_HUMAN	R.FLSDFRDLM(+15.99)SWINGIR.G	33.69	1984.98	0.9	662.669	3
4	A0A0D9SF54|A0A0D9SF54_HUMAN	R.ELELQK.E	33.5	758.417	1.5	380.216	2
15	sp|Q15149-9|PLEC_HUMAN	R.DGHNLISLLEVLSGDSLPR.E	143.32	2034.07	-0.3	1018.04	2
15	sp|Q15149-9|PLEC_HUMAN	R.AALAHSEEVTASQVAATK.T	127.84	1782.91	3.8	892.466	2
15	sp|Q15149-9|PLEC_HUMAN	R.VDGAEWGVDLPSVEAQLGSHR.G	127.7	2221.08	0.8	741.367	3
15	sp|Q15149-9|PLEC_HUMAN	R.DPYSGSTISLFQAMQK.G	127.47	1771.85	2.1	886.932	2
15	sp|Q15149-9|PLEC_HUMAN	K.EQELQQTLQQEQSVLDQLR.G	127.1	2312.16	3.8	1157.09	2
15	sp|Q15149-9|PLEC_HUMAN	K.AYSDPSTGEPATYGELQQR.C	125.88	2068.93	2.3	1035.48	2
15	sp|Q15149-9|PLEC_HUMAN	K.EQMAQQLAEETQGFQR.T	124.28	1892.87	2.1	947.444	2
15	sp|Q15149-9|PLEC_HUMAN	R.TQLASWSDPTEETGPVAGILDTETLEK.V	123.03	2887.4	4.4	963.477	3
15	sp|Q15149-9|PLEC_HUMAN	R.LLEAQAC(+57.02)TGGIIDPSTGER.F	121.76	1986.97	1.5	994.493	2
15	sp|Q15149-9|PLEC_HUMAN	R.DALDGPAAEAEPEHSFDGLR.R	120.6	2095.94	2.3	1048.98	2
15	sp|Q15149-9|PLEC_HUMAN	K.AGVVGPELHEQLLSAEK.A	120.16	1775.94	3.2	888.981	2
15	sp|Q15149-9|PLEC_HUMAN	R.APVPASELLASGVLSR.A	119.58	1565.88	2	783.948	2
15	sp|Q15149-9|PLEC_HUMAN	K.GFFDPNTEENLTYLQLMER.C	119.27	2316.07	3.5	1159.05	2
15	sp|Q15149-9|PLEC_HUMAN	K.KDLLPSDMAVALLEAQAGTGHIIDPATSAR.L	118.6	3060.59	3	766.157	4
15	sp|Q15149-9|PLEC_HUMAN	R.LEAQHQALVTLWHQLHVDMK.S	118.34	2396.24	5	600.071	4
15	sp|Q15149-9|PLEC_HUMAN	R.LLDPEDVDVPQPDEK.S	118.09	1707.82	2.8	854.92	2
15	sp|Q15149-9|PLEC_HUMAN	R.FLEVQYLTGGLIEPDTPGR.V	118	2104.08	4.8	1053.05	2
15	sp|Q15149-9|PLEC_HUMAN	K.GFFDPNTHENLTYLQLLER.C	117.04	2306.13	0.8	1154.07	2
15	sp|Q15149-9|PLEC_HUMAN	K.TVTIWEIINSEYFTAEQR.R	116.88	2199.08	0.9	1100.55	2
15	sp|Q15149-9|PLEC_HUMAN	R.DPYTEQTISLFQAMK.K	116.83	1770.85	2.7	886.435	2
15	sp|Q15149-9|PLEC_HUMAN	R.YLQDLLAWVEENQHR.V	116.47	1912.94	2	957.481	2
15	sp|Q15149-9|PLEC_HUMAN	K.GDEC(+57.02)QLVGPAQPSHWK.V	115.57	1807.83	2.5	904.925	2
15	sp|Q15149-9|PLEC_HUMAN	K.DTHDQLSEPSEVR.S	115.28	1511.69	5	756.854	2
15	sp|Q15149-9|PLEC_HUMAN	R.AGTLSITEFADMLSGNAGGFR.S	115.19	2114.01	3.2	1058.02	2
15	sp|Q15149-9|PLEC_HUMAN	K.DLLPSDMAVALLEAQAGTGHIIDPATSAR.L	115.11	2932.5	4.7	978.511	3
15	sp|Q15149-9|PLEC_HUMAN	R.QEQIQAMPLADSQAVR.E	114.24	1783.89	2.8	892.954	2
15	sp|Q15149-9|PLEC_HUMAN	R.C(+57.02)RPDQLTGLSLLPLSEK.A	114.13	1926.02	3.7	643.018	3
15	sp|Q15149-9|PLEC_HUMAN	R.RQEQIQAMPLADSQAVR.E	113.26	1939.99	3.4	647.673	3
15	sp|Q15149-9|PLEC_HUMAN	R.SLQEEHVAVAQLR.E	112.66	1478.78	5.2	740.403	2
15	sp|Q15149-9|PLEC_HUMAN	R.AQAEAQQPTFDALR.D	112.64	1544.76	3.2	773.389	2
15	sp|Q15149-9|PLEC_HUMAN	K.AGVAAPATQVAQVTLQSVQR.R	112.41	1994.09	2.4	665.706	3
15	sp|Q15149-9|PLEC_HUMAN	R.SLESLHSFVAAATK.E	112.1	1459.77	1.7	730.892	2
15	sp|Q15149-9|PLEC_HUMAN	R.DPYTGQSVSLFQALK.K	111.95	1652.84	7.1	827.434	2
15	sp|Q15149-9|PLEC_HUMAN	K.GIYQSLEGAVQAGQLK.V	110.92	1660.88	3	831.449	2
15	sp|Q15149-9|PLEC_HUMAN	R.GLFDEEMNEILTDPSDDTK.G	110.74	2167.95	3.6	1084.98	2
15	sp|Q15149-9|PLEC_HUMAN	K.GFFDPNTHENLTYR.Q	110.51	1709.78	-0.9	855.896	2
15	sp|Q15149-9|PLEC_HUMAN	K.FLEGTSC(+57.02)IAGVFVDATK.E	110.29	1813.89	2.9	907.956	2
15	sp|Q15149-9|PLEC_HUMAN	K.VQSGSESVIQEYVDLR.T	109.77	1807.9	4.6	904.959	2
15	sp|Q15149-9|PLEC_HUMAN	R.QTNLENLDQAFSVAER.D	109.61	1833.89	4.8	917.955	2
15	sp|Q15149-9|PLEC_HUMAN	R.LAQGHTTVDELAR.R	109.59	1409.73	2.1	705.872	2
15	sp|Q15149-9|PLEC_HUMAN	R.ESADPLGAWLQDAR.R	108.92	1527.73	2.2	764.875	2
15	sp|Q15149-9|PLEC_HUMAN	K.DPYTGQQISLFQAMQK.G	108.77	1853.9	2.2	927.958	2
15	sp|Q15149-9|PLEC_HUMAN	R.LLEAQIATGGVIDPVHSHR.V	108.6	2012.08	3.3	504.029	4
15	sp|Q15149-9|PLEC_HUMAN	R.GANVIAGVWLEEAGQK.L	108.39	1640.85	1.8	821.435	2
15	sp|Q15149-9|PLEC_HUMAN	K.SEEMQTVQQEQLLQETQALQQSFLSEK.D	108.28	3179.53	4.2	1060.85	3
15	sp|Q15149-9|PLEC_HUMAN	R.LLEAQIATGGIIDPEESHR.L	107.93	2048.05	4.5	683.695	3
15	sp|Q15149-9|PLEC_HUMAN	K.EQELQQTLQQEQSVLDQLRGEAEAAR.R	107.86	2996.48	1.7	999.836	3
15	sp|Q15149-9|PLEC_HUMAN	R.LEDLLQDAQDEKEQLNEYK.G	107.59	2320.11	2.9	774.379	3
15	sp|Q15149-9|PLEC_HUMAN	K.GIIRPGTAFELLEAQAATGYVIDPIK.G	107.56	2742.5	-0.1	915.172	3
15	sp|Q15149-9|PLEC_HUMAN	R.TLLQGSGC(+57.02)LAGIYLEDTK.E	107.54	1937.98	2	969.998	2
15	sp|Q15149-9|PLEC_HUMAN	R.LLDAQLSTGGIVDPSK.S	107.41	1612.87	2.6	807.443	2
15	sp|Q15149-9|PLEC_HUMAN	K.DLLPSDM(+15.99)AVALLEAQAGTGHIIDPATSAR.L	106.55	2948.49	4.8	983.842	3
15	sp|Q15149-9|PLEC_HUMAN	K.GYYSPYSVSGSGSTAGSR.T	106.55	1781.79	2.5	891.902	2
15	sp|Q15149-9|PLEC_HUMAN	R.LQEAGILSAEELQR.L	105.65	1555.82	2.4	778.919	2
15	sp|Q15149-9|PLEC_HUMAN	R.LLEAQIATGGIIDPVHSHR.V	105.44	2026.1	3.7	507.533	4
15	sp|Q15149-9|PLEC_HUMAN	R.AQAEAQQPTFDALRDELR.G	105.34	2058.01	0.5	687.012	3
15	sp|Q15149-9|PLEC_HUMAN	R.SDEGQLSPATR.G	105.24	1159.55	2.6	580.782	2
15	sp|Q15149-9|PLEC_HUMAN	R.RDDGTGQLLLPLSDAR.K	104.97	1725.9	4.2	576.31	3
15	sp|Q15149-9|PLEC_HUMAN	R.EALEAESAWC(+57.02)YLYGTGSVAGVYLPGSR.Q	104.95	2905.36	3.2	969.463	3
15	sp|Q15149-9|PLEC_HUMAN	K.SIITYVSSLYDAMPR.V	104.77	1714.86	5.7	858.442	2
15	sp|Q15149-9|PLEC_HUMAN	K.EAQAVPATLPELEATK.A	104.5	1666.88	5.5	834.451	2
15	sp|Q15149-9|PLEC_HUMAN	R.EYGSC(+57.02)SHHYQQLLQSLEQGAQEESR.C	104.41	2963.31	-0.7	988.777	3
15	sp|Q15149-9|PLEC_HUMAN	R.GRLPLLAVC(+57.02)DYK.Q	103.92	1403.76	4.4	468.929	3
15	sp|Q15149-9|PLEC_HUMAN	R.LLDAQLATGGIVDPR.L	103.89	1537.85	3.2	769.933	2
15	sp|Q15149-9|PLEC_HUMAN	R.VIDRELYQQLQR.G	103.84	1559.84	2.5	520.956	3
15	sp|Q15149-9|PLEC_HUMAN	M.A(+42.01)GPLPDEQDFIQAYEEVR.E	103.29	2117.99	2.9	1060.01	2
15	sp|Q15149-9|PLEC_HUMAN	R.RQQEELLAEENQR.L	102.65	1641.81	5.2	548.279	3
15	sp|Q15149-9|PLEC_HUMAN	K.AEVVETTQVYTEEETR.R	102.07	1882.88	-0.7	942.447	2
15	sp|Q15149-9|PLEC_HUMAN	R.DDGTGQLLLPLSDAR.K	101.99	1569.8	2.1	785.909	2
15	sp|Q15149-9|PLEC_HUMAN	R.SSSVGSSSSYPISPAVSR.T	101.85	1753.85	2.7	877.934	2
15	sp|Q15149-9|PLEC_HUMAN	R.C(+57.02)VEDPETGLC(+57.02)LLPLTDK.A	101.48	1958.93	5.5	980.479	2
15	sp|Q15149-9|PLEC_HUMAN	R.QQEELLAEENQR.L	101.27	1485.71	2	743.862	2
15	sp|Q15149-9|PLEC_HUMAN	R.LREQLQLLEEQHR.A	101.1	1690.91	2.7	564.646	3
15	sp|Q15149-9|PLEC_HUMAN	R.LPLLAVC(+57.02)DYK.Q	99.98	1190.64	2.7	596.327	2
15	sp|Q15149-9|PLEC_HUMAN	R.SQVMDEATALQLR.E	99.78	1460.73	1.8	731.373	2
15	sp|Q15149-9|PLEC_HUMAN	K.LQNVQIALDYLR.H	99.44	1444.8	4.8	723.413	2
15	sp|Q15149-9|PLEC_HUMAN	R.C(+57.02)ITDPQTGLC(+57.02)LLPLK.E	99.23	1727.89	4.4	864.959	2
15	sp|Q15149-9|PLEC_HUMAN	K.VLALPEPSPAAPTLR.S	99.16	1530.88	5.3	766.45	2
15	sp|Q15149-9|PLEC_HUMAN	R.TVTVWELISSEYFTAEQR.Q	99.03	2158.06	10.9	1080.05	2
15	sp|Q15149-9|PLEC_HUMAN	K.AVTGYRDPYTGQSVSLFQALK.K	98.61	2300.18	2.9	767.736	3
15	sp|Q15149-9|PLEC_HUMAN	R.LGFHLPLEVAYQR.G	98.34	1541.84	1.9	771.927	2
15	sp|Q15149-9|PLEC_HUMAN	K.TPVEVPVGGFK.G	98.28	1128.62	1.3	565.317	2
15	sp|Q15149-9|PLEC_HUMAN	K.SHRVPLDVAC(+57.02)AR.G	97.71	1379.71	2.7	460.912	3
15	sp|Q15149-9|PLEC_HUMAN	R.LSFSGLRAPVPASELLASGVLSR.A	97.23	2326.3	-12.8	776.431	3
15	sp|Q15149-9|PLEC_HUMAN	K.GFFDPNTEENLTYLQLM(+15.99)ER.C	97.17	2332.07	8.5	1167.05	2
15	sp|Q15149-9|PLEC_HUMAN	K.ENAAYFQFFSDVR.E	97.06	1592.73	0.4	797.371	2
15	sp|Q15149-9|PLEC_HUMAN	R.LLLEAQAATGFLLDPVK.G	96.51	1798.02	2.6	900.021	2
15	sp|Q15149-9|PLEC_HUMAN	R.GC(+57.02)LDEETSR.A	96.41	1065.44	1.2	533.728	2
15	sp|Q15149-9|PLEC_HUMAN	K.QEELQQLEQQR.R	96.25	1427.7	2.7	714.859	2
15	sp|Q15149-9|PLEC_HUMAN	K.GGELVYTDSEAR.D	96.12	1295.6	1.6	648.808	2
15	sp|Q15149-9|PLEC_HUMAN	K.AQLEPVASPAK.K	96.02	1109.61	2.3	555.813	2
15	sp|Q15149-9|PLEC_HUMAN	R.QQGLASYDYVR.R	95.57	1298.63	2.9	650.322	2
15	sp|Q15149-9|PLEC_HUMAN	R.VPLDVAC(+57.02)AR.G	95.46	999.517	2.2	500.767	2
15	sp|Q15149-9|PLEC_HUMAN	R.QVQVALETAQR.S	92.88	1241.67	2	621.845	2
15	sp|Q15149-9|PLEC_HUMAN	R.HISDLYEDLR.D	92.85	1259.61	4.1	630.817	2
15	sp|Q15149-9|PLEC_HUMAN	K.ILITIVEEVETLR.Q	92.8	1526.89	2.6	764.455	2
15	sp|Q15149-9|PLEC_HUMAN	K.VLSSSGSEAAVPSVC(+57.02)FLVPPPNQEAQEAVTR.L	92.72	3225.6	2.3	1076.21	3
15	sp|Q15149-9|PLEC_HUMAN	R.VPVDVAYQR.G	92.27	1045.56	4.1	523.787	2
15	sp|Q15149-9|PLEC_HUMAN	K.IIITVVEEQEQK.G	91.98	1427.79	2.8	714.903	2
15	sp|Q15149-9|PLEC_HUMAN	R.VLADPSDDTK.G	91.89	1059.51	3.2	530.763	2
15	sp|Q15149-9|PLEC_HUMAN	R.SQVEEELFSVR.V	91.86	1321.65	1.2	661.834	2
15	sp|Q15149-9|PLEC_HUMAN	R.AQAEQAALR.Q	91.69	956.504	2.4	479.26	2
15	sp|Q15149-9|PLEC_HUMAN	R.C(+57.02)DNFTSSWR.D	91.41	1171.47	3.2	586.745	2
15	sp|Q15149-9|PLEC_HUMAN	K.EEEEVGFDWSDR.N	91.39	1496.61	6.5	749.315	2
15	sp|Q15149-9|PLEC_HUMAN	R.MVEGYQGLR.C	91.35	1051.51	2.5	526.765	2
15	sp|Q15149-9|PLEC_HUMAN	R.LEDLLQDAQDEK.E	91.29	1415.68	2.5	708.848	2
15	sp|Q15149-9|PLEC_HUMAN	K.DYELQLVTYK.A	91.27	1270.64	2	636.331	2
15	sp|Q15149-9|PLEC_HUMAN	K.QSAEEQAQAR.A	91	1116.52	-0.9	559.265	2
15	sp|Q15149-9|PLEC_HUMAN	R.DSQDAGGFGPEDR.L	90.86	1349.55	1.3	675.782	2
15	sp|Q15149-9|PLEC_HUMAN	R.HKPLLIDMNK.V	90.56	1207.67	1.4	403.566	3
15	sp|Q15149-9|PLEC_HUMAN	R.QLAEAHAQAK.A	90.2	1065.56	2	533.787	2
15	sp|Q15149-9|PLEC_HUMAN	R.AQLMADFQAGR.V	90.13	1206.58	1	604.299	2
15	sp|Q15149-9|PLEC_HUMAN	K.AEVVETTQVYTEEETRR.A	90.01	2038.98	2.5	680.669	3
15	sp|Q15149-9|PLEC_HUMAN	R.LQLEETDHQK.N	89.96	1239.61	2.1	620.813	2
15	sp|Q15149-9|PLEC_HUMAN	R.GLHQSIEEFR.A	89.93	1214.6	5.6	608.313	2
15	sp|Q15149-9|PLEC_HUMAN	R.AFEETQIDIPGGGSHGGSTMSLWEVMQSDLIPEEQR.A	89.84	3930.8	1.5	983.71	4
15	sp|Q15149-9|PLEC_HUMAN	K.SLAAEEEAAR.Q	89.28	1045.5	2.4	523.76	2
15	sp|Q15149-9|PLEC_HUMAN	R.EQLQLLEEQHR.A	89.28	1421.73	3.7	711.873	2
15	sp|Q15149-9|PLEC_HUMAN	R.VVIVDPETGK.E	89.13	1055.59	1.6	528.801	2
15	sp|Q15149-9|PLEC_HUMAN	R.WQAVLAQTDVR.Q	88.92	1285.68	0.8	643.847	2
15	sp|Q15149-9|PLEC_HUMAN	R.RVVIVDPETGK.E	88.62	1211.69	3	606.853	2
15	sp|Q15149-9|PLEC_HUMAN	R.VPDVQDGVR.A	88.16	983.504	0.8	492.76	2
15	sp|Q15149-9|PLEC_HUMAN	R.ARQEELYSELQAR.E	88.14	1591.8	3.6	531.608	3
15	sp|Q15149-9|PLEC_HUMAN	R.QLAEEDLAQQR.A	87.78	1299.64	1.6	650.829	2
15	sp|Q15149-9|PLEC_HUMAN	R.QEQALLEEIER.H	87.69	1356.69	3.5	679.354	2
15	sp|Q15149-9|PLEC_HUMAN	R.RLEEQAAQHK.A	87.53	1208.63	-0.8	403.882	3
15	sp|Q15149-9|PLEC_HUMAN	R.SYVDPSTDER.L	87	1167.5	1.5	584.76	2
15	sp|Q15149-9|PLEC_HUMAN	R.C(+57.02)VEDPETGLR.L	86.94	1174.53	1.8	588.273	2
15	sp|Q15149-9|PLEC_HUMAN	R.QALHSLELHYQAFLR.D	86.46	1824.96	2.9	457.25	4
15	sp|Q15149-9|PLEC_HUMAN	K.AQVEQELTTLR.L	86.41	1286.68	3.1	644.351	2
15	sp|Q15149-9|PLEC_HUMAN	R.TLLQGSGC(+57.02)LAGIYLEDTKEK.V	86.41	2195.11	-6.5	732.707	3
15	sp|Q15149-9|PLEC_HUMAN	K.QITMEELVRSQVMDEATALQLR.E	86.3	2560.3	-6.4	854.435	3
15	sp|Q15149-9|PLEC_HUMAN	R.VPVDVAYR.R	86.22	917.497	1.4	459.756	2
15	sp|Q15149-9|PLEC_HUMAN	R.AGTLSITEFADM(+15.99)LSGNAGGFR.S	86.17	2130.01	0.8	1066.01	2
15	sp|Q15149-9|PLEC_HUMAN	K.KDLLPSDM(+15.99)AVALLEAQAGTGHIIDPATSAR.L	85.81	3076.59	3.8	770.157	4
15	sp|Q15149-9|PLEC_HUMAN	R.NLVDNITGQR.L	85.49	1128.59	1.7	565.303	2
15	sp|Q15149-9|PLEC_HUMAN	R.GGAEGELQALR.A	85.47	1099.56	3.6	550.79	2
15	sp|Q15149-9|PLEC_HUMAN	R.SLVPAAELLESR.V	85.12	1283.71	1.9	642.863	2
15	sp|Q15149-9|PLEC_HUMAN	R.VPLDEALQR.G	85.1	1039.57	3.1	520.792	2
15	sp|Q15149-9|PLEC_HUMAN	R.GTQGAEEVLR.A	84.89	1058.54	2.9	530.277	2
15	sp|Q15149-9|PLEC_HUMAN	K.VPPGYHPLDVEK.E	84.61	1349.7	3.5	675.859	2
15	sp|Q15149-9|PLEC_HUMAN	K.GLVGPELHDR.L	84.59	1091.57	2	546.794	2
15	sp|Q15149-9|PLEC_HUMAN	R.QLQLAQEAAQK.R	84.58	1226.66	3.4	614.34	2
15	sp|Q15149-9|PLEC_HUMAN	K.SEEM(+15.99)QTVQQEQLLQETQALQQSFLSEK.D	84.51	3195.52	1.6	1066.18	3
15	sp|Q15149-9|PLEC_HUMAN	R.EQLRQEQALLEEIER.H	84.47	1882.97	3.2	628.668	3
15	sp|Q15149-9|PLEC_HUMAN	K.KELIPTEEALR.L	84.16	1297.72	2.4	433.583	3
15	sp|Q15149-9|PLEC_HUMAN	R.SMVEEGTGLR.L	83.69	1077.51	1.4	539.764	2
15	sp|Q15149-9|PLEC_HUMAN	R.LRLPLDKEPAR.E	83.26	1306.77	0.4	327.7	4
15	sp|Q15149-9|PLEC_HUMAN	K.EGVVGPELHHK.L	83.12	1200.63	1.7	601.321	2
15	sp|Q15149-9|PLEC_HUMAN	R.GYFSEEMNR.V	82.85	1131.47	2.9	566.742	2
15	sp|Q15149-9|PLEC_HUMAN	R.REEAAVDAQQQK.R	82.3	1371.67	-0.1	686.844	2
15	sp|Q15149-9|PLEC_HUMAN	K.AEAELLQQQK.E	82.18	1156.61	1.5	579.312	2
15	sp|Q15149-9|PLEC_HUMAN	R.GYFDEEMNR.V	81.88	1159.46	2.3	580.739	2
15	sp|Q15149-9|PLEC_HUMAN	R.QQQQMEQER.Q	81.74	1203.53	1.1	602.773	2
15	sp|Q15149-9|PLEC_HUMAN	R.LSVAAQEAAR.L	80.56	1014.55	3.1	508.282	2
15	sp|Q15149-9|PLEC_HUMAN	R.MGIVGPEFK.D	80.33	976.505	1.7	489.261	2
15	sp|Q15149-9|PLEC_HUMAN	R.AEMEVLLASK.A	80.21	1089.57	2.4	545.796	2
15	sp|Q15149-9|PLEC_HUMAN	R.LYVHEAVK.A	80.08	957.528	4.1	479.773	2
15	sp|Q15149-9|PLEC_HUMAN	R.LQAEEVAQQK.S	79.61	1142.59	1.7	572.305	2
15	sp|Q15149-9|PLEC_HUMAN	R.HPQGEQMYR.R	79.47	1144.51	0.9	573.262	2
15	sp|Q15149-9|PLEC_HUMAN	K.GWLYYEAGQR.F	79.45	1241.58	2.8	621.801	2
15	sp|Q15149-9|PLEC_HUMAN	R.QEQIQAM(+15.99)PLADSQAVR.E	79.37	1799.88	4.6	900.953	2
15	sp|Q15149-9|PLEC_HUMAN	R.LVASMEEAR.R	79.07	1004.5	2.3	503.256	2
15	sp|Q15149-9|PLEC_HUMAN	R.AGLVGPEFHEK.L	78.97	1182.6	2.7	395.209	3
15	sp|Q15149-9|PLEC_HUMAN	R.SWSLATFR.T	78.7	966.492	4.8	484.256	2
15	sp|Q15149-9|PLEC_HUMAN	K.KELIPTEEALRLLDAQLATGGIVDPR.L	78.45	2817.56	5.4	705.401	4
15	sp|Q15149-9|PLEC_HUMAN	R.LLEAQAC(+57.02)TGGIIDPSTGERFPVTDAVNK.G	77.9	2958.48	1.3	987.167	3
15	sp|Q15149-9|PLEC_HUMAN	K.VTLVQTLEIQR.Q	77.72	1298.76	2.4	650.387	2
15	sp|Q15149-9|PLEC_HUMAN	R.LAEDEAFQR.R	77.56	1077.51	2.5	539.763	2
15	sp|Q15149-9|PLEC_HUMAN	K.EMSVYEAYR.K	77.07	1146.5	2.4	574.26	2
15	sp|Q15149-9|PLEC_HUMAN	R.QEELYSELQAR.E	77.01	1364.66	3.2	683.338	2
15	sp|Q15149-9|PLEC_HUMAN	R.LFNAIIHR.H	76.33	982.571	3.3	492.295	2
15	sp|Q15149-9|PLEC_HUMAN	R.RPELEDSTLR.Y	75.98	1214.63	3.8	405.884	3
15	sp|Q15149-9|PLEC_HUMAN	K.MQAVQEATR.L	75.91	1032.5	6.8	517.262	2
15	sp|Q15149-9|PLEC_HUMAN	R.DVAEVDTVR.R	75.48	1002.5	1.7	502.257	2
15	sp|Q15149-9|PLEC_HUMAN	R.SQVM(+15.99)DEATALQLR.E	74.76	1476.72	0.1	739.369	2
15	sp|Q15149-9|PLEC_HUMAN	R.LTAEDLFEAR.I	74.53	1163.58	0.2	582.798	2
15	sp|Q15149-9|PLEC_HUMAN	R.AQQQAEAER.A	74.53	1029.48	-0.9	515.749	2
15	sp|Q15149-9|PLEC_HUMAN	K.VSIYEAMR.R	74.51	967.48	2.7	484.748	2
15	sp|Q15149-9|PLEC_HUMAN	R.QLLSPGTALILLEAQAASGFLLDPVR.N	74.02	2692.52	7.9	898.52	3
15	sp|Q15149-9|PLEC_HUMAN	R.TLKPEEQR.Q	73.95	999.535	0.9	500.775	2
15	sp|Q15149-9|PLEC_HUMAN	R.LLFNDVQTLK.D	73.69	1189.67	4.4	595.845	2
15	sp|Q15149-9|PLEC_HUMAN	K.AQAEVEGLGK.G	73.6	1000.52	1	501.267	2
15	sp|Q15149-9|PLEC_HUMAN	R.QYDIDDAIAK.N	73.59	1150.55	2.9	576.284	2
15	sp|Q15149-9|PLEC_HUMAN	R.QHEAEEGVR.R	73.56	1053.48	-0.6	527.749	2
15	sp|Q15149-9|PLEC_HUMAN	K.LHVAILER.E	73.41	949.571	1.5	317.531	3
15	sp|Q15149-9|PLEC_HUMAN	K.LEQLFQDEVAK.A	73.4	1318.68	3.5	660.348	2
15	sp|Q15149-9|PLEC_HUMAN	R.FRELAEEAAR.L	72.43	1190.6	-0.3	397.875	3
15	sp|Q15149-9|PLEC_HUMAN	K.DLSELGSVR.T	72.01	974.503	1.8	488.26	2
15	sp|Q15149-9|PLEC_HUMAN	R.SIQEELQQLR.Q	71.65	1242.66	3.3	622.338	2
15	sp|Q15149-9|PLEC_HUMAN	R.FPVTDAVNK.G	71.62	989.518	2.3	495.767	2
15	sp|Q15149-9|PLEC_HUMAN	R.HHTAAFEER.R	71.42	1096.51	0.1	366.509	3
15	sp|Q15149-9|PLEC_HUMAN	R.QLAAEEER.R	71.17	944.456	1.8	473.236	2
15	sp|Q15149-9|PLEC_HUMAN	R.SLSAIYLEK.L	70.85	1022.56	4.5	512.292	2
15	sp|Q15149-9|PLEC_HUMAN	R.ELAEQELEK.Q	70.81	1087.54	0.7	544.778	2
15	sp|Q15149-9|PLEC_HUMAN	R.QLEMSAEAER.L	70.58	1162.53	3	582.273	2
15	sp|Q15149-9|PLEC_HUMAN	R.QLAEGTAQQR.L	70.56	1100.56	0.4	551.286	2
15	sp|Q15149-9|PLEC_HUMAN	K.QITMEELVR.S	69.91	1117.58	3.7	559.799	2
15	sp|Q15149-9|PLEC_HUMAN	K.SLLAWQSLR.R	69.88	1072.6	3.3	537.311	2
15	sp|Q15149-9|PLEC_HUMAN	K.AHAFAVQQK.E	69.72	998.53	0.6	500.272	2
15	sp|Q15149-9|PLEC_HUMAN	R.QAEVELASR.V	69.67	1001.51	1.7	501.765	2
15	sp|Q15149-9|PLEC_HUMAN	R.LAAEQELIR.L	69.6	1041.58	2	521.799	2
15	sp|Q15149-9|PLEC_HUMAN	K.ATVSAPFGK.F	69.4	876.471	3.4	439.244	2
15	sp|Q15149-9|PLEC_HUMAN	R.MQEEVVR.R	69.39	889.433	2	445.724	2
15	sp|Q15149-9|PLEC_HUMAN	K.EQAELEAAR.Q	69.18	1015.49	2	508.755	2
15	sp|Q15149-9|PLEC_HUMAN	R.LPLDKEPAR.E	69	1037.59	2.2	346.87	3
15	sp|Q15149-9|PLEC_HUMAN	R.IISLETYNLLR.E	68.94	1333.76	2.7	667.889	2
15	sp|Q15149-9|PLEC_HUMAN	K.ELIPTEEALR.L	68.89	1169.63	4.5	585.824	2
15	sp|Q15149-9|PLEC_HUMAN	R.LQLEAC(+57.02)ETR.T	68.53	1118.54	2.9	560.278	2
15	sp|Q15149-9|PLEC_HUMAN	R.ALQALEELR.L	68.22	1041.58	2.6	521.799	2
15	sp|Q15149-9|PLEC_HUMAN	R.LAEVEAALEK.Q	68.07	1071.58	1.7	536.799	2
15	sp|Q15149-9|PLEC_HUMAN	R.QTLSIYQALK.K	67.95	1163.65	2.6	582.836	2
15	sp|Q15149-9|PLEC_HUMAN	R.LSYTQLLR.R	67.69	992.565	1.5	497.291	2
15	sp|Q15149-9|PLEC_HUMAN	K.AFC(+57.02)GFEDPR.T	67.21	1097.46	3	549.739	2
15	sp|Q15149-9|PLEC_HUMAN	R.EGLTSIEEVTK.N	67.11	1204.62	3.6	603.319	2
15	sp|Q15149-9|PLEC_HUMAN	R.FLQEEAEK.M	67.08	992.481	0.3	497.248	2
15	sp|Q15149-9|PLEC_HUMAN	R.AAEEAEEAR.V	66.64	974.43	-1.3	488.222	2
15	sp|Q15149-9|PLEC_HUMAN	R.QSSEAEIQAK.A	66.47	1089.53	1.7	545.773	2
15	sp|Q15149-9|PLEC_HUMAN	K.FAEQTLR.Q	66.29	863.45	1.5	432.733	2
15	sp|Q15149-9|PLEC_HUMAN	K.ESYSALMR.E	66.22	955.443	2.4	478.73	2
15	sp|Q15149-9|PLEC_HUMAN	K.GHLSGLAK.R	65.99	781.445	0	391.73	2
15	sp|Q15149-9|PLEC_HUMAN	R.EEAAVDAQQQK.R	65.69	1215.57	0	608.794	2
15	sp|Q15149-9|PLEC_HUMAN	R.AHEEQLK.E	65.68	853.429	0.4	427.722	2
15	sp|Q15149-9|PLEC_HUMAN	K.AELELELGR.I	65.56	1028.55	2.3	515.284	2
15	sp|Q15149-9|PLEC_HUMAN	R.RQVEEEILALK.A	65.53	1326.75	2	664.384	2
15	sp|Q15149-9|PLEC_HUMAN	K.LISLFQAMK.K	65.13	1049.59	3.8	525.807	2
15	sp|Q15149-9|PLEC_HUMAN	K.QVEVTVHK.G	64.78	938.519	2.1	470.267	2
15	sp|Q15149-9|PLEC_HUMAN	R.ARAEEAEAQK.R	64.76	1101.54	-1.6	551.777	2
15	sp|Q15149-9|PLEC_HUMAN	R.SALDQYR.A	64.7	851.414	-1.2	426.714	2
15	sp|Q15149-9|PLEC_HUMAN	R.LLEAAAQSTK.G	64.58	1030.57	1.8	516.291	2
15	sp|Q15149-9|PLEC_HUMAN	K.VSITEAMHR.N	64.4	1042.52	0.5	348.515	3
15	sp|Q15149-9|PLEC_HUMAN	R.RQHEAEEGVR.R	64	1209.59	-1.2	605.799	2
15	sp|Q15149-9|PLEC_HUMAN	R.AVTGYKDPYTGQQISLFQAMQK.G	63.48	2473.23	10.6	825.426	3
15	sp|Q15149-9|PLEC_HUMAN	R.QLLEEELAR.L	63.14	1099.59	1.9	550.802	2
15	sp|Q15149-9|PLEC_HUMAN	K.QAADAEMEK.H	63.12	991.428	0.7	496.722	2
15	sp|Q15149-9|PLEC_HUMAN	R.SSIAGLLLK.A	63.08	900.564	1.5	451.29	2
15	sp|Q15149-9|PLEC_HUMAN	K.ELMWLNEK.E	62.97	1061.52	3.3	531.77	2
15	sp|Q15149-9|PLEC_HUMAN	K.LLLWSQR.M	62.57	914.534	3.8	458.276	2
15	sp|Q15149-9|PLEC_HUMAN	K.LTVEEAVR.M	62	915.503	2.6	458.76	2
15	sp|Q15149-9|PLEC_HUMAN	K.NLLDEELQR.L	61.61	1128.58	2.6	565.298	2
15	sp|Q15149-9|PLEC_HUMAN	R.M(+15.99)GIVGPEFK.D	59.79	992.5	4.3	497.259	2
15	sp|Q15149-9|PLEC_HUMAN	K.SLAQAEAEK.Q	59.75	945.477	2.7	473.747	2
15	sp|Q15149-9|PLEC_HUMAN	R.LSVYQAMK.K	59.38	938.49	1.9	470.253	2
15	sp|Q15149-9|PLEC_HUMAN	K.LSVYAALQR.Q	58.94	1019.58	0.9	510.796	2
15	sp|Q15149-9|PLEC_HUMAN	R.HPAHPM(+15.99)R.G	58.42	860.408	-0.4	431.211	2
15	sp|Q15149-9|PLEC_HUMAN	R.GYFDEEM(+15.99)NR.V	58.37	1175.46	3.4	588.737	2
15	sp|Q15149-9|PLEC_HUMAN	R.SELELTLGK.L	58.34	988.544	1.8	495.28	2
15	sp|Q15149-9|PLEC_HUMAN	K.GLLSAEVAR.L	58.22	914.519	1.9	458.267	2
15	sp|Q15149-9|PLEC_HUMAN	K.EQELQQTLQQEQSVLDQLRGEAEAARR.A	57.91	3152.58	4.1	789.156	4
15	sp|Q15149-9|PLEC_HUMAN	R.ELYQQLQR.G	57.21	1076.56	3.6	539.29	2
15	sp|Q15149-9|PLEC_HUMAN	K.TEAEIALK.E	57.2	873.481	2.7	437.749	2
15	sp|Q15149-9|PLEC_HUMAN	R.LTVDEAVR.A	57.09	901.487	1.3	451.751	2
15	sp|Q15149-9|PLEC_HUMAN	R.HPAHPMR.G	57.09	844.413	-0.5	423.213	2
15	sp|Q15149-9|PLEC_HUMAN	R.VQMEELSK.L	57.02	962.474	2.1	482.245	2
15	sp|Q15149-9|PLEC_HUMAN	K.DPYTGQQISLFQAM(+15.99)QK.G	56.75	1869.89	0.8	935.955	2
15	sp|Q15149-9|PLEC_HUMAN	K.LSIYNALK.K	56.73	920.533	0.6	461.274	2
15	sp|Q15149-9|PLEC_HUMAN	R.LLEAQIATGGIIDPEESHRLPVEVAYK.R	56.3	2947.57	0.5	983.53	3
15	sp|Q15149-9|PLEC_HUMAN	R.EAIAELER.E	56.29	929.482	1.1	465.749	2
15	sp|Q15149-9|PLEC_HUMAN	R.LTVNEAVK.E	56.2	872.497	1.4	437.256	2
15	sp|Q15149-9|PLEC_HUMAN	R.LPVEVAYK.R	56.08	917.522	1.5	459.769	2
15	sp|Q15149-9|PLEC_HUMAN	R.LQLEATER.Q	56.01	958.508	1.2	480.262	2
15	sp|Q15149-9|PLEC_HUMAN	K.QAEEIGEK.L	55.8	902.434	1.7	452.225	2
15	sp|Q15149-9|PLEC_HUMAN	K.LAAIGEATR.L	55.72	900.503	1.9	451.26	2
15	sp|Q15149-9|PLEC_HUMAN	K.EMELPAK.E	55.68	816.405	3.3	409.211	2
15	sp|Q15149-9|PLEC_HUMAN	R.LVASM(+15.99)EEAR.R	55.63	1020.49	2.8	511.254	2
15	sp|Q15149-9|PLEC_HUMAN	R.TEYNLR.L	54.95	794.392	2	398.204	2
15	sp|Q15149-9|PLEC_HUMAN	R.RQVEEAER.L	54.78	1015.5	0.2	508.76	2
15	sp|Q15149-9|PLEC_HUMAN	K.MSAAQALK.K	53.73	818.432	1	410.224	2
15	sp|Q15149-9|PLEC_HUMAN	R.ELAEEAAR.L	53.64	887.435	1.3	444.725	2
15	sp|Q15149-9|PLEC_HUMAN	R.LC(+57.02)FEGLR.S	53.55	893.443	1.7	447.729	2
15	sp|Q15149-9|PLEC_HUMAN	R.QVEEEILALK.A	53	1170.65	3.3	586.334	2
15	sp|Q15149-9|PLEC_HUMAN	R.LRIEEEIR.V	52.58	1056.59	0.2	353.205	3
15	sp|Q15149-9|PLEC_HUMAN	K.RQELEAELAK.V	52.28	1185.64	1.7	593.826	2
15	sp|Q15149-9|PLEC_HUMAN	K.EQLNEYK.G	51.98	922.44	1.6	462.228	2
15	sp|Q15149-9|PLEC_HUMAN	K.AVVQLKPR.H	51.87	909.576	-0.3	455.795	2
15	sp|Q15149-9|PLEC_HUMAN	K.LQMEAGLC(+57.02)EEQLNQADALLQSDVR.L	51.81	2730.3	4.9	911.11	3
15	sp|Q15149-9|PLEC_HUMAN	K.FISETLR.R	51.4	864.471	3.2	433.244	2
15	sp|Q15149-9|PLEC_HUMAN	K.QVAEEAAR.L	51.27	872.435	1.7	437.226	2
15	sp|Q15149-9|PLEC_HUMAN	R.HYLQGR.S	50.83	772.398	-1.4	387.206	2
15	sp|Q15149-9|PLEC_HUMAN	K.GLVEDTLR.Q	50.53	901.487	1.6	451.751	2
15	sp|Q15149-9|PLEC_HUMAN	K.TISLVIR.G	50.08	800.512	3.2	401.264	2
15	sp|Q15149-9|PLEC_HUMAN	K.QYINAIK.D	49.67	848.476	2	425.246	2
15	sp|Q15149-9|PLEC_HUMAN	K.AVTGYRDPYTGQSVSLFQALKK.G	48.96	2428.27	2.6	608.078	4
15	sp|Q15149-9|PLEC_HUMAN	R.AQFEQLK.D	47.87	862.455	2.1	432.236	2
15	sp|Q15149-9|PLEC_HUMAN	K.AVTGYR.D	47.69	665.35	-0.1	333.682	2
15	sp|Q15149-9|PLEC_HUMAN	R.AETEQGEQQR.Q	47.17	1174.52	-1.4	588.267	2
15	sp|Q15149-9|PLEC_HUMAN	R.FIEQEK.A	46.7	792.402	0.1	397.208	2
15	sp|Q15149-9|PLEC_HUMAN	R.ANELQLR.W	45.72	842.461	2.4	422.239	2
15	sp|Q15149-9|PLEC_HUMAN	R.RMEEEER.L	45.57	977.424	-0.3	489.719	2
15	sp|Q15149-9|PLEC_HUMAN	R.THYSELTTLTSQYIK.F	45.01	1783.9	4.4	892.961	2
15	sp|Q15149-9|PLEC_HUMAN	R.FPSSFEEIEILWSQFLK.F	44.36	2099.06	2.7	1050.54	2
15	sp|Q15149-9|PLEC_HUMAN	R.ELEQLGR.Q	43.85	843.445	0.9	422.73	2
15	sp|Q15149-9|PLEC_HUMAN	K.AALEEVER.L	43.44	915.466	0.6	458.741	2
15	sp|Q15149-9|PLEC_HUMAN	R.VAQLLER.W	42.44	827.486	1.7	414.751	2
15	sp|Q15149-9|PLEC_HUMAN	R.LSAEAEK.V	41.5	746.381	0.9	374.198	2
15	sp|Q15149-9|PLEC_HUMAN	R.DVFEK.A	40.97	636.312	0.2	319.163	2
15	sp|Q15149-9|PLEC_HUMAN	R.LEC(+57.02)LQR.I	40.89	817.412	0.7	409.713	2
15	sp|Q15149-9|PLEC_HUMAN	K.ADSMIR.L	40.77	691.332	0.2	346.673	2
15	sp|Q15149-9|PLEC_HUMAN	R.LSFSGLR.A	39.88	778.434	1.1	390.224	2
15	sp|Q15149-9|PLEC_HUMAN	R.SYVDPSTDERLSYTQLLRR.C	39.54	2298.16	3.1	575.549	4
15	sp|Q15149-9|PLEC_HUMAN	R.LSYTQLLRR.C	39.44	1148.67	0.8	383.896	3
15	sp|Q15149-9|PLEC_HUMAN	R.C(+57.02)ISELK.D	39.1	748.379	3.8	375.198	2
15	sp|Q15149-9|PLEC_HUMAN	R.DVQLIR.S	39.01	742.434	2.9	372.225	2
15	sp|Q15149-9|PLEC_HUMAN	R.IEEEIR.V	38.61	787.408	3.1	394.712	2
15	sp|Q15149-9|PLEC_HUMAN	R.SATVTRLEDLLQDAQDEKEQLNEYK.G	38.21	2935.44	7	979.494	3
15	sp|Q15149-9|PLEC_HUMAN	K.DSLLQR.E	38.18	730.397	1.3	366.206	2
15	sp|Q15149-9|PLEC_HUMAN	R.AQAQAAAEK.L	37.74	886.451	0.8	444.233	2
15	sp|Q15149-9|PLEC_HUMAN	R.TLEAER.Q	37.7	717.366	-0.9	359.69	2
15	sp|Q15149-9|PLEC_HUMAN	R.YASGSSASLGGPESAVA	37.63	1509.69	3.5	755.857	2
15	sp|Q15149-9|PLEC_HUMAN	K.RLQAEEK.A	37.44	872.472	-1	437.243	2
15	sp|Q15149-9|PLEC_HUMAN	K.SMIIDR.R	37.42	733.379	0.5	367.697	2
15	sp|Q15149-9|PLEC_HUMAN	R.DVEVER.W	36.83	745.361	1.6	373.688	2
15	sp|Q15149-9|PLEC_HUMAN	R.QRELAEQELEK.Q	35.88	1371.7	1.8	686.858	2
15	sp|Q15149-9|PLEC_HUMAN	K.TEIIR.Q	34.75	630.37	0.7	316.192	2
15	sp|Q15149-9|PLEC_HUMAN	R.QTNLENLDQAFSVAERDLGVTR.L	33.73	2475.24	10.7	826.095	3
15	sp|Q15149-9|PLEC_HUMAN	K.LLSAER.A	33.59	687.391	1.6	344.704	2
14	sp|Q15149-8|PLEC_HUMAN	R.DGHNLISLLEVLSGDSLPR.E	143.32	2034.07	-0.3	1018.04	2
14	sp|Q15149-8|PLEC_HUMAN	R.AALAHSEEVTASQVAATK.T	127.84	1782.91	3.8	892.466	2
14	sp|Q15149-8|PLEC_HUMAN	R.VDGAEWGVDLPSVEAQLGSHR.G	127.7	2221.08	0.8	741.367	3
14	sp|Q15149-8|PLEC_HUMAN	R.DPYSGSTISLFQAMQK.G	127.47	1771.85	2.1	886.932	2
14	sp|Q15149-8|PLEC_HUMAN	K.EQELQQTLQQEQSVLDQLR.G	127.1	2312.16	3.8	1157.09	2
14	sp|Q15149-8|PLEC_HUMAN	K.AYSDPSTGEPATYGELQQR.C	125.88	2068.93	2.3	1035.48	2
14	sp|Q15149-8|PLEC_HUMAN	K.EQMAQQLAEETQGFQR.T	124.28	1892.87	2.1	947.444	2
14	sp|Q15149-8|PLEC_HUMAN	R.TQLASWSDPTEETGPVAGILDTETLEK.V	123.03	2887.4	4.4	963.477	3
14	sp|Q15149-8|PLEC_HUMAN	R.LLEAQAC(+57.02)TGGIIDPSTGER.F	121.76	1986.97	1.5	994.493	2
14	sp|Q15149-8|PLEC_HUMAN	R.DALDGPAAEAEPEHSFDGLR.R	120.6	2095.94	2.3	1048.98	2
14	sp|Q15149-8|PLEC_HUMAN	K.AGVVGPELHEQLLSAEK.A	120.16	1775.94	3.2	888.981	2
14	sp|Q15149-8|PLEC_HUMAN	R.APVPASELLASGVLSR.A	119.58	1565.88	2	783.948	2
14	sp|Q15149-8|PLEC_HUMAN	K.GFFDPNTEENLTYLQLMER.C	119.27	2316.07	3.5	1159.05	2
14	sp|Q15149-8|PLEC_HUMAN	K.KDLLPSDMAVALLEAQAGTGHIIDPATSAR.L	118.6	3060.59	3	766.157	4
14	sp|Q15149-8|PLEC_HUMAN	R.LEAQHQALVTLWHQLHVDMK.S	118.34	2396.24	5	600.071	4
14	sp|Q15149-8|PLEC_HUMAN	R.LLDPEDVDVPQPDEK.S	118.09	1707.82	2.8	854.92	2
14	sp|Q15149-8|PLEC_HUMAN	R.FLEVQYLTGGLIEPDTPGR.V	118	2104.08	4.8	1053.05	2
14	sp|Q15149-8|PLEC_HUMAN	K.GFFDPNTHENLTYLQLLER.C	117.04	2306.13	0.8	1154.07	2
14	sp|Q15149-8|PLEC_HUMAN	K.TVTIWEIINSEYFTAEQR.R	116.88	2199.08	0.9	1100.55	2
14	sp|Q15149-8|PLEC_HUMAN	R.DPYTEQTISLFQAMK.K	116.83	1770.85	2.7	886.435	2
14	sp|Q15149-8|PLEC_HUMAN	R.YLQDLLAWVEENQHR.V	116.47	1912.94	2	957.481	2
14	sp|Q15149-8|PLEC_HUMAN	K.GDEC(+57.02)QLVGPAQPSHWK.V	115.57	1807.83	2.5	904.925	2
14	sp|Q15149-8|PLEC_HUMAN	K.DTHDQLSEPSEVR.S	115.28	1511.69	5	756.854	2
14	sp|Q15149-8|PLEC_HUMAN	R.AGTLSITEFADMLSGNAGGFR.S	115.19	2114.01	3.2	1058.02	2
14	sp|Q15149-8|PLEC_HUMAN	K.DLLPSDMAVALLEAQAGTGHIIDPATSAR.L	115.11	2932.5	4.7	978.511	3
14	sp|Q15149-8|PLEC_HUMAN	R.QEQIQAMPLADSQAVR.E	114.24	1783.89	2.8	892.954	2
14	sp|Q15149-8|PLEC_HUMAN	R.C(+57.02)RPDQLTGLSLLPLSEK.A	114.13	1926.02	3.7	643.018	3
14	sp|Q15149-8|PLEC_HUMAN	R.RQEQIQAMPLADSQAVR.E	113.26	1939.99	3.4	647.673	3
14	sp|Q15149-8|PLEC_HUMAN	R.SLQEEHVAVAQLR.E	112.66	1478.78	5.2	740.403	2
14	sp|Q15149-8|PLEC_HUMAN	R.AQAEAQQPTFDALR.D	112.64	1544.76	3.2	773.389	2
14	sp|Q15149-8|PLEC_HUMAN	K.AGVAAPATQVAQVTLQSVQR.R	112.41	1994.09	2.4	665.706	3
14	sp|Q15149-8|PLEC_HUMAN	R.SLESLHSFVAAATK.E	112.1	1459.77	1.7	730.892	2
14	sp|Q15149-8|PLEC_HUMAN	R.DPYTGQSVSLFQALK.K	111.95	1652.84	7.1	827.434	2
14	sp|Q15149-8|PLEC_HUMAN	K.GIYQSLEGAVQAGQLK.V	110.92	1660.88	3	831.449	2
14	sp|Q15149-8|PLEC_HUMAN	R.GLFDEEMNEILTDPSDDTK.G	110.74	2167.95	3.6	1084.98	2
14	sp|Q15149-8|PLEC_HUMAN	K.GFFDPNTHENLTYR.Q	110.51	1709.78	-0.9	855.896	2
14	sp|Q15149-8|PLEC_HUMAN	K.FLEGTSC(+57.02)IAGVFVDATK.E	110.29	1813.89	2.9	907.956	2
14	sp|Q15149-8|PLEC_HUMAN	K.VQSGSESVIQEYVDLR.T	109.77	1807.9	4.6	904.959	2
14	sp|Q15149-8|PLEC_HUMAN	R.QTNLENLDQAFSVAER.D	109.61	1833.89	4.8	917.955	2
14	sp|Q15149-8|PLEC_HUMAN	R.LAQGHTTVDELAR.R	109.59	1409.73	2.1	705.872	2
14	sp|Q15149-8|PLEC_HUMAN	R.ESADPLGAWLQDAR.R	108.92	1527.73	2.2	764.875	2
14	sp|Q15149-8|PLEC_HUMAN	K.DPYTGQQISLFQAMQK.G	108.77	1853.9	2.2	927.958	2
14	sp|Q15149-8|PLEC_HUMAN	R.LLEAQIATGGVIDPVHSHR.V	108.6	2012.08	3.3	504.029	4
14	sp|Q15149-8|PLEC_HUMAN	R.GANVIAGVWLEEAGQK.L	108.39	1640.85	1.8	821.435	2
14	sp|Q15149-8|PLEC_HUMAN	K.SEEMQTVQQEQLLQETQALQQSFLSEK.D	108.28	3179.53	4.2	1060.85	3
14	sp|Q15149-8|PLEC_HUMAN	R.LLEAQIATGGIIDPEESHR.L	107.93	2048.05	4.5	683.695	3
14	sp|Q15149-8|PLEC_HUMAN	K.EQELQQTLQQEQSVLDQLRGEAEAAR.R	107.86	2996.48	1.7	999.836	3
14	sp|Q15149-8|PLEC_HUMAN	R.LEDLLQDAQDEKEQLNEYK.G	107.59	2320.11	2.9	774.379	3
14	sp|Q15149-8|PLEC_HUMAN	K.GIIRPGTAFELLEAQAATGYVIDPIK.G	107.56	2742.5	-0.1	915.172	3
14	sp|Q15149-8|PLEC_HUMAN	R.TLLQGSGC(+57.02)LAGIYLEDTK.E	107.54	1937.98	2	969.998	2
14	sp|Q15149-8|PLEC_HUMAN	R.LLDAQLSTGGIVDPSK.S	107.41	1612.87	2.6	807.443	2
14	sp|Q15149-8|PLEC_HUMAN	K.DLLPSDM(+15.99)AVALLEAQAGTGHIIDPATSAR.L	106.55	2948.49	4.8	983.842	3
14	sp|Q15149-8|PLEC_HUMAN	K.GYYSPYSVSGSGSTAGSR.T	106.55	1781.79	2.5	891.902	2
14	sp|Q15149-8|PLEC_HUMAN	R.LQEAGILSAEELQR.L	105.65	1555.82	2.4	778.919	2
14	sp|Q15149-8|PLEC_HUMAN	R.LLEAQIATGGIIDPVHSHR.V	105.44	2026.1	3.7	507.533	4
14	sp|Q15149-8|PLEC_HUMAN	R.AQAEAQQPTFDALRDELR.G	105.34	2058.01	0.5	687.012	3
14	sp|Q15149-8|PLEC_HUMAN	R.SDEGQLSPATR.G	105.24	1159.55	2.6	580.782	2
14	sp|Q15149-8|PLEC_HUMAN	R.RDDGTGQLLLPLSDAR.K	104.97	1725.9	4.2	576.31	3
14	sp|Q15149-8|PLEC_HUMAN	R.EALEAESAWC(+57.02)YLYGTGSVAGVYLPGSR.Q	104.95	2905.36	3.2	969.463	3
14	sp|Q15149-8|PLEC_HUMAN	K.SIITYVSSLYDAMPR.V	104.77	1714.86	5.7	858.442	2
14	sp|Q15149-8|PLEC_HUMAN	K.EAQAVPATLPELEATK.A	104.5	1666.88	5.5	834.451	2
14	sp|Q15149-8|PLEC_HUMAN	R.EYGSC(+57.02)SHHYQQLLQSLEQGAQEESR.C	104.41	2963.31	-0.7	988.777	3
14	sp|Q15149-8|PLEC_HUMAN	R.GRLPLLAVC(+57.02)DYK.Q	103.92	1403.76	4.4	468.929	3
14	sp|Q15149-8|PLEC_HUMAN	R.LLDAQLATGGIVDPR.L	103.89	1537.85	3.2	769.933	2
14	sp|Q15149-8|PLEC_HUMAN	R.VIDRELYQQLQR.G	103.84	1559.84	2.5	520.956	3
14	sp|Q15149-8|PLEC_HUMAN	R.RQQEELLAEENQR.L	102.65	1641.81	5.2	548.279	3
14	sp|Q15149-8|PLEC_HUMAN	K.AEVVETTQVYTEEETR.R	102.07	1882.88	-0.7	942.447	2
14	sp|Q15149-8|PLEC_HUMAN	R.DDGTGQLLLPLSDAR.K	101.99	1569.8	2.1	785.909	2
14	sp|Q15149-8|PLEC_HUMAN	R.SSSVGSSSSYPISPAVSR.T	101.85	1753.85	2.7	877.934	2
14	sp|Q15149-8|PLEC_HUMAN	R.C(+57.02)VEDPETGLC(+57.02)LLPLTDK.A	101.48	1958.93	5.5	980.479	2
14	sp|Q15149-8|PLEC_HUMAN	R.QQEELLAEENQR.L	101.27	1485.71	2	743.862	2
14	sp|Q15149-8|PLEC_HUMAN	R.LREQLQLLEEQHR.A	101.1	1690.91	2.7	564.646	3
14	sp|Q15149-8|PLEC_HUMAN	R.LPLLAVC(+57.02)DYK.Q	99.98	1190.64	2.7	596.327	2
14	sp|Q15149-8|PLEC_HUMAN	R.SQVMDEATALQLR.E	99.78	1460.73	1.8	731.373	2
14	sp|Q15149-8|PLEC_HUMAN	K.LQNVQIALDYLR.H	99.44	1444.8	4.8	723.413	2
14	sp|Q15149-8|PLEC_HUMAN	R.C(+57.02)ITDPQTGLC(+57.02)LLPLK.E	99.23	1727.89	4.4	864.959	2
14	sp|Q15149-8|PLEC_HUMAN	K.VLALPEPSPAAPTLR.S	99.16	1530.88	5.3	766.45	2
14	sp|Q15149-8|PLEC_HUMAN	R.TVTVWELISSEYFTAEQR.Q	99.03	2158.06	10.9	1080.05	2
14	sp|Q15149-8|PLEC_HUMAN	K.AVTGYRDPYTGQSVSLFQALK.K	98.61	2300.18	2.9	767.736	3
14	sp|Q15149-8|PLEC_HUMAN	R.LGFHLPLEVAYQR.G	98.34	1541.84	1.9	771.927	2
14	sp|Q15149-8|PLEC_HUMAN	K.TPVEVPVGGFK.G	98.28	1128.62	1.3	565.317	2
14	sp|Q15149-8|PLEC_HUMAN	K.SHRVPLDVAC(+57.02)AR.G	97.71	1379.71	2.7	460.912	3
14	sp|Q15149-8|PLEC_HUMAN	R.LSFSGLRAPVPASELLASGVLSR.A	97.23	2326.3	-12.8	776.431	3
14	sp|Q15149-8|PLEC_HUMAN	K.GFFDPNTEENLTYLQLM(+15.99)ER.C	97.17	2332.07	8.5	1167.05	2
14	sp|Q15149-8|PLEC_HUMAN	K.ENAAYFQFFSDVR.E	97.06	1592.73	0.4	797.371	2
14	sp|Q15149-8|PLEC_HUMAN	R.LLLEAQAATGFLLDPVK.G	96.51	1798.02	2.6	900.021	2
14	sp|Q15149-8|PLEC_HUMAN	R.GC(+57.02)LDEETSR.A	96.41	1065.44	1.2	533.728	2
14	sp|Q15149-8|PLEC_HUMAN	K.QEELQQLEQQR.R	96.25	1427.7	2.7	714.859	2
14	sp|Q15149-8|PLEC_HUMAN	K.GGELVYTDSEAR.D	96.12	1295.6	1.6	648.808	2
14	sp|Q15149-8|PLEC_HUMAN	K.AQLEPVASPAK.K	96.02	1109.61	2.3	555.813	2
14	sp|Q15149-8|PLEC_HUMAN	R.QQGLASYDYVR.R	95.57	1298.63	2.9	650.322	2
14	sp|Q15149-8|PLEC_HUMAN	R.VPLDVAC(+57.02)AR.G	95.46	999.517	2.2	500.767	2
14	sp|Q15149-8|PLEC_HUMAN	R.QVQVALETAQR.S	92.88	1241.67	2	621.845	2
14	sp|Q15149-8|PLEC_HUMAN	R.HISDLYEDLR.D	92.85	1259.61	4.1	630.817	2
14	sp|Q15149-8|PLEC_HUMAN	K.ILITIVEEVETLR.Q	92.8	1526.89	2.6	764.455	2
14	sp|Q15149-8|PLEC_HUMAN	K.VLSSSGSEAAVPSVC(+57.02)FLVPPPNQEAQEAVTR.L	92.72	3225.6	2.3	1076.21	3
14	sp|Q15149-8|PLEC_HUMAN	R.VPVDVAYQR.G	92.27	1045.56	4.1	523.787	2
14	sp|Q15149-8|PLEC_HUMAN	K.IIITVVEEQEQK.G	91.98	1427.79	2.8	714.903	2
14	sp|Q15149-8|PLEC_HUMAN	R.VLADPSDDTK.G	91.89	1059.51	3.2	530.763	2
14	sp|Q15149-8|PLEC_HUMAN	R.SQVEEELFSVR.V	91.86	1321.65	1.2	661.834	2
14	sp|Q15149-8|PLEC_HUMAN	R.AQAEQAALR.Q	91.69	956.504	2.4	479.26	2
14	sp|Q15149-8|PLEC_HUMAN	R.C(+57.02)DNFTSSWR.D	91.41	1171.47	3.2	586.745	2
14	sp|Q15149-8|PLEC_HUMAN	K.EEEEVGFDWSDR.N	91.39	1496.61	6.5	749.315	2
14	sp|Q15149-8|PLEC_HUMAN	R.MVEGYQGLR.C	91.35	1051.51	2.5	526.765	2
14	sp|Q15149-8|PLEC_HUMAN	R.LEDLLQDAQDEK.E	91.29	1415.68	2.5	708.848	2
14	sp|Q15149-8|PLEC_HUMAN	K.DYELQLVTYK.A	91.27	1270.64	2	636.331	2
14	sp|Q15149-8|PLEC_HUMAN	K.QSAEEQAQAR.A	91	1116.52	-0.9	559.265	2
14	sp|Q15149-8|PLEC_HUMAN	R.DSQDAGGFGPEDR.L	90.86	1349.55	1.3	675.782	2
14	sp|Q15149-8|PLEC_HUMAN	R.HKPLLIDMNK.V	90.56	1207.67	1.4	403.566	3
14	sp|Q15149-8|PLEC_HUMAN	R.QLAEAHAQAK.A	90.2	1065.56	2	533.787	2
14	sp|Q15149-8|PLEC_HUMAN	R.AQLMADFQAGR.V	90.13	1206.58	1	604.299	2
14	sp|Q15149-8|PLEC_HUMAN	K.AEVVETTQVYTEEETRR.A	90.01	2038.98	2.5	680.669	3
14	sp|Q15149-8|PLEC_HUMAN	R.LQLEETDHQK.N	89.96	1239.61	2.1	620.813	2
14	sp|Q15149-8|PLEC_HUMAN	R.GLHQSIEEFR.A	89.93	1214.6	5.6	608.313	2
14	sp|Q15149-8|PLEC_HUMAN	R.AFEETQIDIPGGGSHGGSTMSLWEVMQSDLIPEEQR.A	89.84	3930.8	1.5	983.71	4
14	sp|Q15149-8|PLEC_HUMAN	K.SLAAEEEAAR.Q	89.28	1045.5	2.4	523.76	2
14	sp|Q15149-8|PLEC_HUMAN	R.EQLQLLEEQHR.A	89.28	1421.73	3.7	711.873	2
14	sp|Q15149-8|PLEC_HUMAN	R.VVIVDPETGK.E	89.13	1055.59	1.6	528.801	2
14	sp|Q15149-8|PLEC_HUMAN	R.WQAVLAQTDVR.Q	88.92	1285.68	0.8	643.847	2
14	sp|Q15149-8|PLEC_HUMAN	R.RVVIVDPETGK.E	88.62	1211.69	3	606.853	2
14	sp|Q15149-8|PLEC_HUMAN	R.VPDVQDGVR.A	88.16	983.504	0.8	492.76	2
14	sp|Q15149-8|PLEC_HUMAN	R.ARQEELYSELQAR.E	88.14	1591.8	3.6	531.608	3
14	sp|Q15149-8|PLEC_HUMAN	R.QLAEEDLAQQR.A	87.78	1299.64	1.6	650.829	2
14	sp|Q15149-8|PLEC_HUMAN	R.QEQALLEEIER.H	87.69	1356.69	3.5	679.354	2
14	sp|Q15149-8|PLEC_HUMAN	R.RLEEQAAQHK.A	87.53	1208.63	-0.8	403.882	3
14	sp|Q15149-8|PLEC_HUMAN	R.SYVDPSTDER.L	87	1167.5	1.5	584.76	2
14	sp|Q15149-8|PLEC_HUMAN	R.C(+57.02)VEDPETGLR.L	86.94	1174.53	1.8	588.273	2
14	sp|Q15149-8|PLEC_HUMAN	R.QALHSLELHYQAFLR.D	86.46	1824.96	2.9	457.25	4
14	sp|Q15149-8|PLEC_HUMAN	K.AQVEQELTTLR.L	86.41	1286.68	3.1	644.351	2
14	sp|Q15149-8|PLEC_HUMAN	R.TLLQGSGC(+57.02)LAGIYLEDTKEK.V	86.41	2195.11	-6.5	732.707	3
14	sp|Q15149-8|PLEC_HUMAN	K.QITMEELVRSQVMDEATALQLR.E	86.3	2560.3	-6.4	854.435	3
14	sp|Q15149-8|PLEC_HUMAN	R.VPVDVAYR.R	86.22	917.497	1.4	459.756	2
14	sp|Q15149-8|PLEC_HUMAN	R.AGTLSITEFADM(+15.99)LSGNAGGFR.S	86.17	2130.01	0.8	1066.01	2
14	sp|Q15149-8|PLEC_HUMAN	K.KDLLPSDM(+15.99)AVALLEAQAGTGHIIDPATSAR.L	85.81	3076.59	3.8	770.157	4
14	sp|Q15149-8|PLEC_HUMAN	R.NLVDNITGQR.L	85.49	1128.59	1.7	565.303	2
14	sp|Q15149-8|PLEC_HUMAN	R.GGAEGELQALR.A	85.47	1099.56	3.6	550.79	2
14	sp|Q15149-8|PLEC_HUMAN	R.SLVPAAELLESR.V	85.12	1283.71	1.9	642.863	2
14	sp|Q15149-8|PLEC_HUMAN	R.VPLDEALQR.G	85.1	1039.57	3.1	520.792	2
14	sp|Q15149-8|PLEC_HUMAN	R.GTQGAEEVLR.A	84.89	1058.54	2.9	530.277	2
14	sp|Q15149-8|PLEC_HUMAN	K.VPPGYHPLDVEK.E	84.61	1349.7	3.5	675.859	2
14	sp|Q15149-8|PLEC_HUMAN	K.GLVGPELHDR.L	84.59	1091.57	2	546.794	2
14	sp|Q15149-8|PLEC_HUMAN	R.QLQLAQEAAQK.R	84.58	1226.66	3.4	614.34	2
14	sp|Q15149-8|PLEC_HUMAN	K.SEEM(+15.99)QTVQQEQLLQETQALQQSFLSEK.D	84.51	3195.52	1.6	1066.18	3
14	sp|Q15149-8|PLEC_HUMAN	R.EQLRQEQALLEEIER.H	84.47	1882.97	3.2	628.668	3
14	sp|Q15149-8|PLEC_HUMAN	K.KELIPTEEALR.L	84.16	1297.72	2.4	433.583	3
14	sp|Q15149-8|PLEC_HUMAN	R.SMVEEGTGLR.L	83.69	1077.51	1.4	539.764	2
14	sp|Q15149-8|PLEC_HUMAN	R.LRLPLDKEPAR.E	83.26	1306.77	0.4	327.7	4
14	sp|Q15149-8|PLEC_HUMAN	K.EGVVGPELHHK.L	83.12	1200.63	1.7	601.321	2
14	sp|Q15149-8|PLEC_HUMAN	R.GYFSEEMNR.V	82.85	1131.47	2.9	566.742	2
14	sp|Q15149-8|PLEC_HUMAN	R.REEAAVDAQQQK.R	82.3	1371.67	-0.1	686.844	2
14	sp|Q15149-8|PLEC_HUMAN	K.AEAELLQQQK.E	82.18	1156.61	1.5	579.312	2
14	sp|Q15149-8|PLEC_HUMAN	R.GYFDEEMNR.V	81.88	1159.46	2.3	580.739	2
14	sp|Q15149-8|PLEC_HUMAN	R.QQQQMEQER.Q	81.74	1203.53	1.1	602.773	2
14	sp|Q15149-8|PLEC_HUMAN	R.LSVAAQEAAR.L	80.56	1014.55	3.1	508.282	2
14	sp|Q15149-8|PLEC_HUMAN	R.MGIVGPEFK.D	80.33	976.505	1.7	489.261	2
14	sp|Q15149-8|PLEC_HUMAN	R.AEMEVLLASK.A	80.21	1089.57	2.4	545.796	2
14	sp|Q15149-8|PLEC_HUMAN	R.LYVHEAVK.A	80.08	957.528	4.1	479.773	2
14	sp|Q15149-8|PLEC_HUMAN	R.LQAEEVAQQK.S	79.61	1142.59	1.7	572.305	2
14	sp|Q15149-8|PLEC_HUMAN	R.HPQGEQMYR.R	79.47	1144.51	0.9	573.262	2
14	sp|Q15149-8|PLEC_HUMAN	K.GWLYYEAGQR.F	79.45	1241.58	2.8	621.801	2
14	sp|Q15149-8|PLEC_HUMAN	R.QEQIQAM(+15.99)PLADSQAVR.E	79.37	1799.88	4.6	900.953	2
14	sp|Q15149-8|PLEC_HUMAN	R.LVASMEEAR.R	79.07	1004.5	2.3	503.256	2
14	sp|Q15149-8|PLEC_HUMAN	R.AGLVGPEFHEK.L	78.97	1182.6	2.7	395.209	3
14	sp|Q15149-8|PLEC_HUMAN	R.SWSLATFR.T	78.7	966.492	4.8	484.256	2
14	sp|Q15149-8|PLEC_HUMAN	K.KELIPTEEALRLLDAQLATGGIVDPR.L	78.45	2817.56	5.4	705.401	4
14	sp|Q15149-8|PLEC_HUMAN	R.LLEAQAC(+57.02)TGGIIDPSTGERFPVTDAVNK.G	77.9	2958.48	1.3	987.167	3
14	sp|Q15149-8|PLEC_HUMAN	K.VTLVQTLEIQR.Q	77.72	1298.76	2.4	650.387	2
14	sp|Q15149-8|PLEC_HUMAN	R.LAEDEAFQR.R	77.56	1077.51	2.5	539.763	2
14	sp|Q15149-8|PLEC_HUMAN	K.EMSVYEAYR.K	77.07	1146.5	2.4	574.26	2
14	sp|Q15149-8|PLEC_HUMAN	R.QEELYSELQAR.E	77.01	1364.66	3.2	683.338	2
14	sp|Q15149-8|PLEC_HUMAN	R.LFNAIIHR.H	76.33	982.571	3.3	492.295	2
14	sp|Q15149-8|PLEC_HUMAN	R.RPELEDSTLR.Y	75.98	1214.63	3.8	405.884	3
14	sp|Q15149-8|PLEC_HUMAN	K.MQAVQEATR.L	75.91	1032.5	6.8	517.262	2
14	sp|Q15149-8|PLEC_HUMAN	R.DVAEVDTVR.R	75.48	1002.5	1.7	502.257	2
14	sp|Q15149-8|PLEC_HUMAN	R.SQVM(+15.99)DEATALQLR.E	74.76	1476.72	0.1	739.369	2
14	sp|Q15149-8|PLEC_HUMAN	R.LTAEDLFEAR.I	74.53	1163.58	0.2	582.798	2
14	sp|Q15149-8|PLEC_HUMAN	R.AQQQAEAER.A	74.53	1029.48	-0.9	515.749	2
14	sp|Q15149-8|PLEC_HUMAN	K.VSIYEAMR.R	74.51	967.48	2.7	484.748	2
14	sp|Q15149-8|PLEC_HUMAN	R.QLLSPGTALILLEAQAASGFLLDPVR.N	74.02	2692.52	7.9	898.52	3
14	sp|Q15149-8|PLEC_HUMAN	R.TLKPEEQR.Q	73.95	999.535	0.9	500.775	2
14	sp|Q15149-8|PLEC_HUMAN	R.LLFNDVQTLK.D	73.69	1189.67	4.4	595.845	2
14	sp|Q15149-8|PLEC_HUMAN	K.AQAEVEGLGK.G	73.6	1000.52	1	501.267	2
14	sp|Q15149-8|PLEC_HUMAN	R.QYDIDDAIAK.N	73.59	1150.55	2.9	576.284	2
14	sp|Q15149-8|PLEC_HUMAN	R.QHEAEEGVR.R	73.56	1053.48	-0.6	527.749	2
14	sp|Q15149-8|PLEC_HUMAN	K.LHVAILER.E	73.41	949.571	1.5	317.531	3
14	sp|Q15149-8|PLEC_HUMAN	K.LEQLFQDEVAK.A	73.4	1318.68	3.5	660.348	2
14	sp|Q15149-8|PLEC_HUMAN	R.FRELAEEAAR.L	72.43	1190.6	-0.3	397.875	3
14	sp|Q15149-8|PLEC_HUMAN	K.DLSELGSVR.T	72.01	974.503	1.8	488.26	2
14	sp|Q15149-8|PLEC_HUMAN	R.SIQEELQQLR.Q	71.65	1242.66	3.3	622.338	2
14	sp|Q15149-8|PLEC_HUMAN	R.FPVTDAVNK.G	71.62	989.518	2.3	495.767	2
14	sp|Q15149-8|PLEC_HUMAN	R.HHTAAFEER.R	71.42	1096.51	0.1	366.509	3
14	sp|Q15149-8|PLEC_HUMAN	R.QLAAEEER.R	71.17	944.456	1.8	473.236	2
14	sp|Q15149-8|PLEC_HUMAN	R.SLSAIYLEK.L	70.85	1022.56	4.5	512.292	2
14	sp|Q15149-8|PLEC_HUMAN	R.ELAEQELEK.Q	70.81	1087.54	0.7	544.778	2
14	sp|Q15149-8|PLEC_HUMAN	R.QLEMSAEAER.L	70.58	1162.53	3	582.273	2
14	sp|Q15149-8|PLEC_HUMAN	R.QLAEGTAQQR.L	70.56	1100.56	0.4	551.286	2
14	sp|Q15149-8|PLEC_HUMAN	K.QITMEELVR.S	69.91	1117.58	3.7	559.799	2
14	sp|Q15149-8|PLEC_HUMAN	K.SLLAWQSLR.R	69.88	1072.6	3.3	537.311	2
14	sp|Q15149-8|PLEC_HUMAN	K.AHAFAVQQK.E	69.72	998.53	0.6	500.272	2
14	sp|Q15149-8|PLEC_HUMAN	R.QAEVELASR.V	69.67	1001.51	1.7	501.765	2
14	sp|Q15149-8|PLEC_HUMAN	R.LAAEQELIR.L	69.6	1041.58	2	521.799	2
14	sp|Q15149-8|PLEC_HUMAN	K.ATVSAPFGK.F	69.4	876.471	3.4	439.244	2
14	sp|Q15149-8|PLEC_HUMAN	R.MQEEVVR.R	69.39	889.433	2	445.724	2
14	sp|Q15149-8|PLEC_HUMAN	K.EQAELEAAR.Q	69.18	1015.49	2	508.755	2
14	sp|Q15149-8|PLEC_HUMAN	R.LPLDKEPAR.E	69	1037.59	2.2	346.87	3
14	sp|Q15149-8|PLEC_HUMAN	R.IISLETYNLLR.E	68.94	1333.76	2.7	667.889	2
14	sp|Q15149-8|PLEC_HUMAN	K.ELIPTEEALR.L	68.89	1169.63	4.5	585.824	2
14	sp|Q15149-8|PLEC_HUMAN	R.LQLEAC(+57.02)ETR.T	68.53	1118.54	2.9	560.278	2
14	sp|Q15149-8|PLEC_HUMAN	R.ALQALEELR.L	68.22	1041.58	2.6	521.799	2
14	sp|Q15149-8|PLEC_HUMAN	R.LAEVEAALEK.Q	68.07	1071.58	1.7	536.799	2
14	sp|Q15149-8|PLEC_HUMAN	R.QTLSIYQALK.K	67.95	1163.65	2.6	582.836	2
14	sp|Q15149-8|PLEC_HUMAN	R.LSYTQLLR.R	67.69	992.565	1.5	497.291	2
14	sp|Q15149-8|PLEC_HUMAN	R.AIQNEISSLK.D	67.63	1101.6	2	551.81	2
14	sp|Q15149-8|PLEC_HUMAN	K.AFC(+57.02)GFEDPR.T	67.21	1097.46	3	549.739	2
14	sp|Q15149-8|PLEC_HUMAN	R.EGLTSIEEVTK.N	67.11	1204.62	3.6	603.319	2
14	sp|Q15149-8|PLEC_HUMAN	R.FLQEEAEK.M	67.08	992.481	0.3	497.248	2
14	sp|Q15149-8|PLEC_HUMAN	R.AAEEAEEAR.V	66.64	974.43	-1.3	488.222	2
14	sp|Q15149-8|PLEC_HUMAN	R.QSSEAEIQAK.A	66.47	1089.53	1.7	545.773	2
14	sp|Q15149-8|PLEC_HUMAN	K.FAEQTLR.Q	66.29	863.45	1.5	432.733	2
14	sp|Q15149-8|PLEC_HUMAN	K.ESYSALMR.E	66.22	955.443	2.4	478.73	2
14	sp|Q15149-8|PLEC_HUMAN	K.GHLSGLAK.R	65.99	781.445	0	391.73	2
14	sp|Q15149-8|PLEC_HUMAN	R.EEAAVDAQQQK.R	65.69	1215.57	0	608.794	2
14	sp|Q15149-8|PLEC_HUMAN	R.AHEEQLK.E	65.68	853.429	0.4	427.722	2
14	sp|Q15149-8|PLEC_HUMAN	K.AELELELGR.I	65.56	1028.55	2.3	515.284	2
14	sp|Q15149-8|PLEC_HUMAN	R.RQVEEEILALK.A	65.53	1326.75	2	664.384	2
14	sp|Q15149-8|PLEC_HUMAN	K.LISLFQAMK.K	65.13	1049.59	3.8	525.807	2
14	sp|Q15149-8|PLEC_HUMAN	K.QVEVTVHK.G	64.78	938.519	2.1	470.267	2
14	sp|Q15149-8|PLEC_HUMAN	R.ARAEEAEAQK.R	64.76	1101.54	-1.6	551.777	2
14	sp|Q15149-8|PLEC_HUMAN	R.SALDQYR.A	64.7	851.414	-1.2	426.714	2
14	sp|Q15149-8|PLEC_HUMAN	R.LLEAAAQSTK.G	64.58	1030.57	1.8	516.291	2
14	sp|Q15149-8|PLEC_HUMAN	K.VSITEAMHR.N	64.4	1042.52	0.5	348.515	3
14	sp|Q15149-8|PLEC_HUMAN	R.RQHEAEEGVR.R	64	1209.59	-1.2	605.799	2
14	sp|Q15149-8|PLEC_HUMAN	R.AVTGYKDPYTGQQISLFQAMQK.G	63.48	2473.23	10.6	825.426	3
14	sp|Q15149-8|PLEC_HUMAN	R.QLLEEELAR.L	63.14	1099.59	1.9	550.802	2
14	sp|Q15149-8|PLEC_HUMAN	K.QAADAEMEK.H	63.12	991.428	0.7	496.722	2
14	sp|Q15149-8|PLEC_HUMAN	R.SSIAGLLLK.A	63.08	900.564	1.5	451.29	2
14	sp|Q15149-8|PLEC_HUMAN	K.ELMWLNEK.E	62.97	1061.52	3.3	531.77	2
14	sp|Q15149-8|PLEC_HUMAN	K.LLLWSQR.M	62.57	914.534	3.8	458.276	2
14	sp|Q15149-8|PLEC_HUMAN	K.LTVEEAVR.M	62	915.503	2.6	458.76	2
14	sp|Q15149-8|PLEC_HUMAN	K.NLLDEELQR.L	61.61	1128.58	2.6	565.298	2
14	sp|Q15149-8|PLEC_HUMAN	R.M(+15.99)GIVGPEFK.D	59.79	992.5	4.3	497.259	2
14	sp|Q15149-8|PLEC_HUMAN	K.SLAQAEAEK.Q	59.75	945.477	2.7	473.747	2
14	sp|Q15149-8|PLEC_HUMAN	R.LSVYQAMK.K	59.38	938.49	1.9	470.253	2
14	sp|Q15149-8|PLEC_HUMAN	K.LSVYAALQR.Q	58.94	1019.58	0.9	510.796	2
14	sp|Q15149-8|PLEC_HUMAN	R.HPAHPM(+15.99)R.G	58.42	860.408	-0.4	431.211	2
14	sp|Q15149-8|PLEC_HUMAN	R.GYFDEEM(+15.99)NR.V	58.37	1175.46	3.4	588.737	2
14	sp|Q15149-8|PLEC_HUMAN	R.SELELTLGK.L	58.34	988.544	1.8	495.28	2
14	sp|Q15149-8|PLEC_HUMAN	K.GLLSAEVAR.L	58.22	914.519	1.9	458.267	2
14	sp|Q15149-8|PLEC_HUMAN	K.EQELQQTLQQEQSVLDQLRGEAEAARR.A	57.91	3152.58	4.1	789.156	4
14	sp|Q15149-8|PLEC_HUMAN	R.ELYQQLQR.G	57.21	1076.56	3.6	539.29	2
14	sp|Q15149-8|PLEC_HUMAN	K.TEAEIALK.E	57.2	873.481	2.7	437.749	2
14	sp|Q15149-8|PLEC_HUMAN	R.LTVDEAVR.A	57.09	901.487	1.3	451.751	2
14	sp|Q15149-8|PLEC_HUMAN	R.HPAHPMR.G	57.09	844.413	-0.5	423.213	2
14	sp|Q15149-8|PLEC_HUMAN	R.VQMEELSK.L	57.02	962.474	2.1	482.245	2
14	sp|Q15149-8|PLEC_HUMAN	K.DPYTGQQISLFQAM(+15.99)QK.G	56.75	1869.89	0.8	935.955	2
14	sp|Q15149-8|PLEC_HUMAN	K.LSIYNALK.K	56.73	920.533	0.6	461.274	2
14	sp|Q15149-8|PLEC_HUMAN	R.LLEAQIATGGIIDPEESHRLPVEVAYK.R	56.3	2947.57	0.5	983.53	3
14	sp|Q15149-8|PLEC_HUMAN	R.EAIAELER.E	56.29	929.482	1.1	465.749	2
14	sp|Q15149-8|PLEC_HUMAN	R.LTVNEAVK.E	56.2	872.497	1.4	437.256	2
14	sp|Q15149-8|PLEC_HUMAN	R.LPVEVAYK.R	56.08	917.522	1.5	459.769	2
14	sp|Q15149-8|PLEC_HUMAN	R.LQLEATER.Q	56.01	958.508	1.2	480.262	2
14	sp|Q15149-8|PLEC_HUMAN	K.QAEEIGEK.L	55.8	902.434	1.7	452.225	2
14	sp|Q15149-8|PLEC_HUMAN	K.LAAIGEATR.L	55.72	900.503	1.9	451.26	2
14	sp|Q15149-8|PLEC_HUMAN	K.EMELPAK.E	55.68	816.405	3.3	409.211	2
14	sp|Q15149-8|PLEC_HUMAN	R.LVASM(+15.99)EEAR.R	55.63	1020.49	2.8	511.254	2
14	sp|Q15149-8|PLEC_HUMAN	R.TEYNLR.L	54.95	794.392	2	398.204	2
14	sp|Q15149-8|PLEC_HUMAN	R.RQVEEAER.L	54.78	1015.5	0.2	508.76	2
14	sp|Q15149-8|PLEC_HUMAN	K.MSAAQALK.K	53.73	818.432	1	410.224	2
14	sp|Q15149-8|PLEC_HUMAN	R.ELAEEAAR.L	53.64	887.435	1.3	444.725	2
14	sp|Q15149-8|PLEC_HUMAN	R.LC(+57.02)FEGLR.S	53.55	893.443	1.7	447.729	2
14	sp|Q15149-8|PLEC_HUMAN	R.QVEEEILALK.A	53	1170.65	3.3	586.334	2
14	sp|Q15149-8|PLEC_HUMAN	R.LRIEEEIR.V	52.58	1056.59	0.2	353.205	3
14	sp|Q15149-8|PLEC_HUMAN	K.RQELEAELAK.V	52.28	1185.64	1.7	593.826	2
14	sp|Q15149-8|PLEC_HUMAN	K.EQLNEYK.G	51.98	922.44	1.6	462.228	2
14	sp|Q15149-8|PLEC_HUMAN	K.AVVQLKPR.H	51.87	909.576	-0.3	455.795	2
14	sp|Q15149-8|PLEC_HUMAN	K.LQMEAGLC(+57.02)EEQLNQADALLQSDVR.L	51.81	2730.3	4.9	911.11	3
14	sp|Q15149-8|PLEC_HUMAN	K.FISETLR.R	51.4	864.471	3.2	433.244	2
14	sp|Q15149-8|PLEC_HUMAN	K.QVAEEAAR.L	51.27	872.435	1.7	437.226	2
14	sp|Q15149-8|PLEC_HUMAN	R.HYLQGR.S	50.83	772.398	-1.4	387.206	2
14	sp|Q15149-8|PLEC_HUMAN	K.GLVEDTLR.Q	50.53	901.487	1.6	451.751	2
14	sp|Q15149-8|PLEC_HUMAN	K.TISLVIR.G	50.08	800.512	3.2	401.264	2
14	sp|Q15149-8|PLEC_HUMAN	K.QYINAIK.D	49.67	848.476	2	425.246	2
14	sp|Q15149-8|PLEC_HUMAN	K.AVTGYRDPYTGQSVSLFQALKK.G	48.96	2428.27	2.6	608.078	4
14	sp|Q15149-8|PLEC_HUMAN	R.AQFEQLK.D	47.87	862.455	2.1	432.236	2
14	sp|Q15149-8|PLEC_HUMAN	K.AVTGYR.D	47.69	665.35	-0.1	333.682	2
14	sp|Q15149-8|PLEC_HUMAN	R.AETEQGEQQR.Q	47.17	1174.52	-1.4	588.267	2
14	sp|Q15149-8|PLEC_HUMAN	R.FIEQEK.A	46.7	792.402	0.1	397.208	2
14	sp|Q15149-8|PLEC_HUMAN	R.ANELQLR.W	45.72	842.461	2.4	422.239	2
14	sp|Q15149-8|PLEC_HUMAN	R.RMEEEER.L	45.57	977.424	-0.3	489.719	2
14	sp|Q15149-8|PLEC_HUMAN	R.THYSELTTLTSQYIK.F	45.01	1783.9	4.4	892.961	2
14	sp|Q15149-8|PLEC_HUMAN	R.FPSSFEEIEILWSQFLK.F	44.36	2099.06	2.7	1050.54	2
14	sp|Q15149-8|PLEC_HUMAN	R.ELEQLGR.Q	43.85	843.445	0.9	422.73	2
14	sp|Q15149-8|PLEC_HUMAN	K.AALEEVER.L	43.44	915.466	0.6	458.741	2
14	sp|Q15149-8|PLEC_HUMAN	R.VAQLLER.W	42.44	827.486	1.7	414.751	2
14	sp|Q15149-8|PLEC_HUMAN	R.LSAEAEK.V	41.5	746.381	0.9	374.198	2
14	sp|Q15149-8|PLEC_HUMAN	R.DVFEK.A	40.97	636.312	0.2	319.163	2
14	sp|Q15149-8|PLEC_HUMAN	R.LEC(+57.02)LQR.I	40.89	817.412	0.7	409.713	2
14	sp|Q15149-8|PLEC_HUMAN	K.ADSMIR.L	40.77	691.332	0.2	346.673	2
14	sp|Q15149-8|PLEC_HUMAN	R.LSFSGLR.A	39.88	778.434	1.1	390.224	2
14	sp|Q15149-8|PLEC_HUMAN	R.SYVDPSTDERLSYTQLLRR.C	39.54	2298.16	3.1	575.549	4
14	sp|Q15149-8|PLEC_HUMAN	R.LSYTQLLRR.C	39.44	1148.67	0.8	383.896	3
14	sp|Q15149-8|PLEC_HUMAN	R.C(+57.02)ISELK.D	39.1	748.379	3.8	375.198	2
14	sp|Q15149-8|PLEC_HUMAN	R.DVQLIR.S	39.01	742.434	2.9	372.225	2
14	sp|Q15149-8|PLEC_HUMAN	R.IEEEIR.V	38.61	787.408	3.1	394.712	2
14	sp|Q15149-8|PLEC_HUMAN	R.SATVTRLEDLLQDAQDEKEQLNEYK.G	38.21	2935.44	7	979.494	3
14	sp|Q15149-8|PLEC_HUMAN	K.DSLLQR.E	38.18	730.397	1.3	366.206	2
14	sp|Q15149-8|PLEC_HUMAN	R.AQAQAAAEK.L	37.74	886.451	0.8	444.233	2
14	sp|Q15149-8|PLEC_HUMAN	R.TLEAER.Q	37.7	717.366	-0.9	359.69	2
14	sp|Q15149-8|PLEC_HUMAN	R.YASGSSASLGGPESAVA	37.63	1509.69	3.5	755.857	2
14	sp|Q15149-8|PLEC_HUMAN	K.RLQAEEK.A	37.44	872.472	-1	437.243	2
14	sp|Q15149-8|PLEC_HUMAN	K.SMIIDR.R	37.42	733.379	0.5	367.697	2
14	sp|Q15149-8|PLEC_HUMAN	R.DVEVER.W	36.83	745.361	1.6	373.688	2
14	sp|Q15149-8|PLEC_HUMAN	R.QRELAEQELEK.Q	35.88	1371.7	1.8	686.858	2
14	sp|Q15149-8|PLEC_HUMAN	K.TEIIR.Q	34.75	630.37	0.7	316.192	2
14	sp|Q15149-8|PLEC_HUMAN	R.QTNLENLDQAFSVAERDLGVTR.L	33.73	2475.24	10.7	826.095	3
14	sp|Q15149-8|PLEC_HUMAN	K.LLSAER.A	33.59	687.391	1.6	344.704	2
22	sp|Q15149-3|PLEC_HUMAN	R.DGHNLISLLEVLSGDSLPR.E	143.32	2034.07	-0.3	1018.04	2
22	sp|Q15149-3|PLEC_HUMAN	R.AALAHSEEVTASQVAATK.T	127.84	1782.91	3.8	892.466	2
22	sp|Q15149-3|PLEC_HUMAN	R.VDGAEWGVDLPSVEAQLGSHR.G	127.7	2221.08	0.8	741.367	3
22	sp|Q15149-3|PLEC_HUMAN	R.DPYSGSTISLFQAMQK.G	127.47	1771.85	2.1	886.932	2
22	sp|Q15149-3|PLEC_HUMAN	K.EQELQQTLQQEQSVLDQLR.G	127.1	2312.16	3.8	1157.09	2
22	sp|Q15149-3|PLEC_HUMAN	K.AYSDPSTGEPATYGELQQR.C	125.88	2068.93	2.3	1035.48	2
22	sp|Q15149-3|PLEC_HUMAN	K.EQMAQQLAEETQGFQR.T	124.28	1892.87	2.1	947.444	2
22	sp|Q15149-3|PLEC_HUMAN	R.TQLASWSDPTEETGPVAGILDTETLEK.V	123.03	2887.4	4.4	963.477	3
22	sp|Q15149-3|PLEC_HUMAN	R.LLEAQAC(+57.02)TGGIIDPSTGER.F	121.76	1986.97	1.5	994.493	2
22	sp|Q15149-3|PLEC_HUMAN	R.DALDGPAAEAEPEHSFDGLR.R	120.6	2095.94	2.3	1048.98	2
22	sp|Q15149-3|PLEC_HUMAN	K.AGVVGPELHEQLLSAEK.A	120.16	1775.94	3.2	888.981	2
22	sp|Q15149-3|PLEC_HUMAN	R.APVPASELLASGVLSR.A	119.58	1565.88	2	783.948	2
22	sp|Q15149-3|PLEC_HUMAN	K.GFFDPNTEENLTYLQLMER.C	119.27	2316.07	3.5	1159.05	2
22	sp|Q15149-3|PLEC_HUMAN	K.KDLLPSDMAVALLEAQAGTGHIIDPATSAR.L	118.6	3060.59	3	766.157	4
22	sp|Q15149-3|PLEC_HUMAN	R.LEAQHQALVTLWHQLHVDMK.S	118.34	2396.24	5	600.071	4
22	sp|Q15149-3|PLEC_HUMAN	R.LLDPEDVDVPQPDEK.S	118.09	1707.82	2.8	854.92	2
22	sp|Q15149-3|PLEC_HUMAN	R.FLEVQYLTGGLIEPDTPGR.V	118	2104.08	4.8	1053.05	2
22	sp|Q15149-3|PLEC_HUMAN	K.GFFDPNTHENLTYLQLLER.C	117.04	2306.13	0.8	1154.07	2
22	sp|Q15149-3|PLEC_HUMAN	K.TVTIWEIINSEYFTAEQR.R	116.88	2199.08	0.9	1100.55	2
22	sp|Q15149-3|PLEC_HUMAN	R.DPYTEQTISLFQAMK.K	116.83	1770.85	2.7	886.435	2
22	sp|Q15149-3|PLEC_HUMAN	R.YLQDLLAWVEENQHR.V	116.47	1912.94	2	957.481	2
22	sp|Q15149-3|PLEC_HUMAN	K.GDEC(+57.02)QLVGPAQPSHWK.V	115.57	1807.83	2.5	904.925	2
22	sp|Q15149-3|PLEC_HUMAN	K.DTHDQLSEPSEVR.S	115.28	1511.69	5	756.854	2
22	sp|Q15149-3|PLEC_HUMAN	R.AGTLSITEFADMLSGNAGGFR.S	115.19	2114.01	3.2	1058.02	2
22	sp|Q15149-3|PLEC_HUMAN	K.DLLPSDMAVALLEAQAGTGHIIDPATSAR.L	115.11	2932.5	4.7	978.511	3
22	sp|Q15149-3|PLEC_HUMAN	R.QEQIQAMPLADSQAVR.E	114.24	1783.89	2.8	892.954	2
22	sp|Q15149-3|PLEC_HUMAN	R.C(+57.02)RPDQLTGLSLLPLSEK.A	114.13	1926.02	3.7	643.018	3
22	sp|Q15149-3|PLEC_HUMAN	R.RQEQIQAMPLADSQAVR.E	113.26	1939.99	3.4	647.673	3
22	sp|Q15149-3|PLEC_HUMAN	R.SLQEEHVAVAQLR.E	112.66	1478.78	5.2	740.403	2
22	sp|Q15149-3|PLEC_HUMAN	R.AQAEAQQPTFDALR.D	112.64	1544.76	3.2	773.389	2
22	sp|Q15149-3|PLEC_HUMAN	K.AGVAAPATQVAQVTLQSVQR.R	112.41	1994.09	2.4	665.706	3
22	sp|Q15149-3|PLEC_HUMAN	R.SLESLHSFVAAATK.E	112.1	1459.77	1.7	730.892	2
22	sp|Q15149-3|PLEC_HUMAN	R.DPYTGQSVSLFQALK.K	111.95	1652.84	7.1	827.434	2
22	sp|Q15149-3|PLEC_HUMAN	K.GIYQSLEGAVQAGQLK.V	110.92	1660.88	3	831.449	2
22	sp|Q15149-3|PLEC_HUMAN	R.GLFDEEMNEILTDPSDDTK.G	110.74	2167.95	3.6	1084.98	2
22	sp|Q15149-3|PLEC_HUMAN	K.GFFDPNTHENLTYR.Q	110.51	1709.78	-0.9	855.896	2
22	sp|Q15149-3|PLEC_HUMAN	K.FLEGTSC(+57.02)IAGVFVDATK.E	110.29	1813.89	2.9	907.956	2
22	sp|Q15149-3|PLEC_HUMAN	K.VQSGSESVIQEYVDLR.T	109.77	1807.9	4.6	904.959	2
22	sp|Q15149-3|PLEC_HUMAN	R.QTNLENLDQAFSVAER.D	109.61	1833.89	4.8	917.955	2
22	sp|Q15149-3|PLEC_HUMAN	R.LAQGHTTVDELAR.R	109.59	1409.73	2.1	705.872	2
22	sp|Q15149-3|PLEC_HUMAN	R.ESADPLGAWLQDAR.R	108.92	1527.73	2.2	764.875	2
22	sp|Q15149-3|PLEC_HUMAN	K.DPYTGQQISLFQAMQK.G	108.77	1853.9	2.2	927.958	2
22	sp|Q15149-3|PLEC_HUMAN	R.LLEAQIATGGVIDPVHSHR.V	108.6	2012.08	3.3	504.029	4
22	sp|Q15149-3|PLEC_HUMAN	R.GANVIAGVWLEEAGQK.L	108.39	1640.85	1.8	821.435	2
22	sp|Q15149-3|PLEC_HUMAN	K.SEEMQTVQQEQLLQETQALQQSFLSEK.D	108.28	3179.53	4.2	1060.85	3
22	sp|Q15149-3|PLEC_HUMAN	R.LLEAQIATGGIIDPEESHR.L	107.93	2048.05	4.5	683.695	3
22	sp|Q15149-3|PLEC_HUMAN	K.EQELQQTLQQEQSVLDQLRGEAEAAR.R	107.86	2996.48	1.7	999.836	3
22	sp|Q15149-3|PLEC_HUMAN	R.LEDLLQDAQDEKEQLNEYK.G	107.59	2320.11	2.9	774.379	3
22	sp|Q15149-3|PLEC_HUMAN	K.GIIRPGTAFELLEAQAATGYVIDPIK.G	107.56	2742.5	-0.1	915.172	3
22	sp|Q15149-3|PLEC_HUMAN	R.TLLQGSGC(+57.02)LAGIYLEDTK.E	107.54	1937.98	2	969.998	2
22	sp|Q15149-3|PLEC_HUMAN	R.LLDAQLSTGGIVDPSK.S	107.41	1612.87	2.6	807.443	2
22	sp|Q15149-3|PLEC_HUMAN	K.DLLPSDM(+15.99)AVALLEAQAGTGHIIDPATSAR.L	106.55	2948.49	4.8	983.842	3
22	sp|Q15149-3|PLEC_HUMAN	K.GYYSPYSVSGSGSTAGSR.T	106.55	1781.79	2.5	891.902	2
22	sp|Q15149-3|PLEC_HUMAN	R.LQEAGILSAEELQR.L	105.65	1555.82	2.4	778.919	2
22	sp|Q15149-3|PLEC_HUMAN	R.LLEAQIATGGIIDPVHSHR.V	105.44	2026.1	3.7	507.533	4
22	sp|Q15149-3|PLEC_HUMAN	R.AQAEAQQPTFDALRDELR.G	105.34	2058.01	0.5	687.012	3
22	sp|Q15149-3|PLEC_HUMAN	R.SDEGQLSPATR.G	105.24	1159.55	2.6	580.782	2
22	sp|Q15149-3|PLEC_HUMAN	R.RDDGTGQLLLPLSDAR.K	104.97	1725.9	4.2	576.31	3
22	sp|Q15149-3|PLEC_HUMAN	R.EALEAESAWC(+57.02)YLYGTGSVAGVYLPGSR.Q	104.95	2905.36	3.2	969.463	3
22	sp|Q15149-3|PLEC_HUMAN	K.SIITYVSSLYDAMPR.V	104.77	1714.86	5.7	858.442	2
22	sp|Q15149-3|PLEC_HUMAN	K.EAQAVPATLPELEATK.A	104.5	1666.88	5.5	834.451	2
22	sp|Q15149-3|PLEC_HUMAN	R.EYGSC(+57.02)SHHYQQLLQSLEQGAQEESR.C	104.41	2963.31	-0.7	988.777	3
22	sp|Q15149-3|PLEC_HUMAN	R.GRLPLLAVC(+57.02)DYK.Q	103.92	1403.76	4.4	468.929	3
22	sp|Q15149-3|PLEC_HUMAN	R.LLDAQLATGGIVDPR.L	103.89	1537.85	3.2	769.933	2
22	sp|Q15149-3|PLEC_HUMAN	R.VIDRELYQQLQR.G	103.84	1559.84	2.5	520.956	3
22	sp|Q15149-3|PLEC_HUMAN	R.RQQEELLAEENQR.L	102.65	1641.81	5.2	548.279	3
22	sp|Q15149-3|PLEC_HUMAN	R.VPDVQDGELQLR.W	102.16	1367.7	5.5	684.863	2
22	sp|Q15149-3|PLEC_HUMAN	K.AEVVETTQVYTEEETR.R	102.07	1882.88	-0.7	942.447	2
22	sp|Q15149-3|PLEC_HUMAN	R.DDGTGQLLLPLSDAR.K	101.99	1569.8	2.1	785.909	2
22	sp|Q15149-3|PLEC_HUMAN	R.SSSVGSSSSYPISPAVSR.T	101.85	1753.85	2.7	877.934	2
22	sp|Q15149-3|PLEC_HUMAN	R.C(+57.02)VEDPETGLC(+57.02)LLPLTDK.A	101.48	1958.93	5.5	980.479	2
22	sp|Q15149-3|PLEC_HUMAN	R.QQEELLAEENQR.L	101.27	1485.71	2	743.862	2
22	sp|Q15149-3|PLEC_HUMAN	R.LREQLQLLEEQHR.A	101.1	1690.91	2.7	564.646	3
22	sp|Q15149-3|PLEC_HUMAN	R.LPLLAVC(+57.02)DYK.Q	99.98	1190.64	2.7	596.327	2
22	sp|Q15149-3|PLEC_HUMAN	R.SQVMDEATALQLR.E	99.78	1460.73	1.8	731.373	2
22	sp|Q15149-3|PLEC_HUMAN	K.LQNVQIALDYLR.H	99.44	1444.8	4.8	723.413	2
22	sp|Q15149-3|PLEC_HUMAN	R.C(+57.02)ITDPQTGLC(+57.02)LLPLK.E	99.23	1727.89	4.4	864.959	2
22	sp|Q15149-3|PLEC_HUMAN	K.VLALPEPSPAAPTLR.S	99.16	1530.88	5.3	766.45	2
22	sp|Q15149-3|PLEC_HUMAN	R.TVTVWELISSEYFTAEQR.Q	99.03	2158.06	10.9	1080.05	2
22	sp|Q15149-3|PLEC_HUMAN	K.AVTGYRDPYTGQSVSLFQALK.K	98.61	2300.18	2.9	767.736	3
22	sp|Q15149-3|PLEC_HUMAN	R.LGFHLPLEVAYQR.G	98.34	1541.84	1.9	771.927	2
22	sp|Q15149-3|PLEC_HUMAN	K.TPVEVPVGGFK.G	98.28	1128.62	1.3	565.317	2
22	sp|Q15149-3|PLEC_HUMAN	K.SHRVPLDVAC(+57.02)AR.G	97.71	1379.71	2.7	460.912	3
22	sp|Q15149-3|PLEC_HUMAN	R.LSFSGLRAPVPASELLASGVLSR.A	97.23	2326.3	-12.8	776.431	3
22	sp|Q15149-3|PLEC_HUMAN	K.GFFDPNTEENLTYLQLM(+15.99)ER.C	97.17	2332.07	8.5	1167.05	2
22	sp|Q15149-3|PLEC_HUMAN	K.ENAAYFQFFSDVR.E	97.06	1592.73	0.4	797.371	2
22	sp|Q15149-3|PLEC_HUMAN	R.LLLEAQAATGFLLDPVK.G	96.51	1798.02	2.6	900.021	2
22	sp|Q15149-3|PLEC_HUMAN	R.GC(+57.02)LDEETSR.A	96.41	1065.44	1.2	533.728	2
22	sp|Q15149-3|PLEC_HUMAN	K.QEELQQLEQQR.R	96.25	1427.7	2.7	714.859	2
22	sp|Q15149-3|PLEC_HUMAN	K.GGELVYTDSEAR.D	96.12	1295.6	1.6	648.808	2
22	sp|Q15149-3|PLEC_HUMAN	K.AQLEPVASPAK.K	96.02	1109.61	2.3	555.813	2
22	sp|Q15149-3|PLEC_HUMAN	R.QQGLASYDYVR.R	95.57	1298.63	2.9	650.322	2
22	sp|Q15149-3|PLEC_HUMAN	R.VPLDVAC(+57.02)AR.G	95.46	999.517	2.2	500.767	2
22	sp|Q15149-3|PLEC_HUMAN	R.QVQVALETAQR.S	92.88	1241.67	2	621.845	2
22	sp|Q15149-3|PLEC_HUMAN	R.HISDLYEDLR.D	92.85	1259.61	4.1	630.817	2
22	sp|Q15149-3|PLEC_HUMAN	K.ILITIVEEVETLR.Q	92.8	1526.89	2.6	764.455	2
22	sp|Q15149-3|PLEC_HUMAN	K.VLSSSGSEAAVPSVC(+57.02)FLVPPPNQEAQEAVTR.L	92.72	3225.6	2.3	1076.21	3
22	sp|Q15149-3|PLEC_HUMAN	R.VPVDVAYQR.G	92.27	1045.56	4.1	523.787	2
22	sp|Q15149-3|PLEC_HUMAN	K.IIITVVEEQEQK.G	91.98	1427.79	2.8	714.903	2
22	sp|Q15149-3|PLEC_HUMAN	R.VLADPSDDTK.G	91.89	1059.51	3.2	530.763	2
22	sp|Q15149-3|PLEC_HUMAN	R.SQVEEELFSVR.V	91.86	1321.65	1.2	661.834	2
22	sp|Q15149-3|PLEC_HUMAN	R.AQAEQAALR.Q	91.69	956.504	2.4	479.26	2
22	sp|Q15149-3|PLEC_HUMAN	R.C(+57.02)DNFTSSWR.D	91.41	1171.47	3.2	586.745	2
22	sp|Q15149-3|PLEC_HUMAN	K.EEEEVGFDWSDR.N	91.39	1496.61	6.5	749.315	2
22	sp|Q15149-3|PLEC_HUMAN	R.MVEGYQGLR.C	91.35	1051.51	2.5	526.765	2
22	sp|Q15149-3|PLEC_HUMAN	R.LEDLLQDAQDEK.E	91.29	1415.68	2.5	708.848	2
22	sp|Q15149-3|PLEC_HUMAN	K.DYELQLVTYK.A	91.27	1270.64	2	636.331	2
22	sp|Q15149-3|PLEC_HUMAN	K.QSAEEQAQAR.A	91	1116.52	-0.9	559.265	2
22	sp|Q15149-3|PLEC_HUMAN	R.DSQDAGGFGPEDR.L	90.86	1349.55	1.3	675.782	2
22	sp|Q15149-3|PLEC_HUMAN	R.HKPLLIDMNK.V	90.56	1207.67	1.4	403.566	3
22	sp|Q15149-3|PLEC_HUMAN	R.QLAEAHAQAK.A	90.2	1065.56	2	533.787	2
22	sp|Q15149-3|PLEC_HUMAN	R.AQLMADFQAGR.V	90.13	1206.58	1	604.299	2
22	sp|Q15149-3|PLEC_HUMAN	K.AEVVETTQVYTEEETRR.A	90.01	2038.98	2.5	680.669	3
22	sp|Q15149-3|PLEC_HUMAN	R.LQLEETDHQK.N	89.96	1239.61	2.1	620.813	2
22	sp|Q15149-3|PLEC_HUMAN	R.GLHQSIEEFR.A	89.93	1214.6	5.6	608.313	2
22	sp|Q15149-3|PLEC_HUMAN	R.AFEETQIDIPGGGSHGGSTMSLWEVMQSDLIPEEQR.A	89.84	3930.8	1.5	983.71	4
22	sp|Q15149-3|PLEC_HUMAN	K.SLAAEEEAAR.Q	89.28	1045.5	2.4	523.76	2
22	sp|Q15149-3|PLEC_HUMAN	R.EQLQLLEEQHR.A	89.28	1421.73	3.7	711.873	2
22	sp|Q15149-3|PLEC_HUMAN	R.VVIVDPETGK.E	89.13	1055.59	1.6	528.801	2
22	sp|Q15149-3|PLEC_HUMAN	R.WQAVLAQTDVR.Q	88.92	1285.68	0.8	643.847	2
22	sp|Q15149-3|PLEC_HUMAN	R.RVVIVDPETGK.E	88.62	1211.69	3	606.853	2
22	sp|Q15149-3|PLEC_HUMAN	R.ARQEELYSELQAR.E	88.14	1591.8	3.6	531.608	3
22	sp|Q15149-3|PLEC_HUMAN	R.QLAEEDLAQQR.A	87.78	1299.64	1.6	650.829	2
22	sp|Q15149-3|PLEC_HUMAN	R.QEQALLEEIER.H	87.69	1356.69	3.5	679.354	2
22	sp|Q15149-3|PLEC_HUMAN	R.RLEEQAAQHK.A	87.53	1208.63	-0.8	403.882	3
22	sp|Q15149-3|PLEC_HUMAN	R.SYVDPSTDER.L	87	1167.5	1.5	584.76	2
22	sp|Q15149-3|PLEC_HUMAN	R.C(+57.02)VEDPETGLR.L	86.94	1174.53	1.8	588.273	2
22	sp|Q15149-3|PLEC_HUMAN	R.QALHSLELHYQAFLR.D	86.46	1824.96	2.9	457.25	4
22	sp|Q15149-3|PLEC_HUMAN	K.AQVEQELTTLR.L	86.41	1286.68	3.1	644.351	2
22	sp|Q15149-3|PLEC_HUMAN	R.TLLQGSGC(+57.02)LAGIYLEDTKEK.V	86.41	2195.11	-6.5	732.707	3
22	sp|Q15149-3|PLEC_HUMAN	K.QITMEELVRSQVMDEATALQLR.E	86.3	2560.3	-6.4	854.435	3
22	sp|Q15149-3|PLEC_HUMAN	R.VPVDVAYR.R	86.22	917.497	1.4	459.756	2
22	sp|Q15149-3|PLEC_HUMAN	R.AGTLSITEFADM(+15.99)LSGNAGGFR.S	86.17	2130.01	0.8	1066.01	2
22	sp|Q15149-3|PLEC_HUMAN	K.KDLLPSDM(+15.99)AVALLEAQAGTGHIIDPATSAR.L	85.81	3076.59	3.8	770.157	4
22	sp|Q15149-3|PLEC_HUMAN	R.NLVDNITGQR.L	85.49	1128.59	1.7	565.303	2
22	sp|Q15149-3|PLEC_HUMAN	R.GGAEGELQALR.A	85.47	1099.56	3.6	550.79	2
22	sp|Q15149-3|PLEC_HUMAN	R.SLVPAAELLESR.V	85.12	1283.71	1.9	642.863	2
22	sp|Q15149-3|PLEC_HUMAN	R.VPLDEALQR.G	85.1	1039.57	3.1	520.792	2
22	sp|Q15149-3|PLEC_HUMAN	R.GTQGAEEVLR.A	84.89	1058.54	2.9	530.277	2
22	sp|Q15149-3|PLEC_HUMAN	K.VPPGYHPLDVEK.E	84.61	1349.7	3.5	675.859	2
22	sp|Q15149-3|PLEC_HUMAN	K.GLVGPELHDR.L	84.59	1091.57	2	546.794	2
22	sp|Q15149-3|PLEC_HUMAN	R.QLQLAQEAAQK.R	84.58	1226.66	3.4	614.34	2
22	sp|Q15149-3|PLEC_HUMAN	K.SEEM(+15.99)QTVQQEQLLQETQALQQSFLSEK.D	84.51	3195.52	1.6	1066.18	3
22	sp|Q15149-3|PLEC_HUMAN	R.EQLRQEQALLEEIER.H	84.47	1882.97	3.2	628.668	3
22	sp|Q15149-3|PLEC_HUMAN	K.KELIPTEEALR.L	84.16	1297.72	2.4	433.583	3
22	sp|Q15149-3|PLEC_HUMAN	R.SMVEEGTGLR.L	83.69	1077.51	1.4	539.764	2
22	sp|Q15149-3|PLEC_HUMAN	R.LRLPLDKEPAR.E	83.26	1306.77	0.4	327.7	4
22	sp|Q15149-3|PLEC_HUMAN	K.EGVVGPELHHK.L	83.12	1200.63	1.7	601.321	2
22	sp|Q15149-3|PLEC_HUMAN	R.GYFSEEMNR.V	82.85	1131.47	2.9	566.742	2
22	sp|Q15149-3|PLEC_HUMAN	R.REEAAVDAQQQK.R	82.3	1371.67	-0.1	686.844	2
22	sp|Q15149-3|PLEC_HUMAN	K.AEAELLQQQK.E	82.18	1156.61	1.5	579.312	2
22	sp|Q15149-3|PLEC_HUMAN	R.GYFDEEMNR.V	81.88	1159.46	2.3	580.739	2
22	sp|Q15149-3|PLEC_HUMAN	R.QQQQMEQER.Q	81.74	1203.53	1.1	602.773	2
22	sp|Q15149-3|PLEC_HUMAN	R.LSVAAQEAAR.L	80.56	1014.55	3.1	508.282	2
22	sp|Q15149-3|PLEC_HUMAN	R.MGIVGPEFK.D	80.33	976.505	1.7	489.261	2
22	sp|Q15149-3|PLEC_HUMAN	R.AEMEVLLASK.A	80.21	1089.57	2.4	545.796	2
22	sp|Q15149-3|PLEC_HUMAN	R.LYVHEAVK.A	80.08	957.528	4.1	479.773	2
22	sp|Q15149-3|PLEC_HUMAN	R.LQAEEVAQQK.S	79.61	1142.59	1.7	572.305	2
22	sp|Q15149-3|PLEC_HUMAN	R.HPQGEQMYR.R	79.47	1144.51	0.9	573.262	2
22	sp|Q15149-3|PLEC_HUMAN	K.GWLYYEAGQR.F	79.45	1241.58	2.8	621.801	2
[truncated: 119,570 more rows]
