# Supplementary material for: Dysregulation of Neuropeptide and Tau Peptide Signatures in Human Alzheimer’s Disease Brain
Source: ACS Chem Neurosci. 2022 Jun 27;13(13):1992–2005. doi: 10.1021/acschemneuro.2c00222 (PMC9264367; doi:10.1021/acschemneuro.2c00222)
Supplement: Supplementary file 9 — cn2c00222_si_009.xlsx [file cn2c00222_si_009.xlsx]

## Sheet: All proteins
Gene name	Protein Group	Protein ID	Accession
DYNC1H1	16	23	Q14204
SPTBN1	12	1	Q01082
SPTAN1-1	11	8	A0A0D9SGF6
SPTAN1-2	10	4	A0A0D9SF54
PLEC	18	15	Q15149
BSN	54	28	Q9UPA5
CLTC	31	228	A0A087WVQ6
SPTBN2	69	388	O15020
MACF1	68	1841	H3BQK9
MAP1B	55	27	P46821
MAP2	64	12	P11137
MAP1A	73	32	E9PGC8
DST	88	1423	F6QMI7
FASN	117	1012	P49327
TLN2	102	26	Q9Y4G6
MYH10	77	541	P35580-4
ATP1A3	23	683	P13637-2
DPYSL2	37	64	A0A1C7CYX9
PCLO	144	2261	Q9Y6V0
AHNAK	122	2441	Q09666
ANK2	80	164	A0A0U1RQN6
DMXL2	100	1280	Q8TDJ6-3
TUBA1A	7	39	Q71U36-2
SYNE1	128	2314	Q8NF91
MYH9	105	880	P35579
TUBA4A	13	3246	P68366
ATP1A2	38	844	P50993
TUBB4B	1	3252	P68371
EPB41L3	93	590	Q9Y2J2
CNP	52	59	P09543
TUBB	8	3250	P07437
ATP1A1	35	1105	P05023-4
TUBB2B	4	3251	Q9BVA1
TUBB2A	3	3253	Q13885
RYR2	114	2139	Q92736-2
AKAP12	185	31	Q02952
DNM1	62	93	A0A0U1RQP1
HK1	84	386	P19367
PI4KA	257	1527	P42356
FLNA	286	1474	P21333-2
MYO18A	238	993	Q92614-4
SYN1	91	46	P17600
ACO2	109	314	Q99798
PKM	81	66	P14618-2
PC	187	452	P11498
ANK3	148	890	Q12955-4
ACTN4	178	424	O43707
MAP6	175	80	Q96JE9
ACTN1	113	114	P12814-3
CADPS	232	639	Q9ULU8-3
SPTBN4	283	1352	Q9H254
TLN1	262	1835	Q9Y490
TNR	172	1194	Q92752
SYNGAP1	199	441	Q96PV0
HSP90AA1	126	267	P07900
GAPDH	42	4400	P04406-2
SHANK3	348	1333	Q9BYB0
CNTN1	107	898	Q12860
HSP90AB1	147	261	P08238
LRPPRC	141	499	P42704
OGDHL	198	564	Q9ULD0
ALB	151	219	P02768
ATP5F1A	43	259	P25705
NEFM	119	604	E7ESP9
SPTB	274	967	P11277-2
ATP2B4	129	1479	P23634-2
HSPD1	70	83	P10809
CTNNA2	280	240	P26232-2
UBA1	220	376	P22314-2
ATP6V1A	143	41	P38606
HTT	317	2336	P42858
PYGB	138	477	P11216
SPTA1	594	1150	P02549-2
DCTN1	176	884	E7EX90
SYNJ1	270	886	C9JFZ1
WDR7	296	1182	Q9Y4E6
VCP	200	168	P55072
GLUD1	169	200	P00367
OGDH	154	561	Q02218
ATP2B2	124	1703	Q01814-8
KIF21A	319	1626	Q7Z4S6-4
NCAM1	140	1455	P13591
HSPA8	137	217	P11142
UBR4	301	2726	Q5T4S7-2
SYT1	173	3999	P21579
MYH14	360	1696	Q7Z406
AP2B1	142	695	P63010-2
AP2A2	235	902	O94973-2
ATP2B1	133	1719	P20020-4
HSPA4	353	197	P34932
ENO1	67	95	P06733
PLXNA1	412	1804	Q9UIW2
AP2A1	227	481	O95782-2
NFASC	219	832	X6RKN2
L1CAM	216	1902	P32004
ENO2	66	91	P09104
LRP1	253	2851	Q07954
GLS	162	511	O94925
NPEPPS	335	876	E9PLK3
DNM3	135	273	Q9UQ16-3
ATP2A2	180	1564	P16615
USP9X	352	2079	Q93008-1
RTN4	221	831	Q9NQC3
NDUFS1	191	126	P28331-2
CEP170B	456	1062	J3KQR7
KIF1A	465	1624	Q12756-2
PLXNA4	339	2106	Q9HCM2
SBF1	236	1629	O95248
DNM1L	202	96	O00429-6
RTN1	272	634	Q16799
CTNND2	366	740	Q9UQB3
NBEA	478	1814	A0A0D9SF28
ADD1	340	430	P35611-4
CTNNB1	271	717	A0A2R8Y5A3
AARS	297	503	P49588
ATP6V1B2	183	138	P21281
ACTG1	28	37	P63261
TUBA8	32	3310	C9J2C0
ITPR1	343	2097	Q14643-2
ACTN2	204	517	P35609
CNTNAP1	186	1240	P78357
PTPRD	584	2102	P23468
IMMT	247	299	C9J406
NRCAM	356	1059	Q92823-3
CASKIN1	572	1178	Q8WXD9
PTPRS	569	1893	Q13332-6
GOT2	256	74	P00505
HSPA1B	331	342	A0A0G2JIW1
CAMK2A	74	177	Q9UQM7
IPO5	459	780	O00410
PYGM	299	524	P11217
OXR1	312	280	Q8N573-8
OPA1	163	631	O60313-2
NEFL	153	76	P07196
EHD3	259	78	Q9NZN3
MADD	394	1368	Q8WXG6-7
ACTB	30	38	P60709
PFKP	188	734	Q01813
CAND1	250	1160	Q86VP6
HSPA12A	240	610	A0A1B0GTF3
ACACA	561	1526	Q13085-4
IGSF8	346	747	Q969P0
GDI1	208	45	P31150
GSN	342	856	P06396-3
PFKL	313	814	P17858
PRKCB	241	500	P05771-2
ALDOA	106	48	P04075
EEF2	341	743	P13639
NCDN	435	866	Q9UBB6-3
ALDOC	190	52	P09972
EPB41L1	194	382	Q9H4G0-2
AAK1	447	1165	Q2M2I8
HADHA	287	491	H0YFD6
PLCB1	384	1089	Q9NQ66
DLG4	249	719	P78352-3
ATP6V0A1	243	1422	Q93050-1
PRKCG	285	336	P05129
USP5	294	676	P45974-2
AP3B2	446	1603	Q13367
EPRS	517	1303	P07814
C4A	893	1979	A0A0G2JPR0
ADD2	404	304	P35612
UQCRC1	224	420	P31930
CRMP1	192	86	Q14194
GPI	263	359	P06744
NNT	182	1754	Q13423
SDHA	268	473	P31040
MYH11	539	2203	P35749-2
HSPG2	1191	3061	P98160
PGK1	254	100	P00558
SLC12A5	332	2247	Q9H2X9-2
PDE2A	421	449	O00408-2
ITSN1	576	1715	Q15811-8
CSE1L	629	701	P55060-3
CNDP2	411	113	Q96KP4
LONP1	492	694	K7EJE8
CCT3	426	352	P49368
VCL	691	643	P18206-2
ARFGEF3	627	2343	Q5TH69
INA	306	149	Q16352
ATP2B3	228	1964	Q16720
SLC25A12	212	432	O75746
TUBA1C	82	5525	A0A1W2PQM2
TOMM70	309	375	O94826
AP1B1	322	1554	Q10567-2
HSP90B1	288	726	P14625
IQSEC2	657	1429	Q5JU85
HSPH1	347	319	Q92598
CKAP5	389	1697	Q14008-2
NCKAP1	369	947	Q9Y2A7-2
DNM2	258	689	P50570-3
HYOU1	367	1033	Q9Y4L1
GRIPAP1	537	629	Q4V328
GDI2	438	84	P50395
WDR1	441	356	O75083
PRKDC	549	2288	P78527
ATP8A1	383	1637	Q9Y2Q0-2
DPYSL5	480	128	Q9BPU6
TRIO	448	2514	O75962-2
MAPT	527	2086	A0A0G2JMX7
CCT5	386	143	P48643
PSMD2	472	961	Q13200
PRKCE	567	930	Q02156
MAPK1	397	43	P28482
PPFIA3	529	1569	O75145
TUBA3E	25	4704	Q6PEY2
PFKM	390	1313	P08237
ME3	624	362	Q16798
VIM	336	58	P08670
INF2	867	912	Q27J81-2
CLASP2	466	1118	J3KR49
KBTBD11	601	669	O94819
KPNB1	431	1171	Q14974
ANK1	469	1808	P16157-10
COPA	598	1000	P53621
SIRT2	462	109	Q8IXJ6
TUBA1B	41	8661	F8VVB9
C3	704	1963	P01024
HBA1	57	10857	P69905
DLG2	417	572	Q15700-2
PRKCA	314	655	P17252
TKT	377	329	P29401-2
BASP1	512	6296	P80723
IARS2	405	1305	Q9NSE4
DPYSL3	156	528	Q14195-2
FARP1	525	1309	Q9Y4F1
EPS15L1	625	785	Q9UBC2-2
PTPN23	703	2168	Q9H3S7
ALDH6A1	400	282	Q02252
KIF5C	402	607	O60282
PLXNB2	911	2221	O15031
UCHL1	152	6575	P09936
SLC8A2	387	2495	Q9UPR5
AP3D1	635	1802	O14617-2
AGRN	1595	3008	O00468-3
CCT2	359	124	P78371
ACLY	585	1476	P53396
GANAB	432	728	Q14697
FLNC	1829	2861	Q14315-2
ROCK2	759	1219	O75116
DPP6	330	934	P42658-2
HSPA9	237	458	P38646
RAP1GDS1	488	313	P52306-4
RAPGEF2	672	1416	Q9Y4G8
GPD2	300	266	P43304
EPB41L2	375	1442	E9PHY5
MDH2	261	4556	P40926
MAOB	282	242	P27338
NCAN	632	2924	O14594
SEPT7	452	612	Q16181
PHF24	710	504	Q9UPV7
CKMT1A	239	212	P12532
VPS13C	496	2705	Q709C8
NF1	778	2710	P21359-2
ARFGEF2	801	2135	Q9Y6D5
AMPH	292	660	P49418
HSPA4L	535	905	O95757
UQCRC2	333	3279	P22695
RPH3A	599	650	Q9Y2J0
TBCD	732	2058	J3KR97
SIRPA	308	439	P78324
TUBB6	51	3585	Q9BUF5
DNAJC6	502	472	O75061-4
HSPA2	453	615	P54652
CNTNAP2	570	2048	Q9UHC6
RELCH	693	1210	A0A2R8Y566
GPRIN1	1020	2078	Q7Z2K8
NEFH	436	2205	P12036
GNB1	193	3817	P62873
PLCD3	1414	1264	Q8N3E9
ALDH1L1	649	975	O75891-3
ARHGAP35	769	2251	Q9NRY4
CLIP2	716	797	Q9UDT6
ACTA2	89	147	P62736
GAP43	396	6391	P17677
HADHB	491	186	P55084
CAMKV	588	213	Q8NCB2
SEPT9	494	235	Q9UHD8-5
ATL1	546	605	Q8WXF7
GOT1	500	42	P17174
TUFM	273	155	P49411
BRSK1	796	706	Q8TDC3
HSPA5	315	1046	P11021
BCAN	545	1966	Q96GW7
PPP2R1A	307	474	P30153
TSC2	1036	2250	A0A2R8Y5F1
VCAN	303	3979	P13611-2
PDCD6IP	461	1077	Q8WUM4-2
LETM1	416	1026	O95202
CAMK2G	379	265	Q13555-9
TNC	1538	2605	P24821
ARHGEF7	751	577	A0A2R8YG42
EHD1	509	211	Q9H4M9
OXCT1	321	531	P55809
SUCLA2	596	322	A0A2R8YDQ9
OGT	474	1414	O15294
IQSEC1	653	1413	A0A087WWK8
AGL	734	2156	P35573
PSMD1	683	1406	Q99460-2
PLXNB1	1018	2700	O43157-2
SYNPO	1005	894	Q8N3V7-3
MYO1D	587	1063	O94832
PTK2B	518	901	Q14289
YWHAG	203	4921	P61981
CIT	711	1925	H7BYJ3
HSD17B4	781	1269	P51659
WDR47	647	878	O94967-2
YWHAZ	196	4755	P63104
SCN2A	565	2927	Q99250-2
GIT1	659	853	Q9Y2X7
ABAT	406	221	H3BRN4
EEA1	673	2170	Q15075
EEF1A1	316	3827	P68104
BIN1	305	1157	O00499
MTOR	651	2277	P42345
HECTD4	764	2982	J3KPF0
PDHA1	449	494	P08559-4
TRAP1	675	471	Q12931
KIF5B	816	1097	P33176
ANXA6	380	450	E5RK69
SRGAP3	835	1441	O43295-2
NAPB	378	141	Q9H115
GLUD2	373	3652	P49448
LANCL2	1044	254	Q9NS86
SLC4A4	574	2475	Q9Y6R1
VPS35	423	1610	Q96QK1
ICAM5	645	1797	Q9UMF0
ATIC	581	187	P31939
VCPIP1	921	1667	Q96JH7
CCT4	482	152	P50991
PREP	766	783	P48147
CDC42BPB	578	1920	Q9Y5S2
BAIAP2	886	284	Q9UQB8-2
MTHFD1	533	1088	P11586
SLC4A1	842	2487	P02730
STXBP5	779	2281	Q5T5C0-2
PCDH1	865	2359	Q08174-2
CAP2	602	202	P40123
FARSA	665	904	Q9Y285
DGLUCY	846	1156	Q7Z3D6-2
CAMK2B	179	686	Q13554-6
PIP5K1C	832	608	O60331
USP14	806	172	P54578
PEBP1	368	7757	P30086
CPNE5	661	945	Q9HCH3
SNAP91	440	2804	E9PDG8
DPP10	597	1597	Q8N608-3
IQGAP1	1265	2527	P46940
HBA2	85	12431	G3V1N2
ABR	590	1239	Q12979
IDH2	310	675	P48735
NDUFA9	521	391	Q16795
ADD3	531	580	Q9UEY8-2
SLC3A2	523	1308	F5GZS6
TJP2	985	2215	A0A2R8YDH4
PCCA	631	644	P05165
EEF1A2	388	3294	A0A2U3TZH3
DLAT	487	602	P10515
HBB	136	11201	P68871
DPYSL4	540	343	O14531
VPS13A	927	2889	Q96RL7
AP2M1	479	244	A0A087WY71
GPR158	1037	2120	Q5T848
FH	422	67	P07954-2
UBE2O	871	2500	Q9C0C9
SGIP1	1060	582	Q9BQI5-2
SYN3	747	289	O14994
UNC13A	722	2480	F8W059
SNPH	992	397	O15079-2
SORBS1	699	2534	Q9BX66-11
MAPK8IP3	919	1888	A0A087WYG2
SEPT5	573	3265	Q99719
ALDH2	455	1052	P05091
LIMCH1	1498	1300	Q9UPQ0
PGAM1	503	5703	P18669
NCAM2	555	1410	H9KV31
PRDX6	524	4818	P30041
CAMSAP3	951	1405	Q9P1Y5-2
USO1	762	2038	O60763
CLASP1	721	2198	Q7Z460
ACSL6	568	682	Q9UKU0-1
UPF1	1059	2166	Q92900-2
PLCD1	956	1001	P51178-2
LANCL1	701	3594	O43813
CCT7	532	630	Q99832
ALDH7A1	589	674	P49419-2
NIPSNAP1	626	4762	Q9BPW8
MVP	658	737	Q14764
PACSIN1	498	330	Q9BY11
DLD	460	372	P09622
ATP6V1H	442	110	Q9UI12-2
ESYT1	695	1688	Q9BSJ8
MAPK3	694	73	P27361
GRM5	1012	2602	P41594-2
BRSK2	780	959	Q8IWQ3-4
PAFAH1B1	841	166	P43034
MROH1	733	2622	E9PHY8
RAB3GAP2	669	2114	Q9H2M9
CNTN2	880	2297	A0A1W2PQ11
ALDH4A1	637	713	P30038
SLC25A11	575	3818	Q02978
AFG3L2	654	913	Q9Y4W6
CTNND1	1078	1018	C9JZR2
TCP1	504	576	P17987
ATP1B1	345	3589	P05026-2
STIP1	618	775	P31948
FLOT1	458	179	O75955
LDHB	418	3815	P07195
DLG1	676	1343	Q12959-3
CBR1	593	4756	P16152
PTPRZ1	633	3175	P23471-2
NRXN1	1016	2783	A0A0D9SEP4
STX1A	293	3584	Q16623
XPO1	580	1759	O14980
UBA6	1163	2075	A0AVT1
PLXNA2	771	2718	O75051
CDH2	803	3450	P19022-2
PKP4	807	2037	A0A0D9SF60
USP9Y	831	2948	O00507
NDRG2	652	4224	Q9UN36
DCTN2	638	658	Q13561-2
RASGRF2	952	1599	O14827
FAM171B	1370	2064	Q6P995
BCAS3	1247	1693	Q9H6U6-2
LTA4H	998	1418	P09960
PRKCSH	852	923	K7ELL7
YWHAE	132	4631	P62258
FSCN1	489	869	Q16658
SLC25A6	150	3593	P12236
SLC1A3	577	6521	P43003-2
PADI2	616	1665	Q9Y2J8
ACTR3	947	339	P61158
SELENBP1	720	919	Q13228-4
LDHA	513	462	P00338-3
PPFIA2	677	2390	G3V200
VPS50	858	2069	Q96JG6
PPP3CA	424	646	Q08209
MARS	1187	2054	P56192
ACADVL	936	1236	P49748-3
VARS	1239	2404	P26640
PRKAR2B	674	623	P31323
DDB1	889	2704	Q16531
DDX1	750	1425	Q92499
SEPT8	541	286	A6NFQ9
ADAM22	1019	2094	Q9P0K1
CKB	78	11188	H0YJG0
PAK1	767	963	Q13153
CHL1	954	2459	O00533-2
A2M	910	2425	P01023
DMTN	666	407	Q08495
KALRN	1109	2786	H7BXZ5
STXBP5L	1262	2093	E9PFI2
RNH1	968	309	P13489
FARSB	646	1037	Q9NSD9
SEPT11	470	3340	D6RER5
ARHGAP1	970	460	Q07960
LARP1	966	1148	Q6PKG0
LLGL1	897	2244	Q15334
EPHA4	995	1827	P54764
LAMB2	2283	2600	P55268
TF	739	1154	P02787
TPI1	507	5110	P60174-1
MAP2K1	600	3263	Q02750
RAB3GAP1	861	1746	Q15042-3
SLC4A10	687	2633	Q6U841
NCOA7	1133	1043	Q8NI08-2
DOCK9	1222	2645	A0A088AWN3
CYB5R3	689	5754	P00387-2
PHB	430	4216	P35232
ATAD3A	679	986	Q9NVI7-2
PPFIA1	1197	2829	A0A2R8Y7R9
PANK4	1121	1103	Q9NVE7
DYNC1I1	853	1002	O14576-2
PALM	607	201	O75781
HIP1R	1223	1717	O75146
AGAP2	1274	1578	F8VVT9
NCKIPSD	1091	1622	Q9NZQ3-3
CPNE6	854	843	O95741
PDIA4	1030	1873	P13667
AHNAK2	980	3231	Q8IVF2-3
RAB11FIP5	1173	710	Q9BXF6
MFN2	760	1952	O95140
MCCC1	1217	817	Q96RQ3
KIF2A	728	1068	O00139-4
PIP4K2B	819	185	P78356
SEPT2	1094	3273	Q15019-2
STX1B	181	3588	P61266-2
PLS3	1053	1357	P13797
ALDH5A1	768	3848	P51649-2
NDUFS2	526	163	O75306
SEPT6	786	3850	B1AMS2
CAP1	678	613	Q01518
SCRN1	450	792	Q12765
SNAP25	171	5580	P60880
KLC1	962	1220	F8W6L3
KIAA1211L	1000	1981	Q6NV74
ACTR1A	640	3280	P61163
CARS	1259	1439	P49589-3
BAG6	1333	2148	A0A024RCR6
GLUL	824	4338	P15104
P4HB	609	723	P07237
RAP1GAP	895	1119	X6R8W7
KLC2	972	974	Q9H0B6
ACAT1	783	770	P24752
ACAA2	1003	3270	P42765
DBN1	772	1707	Q16643
GNAI1	252	3829	P63096
SLK	1353	2239	Q9H2G2-2
DMXL1	1455	2816	F5H269
ADGRL1	1010	2723	O94910
DLGAP3	1514	1947	O95886
ARHGAP21	1377	2763	Q5T5U3
WDR44	931	1206	Q5JSH3
AIFM1	993	1861	O95831-3
PPM1H	1358	552	Q9ULR3
HDLBP	997	2367	A0A024R4E5
SH3GL2	562	4231	Q99962
RPL4	1111	4004	P36578
PCCB	892	684	P05166
VAT1L	1287	3844	Q9HCJ6
CCT8	583	353	P50990
PGM1	1067	641	P36871
CARNS1	1404	1761	A5YM72-4
ASTN1	1779	2899	O14525-2
SV2A	604	2009	Q7L0J3
MINK1	1009	2478	Q8N4C8-3
CCT6A	794	937	P40227
PSD3	619	693	B4DKF8
DDAH1	505	4473	O94760
SLC25A4	160	4405	P12235
SCCPDH	1021	4825	Q8NBX0
CTNNA1	1296	1628	P35221-2
PDHB	559	5737	P11177
TMOD2	681	3258	Q9NZR1
MICAL3	1033	2684	Q7RTP6
FN1	3334	3029	P02751-14
AHCYL1	670	597	O43865
SND1	1300	1670	Q7KZF4
IDH3A	715	5559	P50213
CRYAB	201	6934	P02511
PGD	725	454	P52209-2
FMN2	1490	3001	Q9NZ56
WDR37	1107	402	Q9Y2I8-2
PARK7	729	6436	Q99497
ABLIM2	870	768	Q6H8Q1-2
ABLIM1	1057	1249	O14639-2
MAPRE2	754	4874	Q15555-5
IARS	984	1848	P41252
ACOX1	1178	1611	Q15067-2
PTPRF	1859	2547	P10586-2
ALDH1A1	1073	924	P00352
SPARCL1	1130	1320	Q14515
FKBP4	918	340	Q02790
ARHGEF12	1043	2659	Q9NZN5-2
CSDE1	855	2014	O75534-4
MYO6	1275	2283	A0A0D9SGC1
SLC25A5	265	4929	P05141
TOM1L2	1141	3308	Q6ZVM7
PPP2CB	1062	4553	P62714
NDUFA10	961	4638	A0A087WXC5
NAPA	756	3260	P54920
CADM2	929	5370	Q8N3J6-2
ATP6V1C1	429	154	P21283
CAPN1	731	2100	P07384
NDUFV1	617	209	B4DE93
ATP5F1B	242	14234	H0YI37
YWHAB	334	4817	P31946-2
XPO7	1556	2458	Q9UIA9
LAP3	1056	596	P28838-2
SEC23A	1778	1547	F5H365
GNAS	834	679	P63092-4
DCLK2	1063	1774	Q8N568-2
USP7	830	1235	Q93009-3
TRIM3	1419	2295	O75382-2
ACTG2	233	5328	P63267-2
PHB2	630	139	Q99623
PTPN11	706	935	Q06124-2
OLA1	1127	425	J3KQ32
APMAP	1002	3856	Q9HDC9
HNRNPK	827	870	P61978-2
DYNC1LI2	811	558	O43237
EIF4G2	1729	1847	P78344
SFXN3	748	4120	A0A0A0MS41
UGGT1	809	2356	Q9NYU2-2
PDXK	726	4958	O00764
CNKSR2	1294	2202	A0A2R8Y700
DIP2C	1348	2955	Q9Y2E4
ARPC1A	905	3839	Q92747
GARS	837	1503	P41250
EXOC4	939	2160	Q96A65
TNPO2	1015	2432	O14787-2
SLC12A2	1052	2732	P55011
SLC25A3	884	5954	Q00325-2
ESD	1211	5705	P10768
NRXN3	1213	2762	A0A0U1RRJ0
MAST3	1994	2360	O60307
AKR1A1	1295	123	P14550
FBXO2	983	5951	A0A286YF37
LMNA	1138	1008	P02545
EIF3A	1317	2344	Q14152
CEP170	1092	2494	Q5SW79
DARS	920	507	P14868
PRRT3	2131	4072	Q5FWE3
ANXA2	1105	469	P07355
VPS51	1104	1904	Q9UID3
DAAM2	1170	2133	A0A0J9YYF7
EZR	664	638	P15311
ACTR1B	717	3275	P42025
NFS1	924	277	Q9Y697-2
MTMR1	1362	1431	F8WA39
MUT	839	1142	P22033
DYNC1I2	1889	1290	Q13409-2
RAPGEF4	1301	1974	Q8WZA2
CTTN	1061	1944	Q14247
EPHX1	1011	3858	P07099
ALCAM	994	1461	Q13740-2
MAOA	844	3353	P21397
AHCYL2	742	1392	Q96HN2-2
LARS	1327	2467	Q9P2J5
EXOC7	1285	1304	Q9UPT5-1
CALR	558	3997	P27797
PHGDH	628	1281	A0A286YF22
DNAJC11	989	1056	Q9NVH1
EPS15	1449	1862	P42566
RASAL2	1158	2232	Q9UJF2-2
CAMSAP2	1430	2634	Q08AD1-3
VPS11	1114	2070	Q9H270
SEPT3	802	4342	Q9UH03-2
CACNA1E	1372	3059	Q15878-2
ATP6V0D1	752	4350	F5GYQ1
CFL1	690	7756	P23528
PGM2L1	908	1058	Q6PCE3
DOCK4	1252	2862	Q8N1I0
LRRC47	1085	1122	Q8N1G4
NDRG3	1055	5267	Q9UGV2
IDH3G	606	5493	P51553
ERC2	1119	1988	O15083
CAPN2	1193	1539	P17655
ARHGEF11	1496	2651	O15085-2
GJA1	1108	5052	P17302
DLG3	1472	2335	Q92796
TUBB8	58	7425	Q3ZCM7
UTRN	1878	3097	P46939-2
POR	1501	2065	P16435
KHSRP	1974	3719	A0A087WTP3
SLC17A7	869	4659	Q9P2U7
PITRM1	1311	1725	Q5JRX3-2
FMNL2	707	2089	Q96PY5
ACAT2	1236	5079	Q9BWD1
APP	823	1886	P05067-11
MCAM	1733	3928	P43121
CADM3	727	5347	Q8N126-2
NEGR1	1290	6411	Q7Z3B1
PPP1R9B	1145	1765	D3DTX6
KTN1	1093	2043	Q86UP2-3
ERO1A	1545	3339	Q96HE7
GSR	1493	3301	P00390
INPP4A	1293	2383	Q96PE3-3
VPS13D	1292	3091	Q5THJ4-2
SLC9A3R1	958	251	O14745
FECH	1079	337	P22830-2
CAMKK2	1512	1074	Q96RR4-7
QDPR	552	5863	P09417
VDAC2	499	6483	P45880
GNAQ	851	467	P50148
COL6A3	1700	3143	P12111-2
SAMM50	900	1116	Q9Y512
SLC1A2	859	7198	A0A2R8Y4D1
DNAJA1	1006	4336	P31689
CUL3	1198	1500	Q13618-2
EFR3B	1267	1751	Q9Y2G0
A0A1W2PNV4	1031	4386	A0A1W2PNV4
COPB1	1096	1617	P53618
DOCK3	934	2775	Q8IZD9
NARS	906	3346	O43776
MSN	757	3314	P26038
BCR	1478	2543	P11274
CAMKK1	1215	371	Q8N5S9
UBXN6	1504	3840	Q9BZV1
PREPL	1806	1128	Q4J6C6-4
PPP2R5D	1255	1179	Q14738
PTPRN2	1208	1939	Q92932-3
GABBR2	1026	2675	O75899
APPL1	1620	1792	Q9UKG1
GNB4	774	4334	Q9HAV0
ARFGAP1	1042	3831	Q8N6T3-2
ESYT2	1202	1954	H7BXI1
PRKAR2A	1041	387	P13861-2
EMC1	1747	2072	Q8N766-2
GOLGA3	2083	2222	Q08378-2
PRDX3	862	8830	P30048-2
ATP9A	1148	2416	O75110
PPP1CB	1320	5263	P62140
AP1G1	1025	2417	O43747-2
NECTIN1	1380	6622	Q15223
RACK1	1769	4219	P63244
PIK3R4	1458	2756	Q99570
GAK	1529	2859	O14976
SRGAP2	1347	2513	O75044
ATP5O	890	7817	P48047
DGKB	1115	1605	B5MBY2
PSMD3	1157	1162	O43242
ANXA5	741	193	P08758
PAK3	1244	1261	O75914
ILVBL	1176	1824	A1L0T0
AGK	1089	3287	Q53H12
RPN1	1014	1054	P04843
HEPACAM	863	4718	Q14CZ8
GUCY1B1	1318	941	Q02153
CKAP4	1475	1791	Q07065
HNRNPA2B1	798	4643	P22626
VPS16	1409	1618	Q9H269
DBT	1050	989	P11182
SLC44A2	948	3722	Q8IWA5-3
PDE1B	1310	3384	Q01064
RALGAPB	1672	2805	Q86X10-3
ARHGAP5	1674	2894	A0A0A0MSK6
GRHPR	1204	4559	Q9UBQ7
PTPRN	1567	3698	Q16849-2
SACS	1537	3217	Q9NZJ4
MAG	667	4191	P20916-3
DCLK1	1125	3277	Q5VZY9
ACAA1	1561	6285	P09110
PSMC2	1110	537	P35998
ITGAV	1147	2426	P06756-2
SLC6A17	988	3472	Q9H1V8
C2CD5	1276	2420	Q86YS7-2
CRAT	776	1614	P43155-2
RASAL1	1238	1378	O95294-3
MARCKS	1134	8035	P29966
PRKAA1	1872	3388	Q13131-2
GRIN2B	1499	2937	Q13224
TTLL12	1938	483	Q14166
DNAJC13	1515	3033	O75165
PSMC3	821	603	R4GNH3
LAMC1	2513	3006	P11047
GART	1882	2523	P22102
ARPC2	1511	3577	O15144
PRDX2	964	6879	P32119
HP	1853	4262	P00738
TNPO1	1754	2569	Q92973-2
TBC1D10B	1433	4188	Q4KMP7
WDFY3	1860	3146	Q8IZQ1-2
TOM1	1800	4239	O60784
EIF4A2	904	3291	Q14240
GRM3	1670	4203	Q14832
IDH3B	556	3616	A0A087WZN1
MARK2	1510	1889	E9PC69
RPS6KA2	937	1375	F2Z2J1
CPT2	1302	889	A0A1B0GVF3
SNTA1	1279	1079	Q13424
PITPNM3	2001	2657	Q9BZ71
APOB	2198	3206	P04114
ETFDH	922	1110	Q16134
DLGAP2	2019	2315	A0A0G2JLW6
SYN2	564	7037	A0A087WW91
CSNK2A1	1568	4478	A0A2R8YD58
TBC1D9B	1539	2708	Q66K14-2
SLC25A25	1309	895	Q6KCM7-5
VAT1	1288	4705	Q99536
PACS1	735	2431	Q6VY07
PSMC1	1365	766	P62191
PPP1R9A	1281	2996	Q9ULJ8-3
GRIA3	1196	2746	P42263-2
ACTR3B	1260	3289	Q9P1U1
ACOT9	671	892	Q9Y305
ACSL3	1203	1602	O95573
SIPA1L1	1776	2673	O43166-2
NDRG1	791	6336	Q92597
HADH	1736	5233	A0A0A0MSE2
PDE1A	1531	1570	P54750-4
STAT1	1476	2042	P42224
TRAPPC10	1941	2641	P48553
FBXO41	1564	2140	Q8TF61
RHOT1	1004	1572	Q8IXI2-3
CHDH	1784	1541	Q8NE62
CAPZA2	1054	4329	P47755
PCBP1	1049	3988	Q15365
VGF	1065	1641	O15240
GNL1	894	1440	P36915
ALDH9A1	902	1296	P49189
ACTR2	815	4697	P61160-2
NUDCD3	2085	3825	Q8IVD9
ARFGEF1	1563	2765	Q9Y6D6
ANLN	1200	3062	Q9NQW6
PSMC5	1152	3857	P62195-2
GLG1	1752	2033	Q92896-2
PREX1	1551	2400	Q8TCU6
ACOT2	1412	3362	A0A087X0W7
ARF1	680	8659	P84077
KIAA1217	1273	2743	Q5T5P2-2
PRDX1	949	7322	Q06830
DHX9	2099	2664	Q08211
STK39	1344	667	Q9UEW8
MAP2K2	857	3631	P36507
PLCL1	1528	2477	Q15111
EXOC2	1216	2323	Q96KP1
PSMC4	1161	199	P43686
PPP1CC	1354	5844	F8VYE8
SFXN1	730	5111	Q9H9B4
DDX3X	1552	1901	A0A0D9SF53
PHACTR1	1266	3617	Q9C0D0
SHC3	1705	620	Q92529
CRYZ	1289	4236	Q08257
NPTXR	1270	5561	A0A1X7SBT7
MAP2K4	1098	461	P45985
CAPZA1	1264	4876	P52907
SEPT4	684	808	O43236-2
TPPP	1243	6528	O94811
PDK2	925	3990	Q15119
ABHD10	1376	6940	Q9NUJ1
PTGES2	1160	4927	Q9H7Z7
SCYL1	1895	1191	E9PK59
GDAP1	845	4923	Q8TB36
GNAZ	829	3998	P19086
LRRC7	1789	2444	A0A075B6E9
PPA1	1070	5201	Q15181
PEX5L	2106	1393	Q8IYB4-2
FGB	1536	920	P02675
RUFY3	822	1880	Q7L099-3
FLOT2	634	645	Q14254
DIP2B	1542	2870	Q9P265
TOMM40	1926	6191	O96008
HERC4	1927	2234	Q5GLZ8-2
SV2B	740	4034	Q7L1I2
CYFIP1	1051	2585	A0A0G2JQT1
ATP13A1	2284	2649	Q9HD20-2
SLC8A1	1982	4904	P32418-2
TXNRD2	1899	4140	A0A182DWF2
EIF4G1	1248	2869	Q04637-3
RFTN1	1560	3651	Q14699
PPP1R7	1573	3851	Q15435
WNK2	1701	3172	F8W9F9
TPP2	1861	2559	P29144
PIP4K2A	1251	4145	P48426
THNSL1	1360	2104	Q8IYQ7
GRIA1	1151	2715	P42261-5
GNA11	1226	3288	P29992
ITPR2	1446	3131	Q14571
SORBS2	1253	2509	O94875-11
DECR1	1434	6369	Q16698-2
AJM1	1710	2744	C9J069
CUL2	1192	1528	A0A0A0MTN0
COPG1	1398	2446	Q9Y678
CRYM	1228	6323	Q14894
YARS	996	949	P54577
FGA	2122	3708	P02671-2
CLU	1122	5639	P10909-2
ACSS1	2151	3451	Q9NUB1-2
SCFD1	1619	1324	Q8WVM8
CYB5R1	987	5776	Q9UHQ9
TECPR1	1799	2355	Q7Z6L1-2
RTCB	1224	579	Q9Y3I0
GDAP1L1	971	5709	Q96MZ0
TTC37	1811	2953	Q6PGP7
OPTN	975	745	Q96CV9
ILF3	1554	1828	Q12906-2
MGST3	1101	15341	O14880
GRIN1	1491	2568	Q05586-5
SPAG9	2184	2868	O60271-4
CPE	1106	4027	P16870-2
VWA8	2291	2611	A3KMH1
NT5E	1735	4724	P21589-2
SHTN1	1477	1742	A0MZ66-3
PRRT2	1805	7731	Q7Z6L0-2
STRAP	1314	156	Q9Y3F4
YWHAH	514	5165	Q04917
SYT2	848	4263	Q8N9I0
ACO1	1723	1998	P21399
SERPINA1	1136	789	P01009
ANKS1B	1277	3488	Q7Z6G8
MPP2	1022	1141	A0A0C4DH75
TACC1	2272	2517	O75410-2
SACM1L	1083	1691	Q9NTJ5
ARF5	784	9245	P84085
SYT7	1229	1945	O43581-3
VDAC1	327	7697	C9JI87
ASMTL	2173	3400	O95671
PCMT1	746	8550	A0A0A0MRJ6
CORO1A	1001	3887	P31146
ETFA	1357	4131	P13804
VDAC3	493	5331	Q9Y277
RALGAPA1	1914	3160	Q6GYQ0-6
PBXIP1	1588	2122	Q96AQ6
FAM49A	1329	4232	Q9H0Q0
VPS53	1233	1830	Q5VIR6-4
FLNB	2362	3192	O75369-2
C2CD2L	1693	4044	O14523
PAK2	1315	1134	Q13177
PPP1CA	1385	5674	P62136
NDRG4	1135	5665	Q9ULP0
AMER2	2399	2105	Q8N7J2
RAB14	1143	4870	P61106
AKR1B1	991	3822	P15121
FAM49B	876	3285	Q9NUQ9
UGP2	856	1232	Q16851-2
NIPSNAP2	814	4688	O75323
PPP2R2A	1162	985	P63151
GCN1	1422	3147	Q92616
EXOC6B	1437	2354	A0A0U1RRB6
BCAS1	1649	5693	G3XAF7
PTPRA	1503	2479	P18433-6
EIF3C	2021	2792	Q99613-2
NOMO3	1578	2437	J3KN36
NUMA1	3064	3074	Q14980-2
GPHN	1338	1702	F5H039
HSD17B10	1442	5731	Q99714
GAD2	1559	3628	Q05329
PIP4K2C	1363	4632	Q8TBX8
GRM2	1427	3505	Q14416
RABEP1	1394	1833	Q15276
PSMD11	1425	536	O00231
ATP5H	538	8564	O75947
MGEA5	1577	2162	O60502
TAGLN3	999	5617	Q9UI15
RIC8A	1305	1131	Q9NPQ8-4
IPO7	1146	2248	O95373
KIF5A	1321	2796	Q12840
SHANK1	1732	2832	H9KV90
ARHGAP32	1781	2964	A7KAX9
PLCG1	2527	2366	P19174-2
PRODH	1566	1095	O43272
GAS7	1459	4003	O60861
PSMC6	978	647	A0A087X2I1
DDX17	1546	2316	A0A1W2PQ51
UBR1	2185	3128	Q8IWV7
ARHGAP39	2097	2468	Q9C0H5-2
MCCC2	1480	3657	Q9HCC0
TTC7B	1159	2178	Q86TV6
FAM171A1	1937	3953	Q5VUB5
XPOT	1584	2619	O43592
VPS45	1467	1511	Q9NRW7
VPS52	1798	1818	Q8N1B4
KIAA0513	1334	3342	O60268-3
DAB2IP	1378	1856	H0Y3A3
PICALM	1863	3681	Q13492-2
RGS7	1298	3364	P49802-3
SH3GLB2	1045	4428	Q9NR46-2
COPB2	1470	1700	P35606
NGEF	1431	1238	Q8N5V2-3
RDX	797	3355	P35241
STOML2	1718	6210	Q9UJZ1
EXOC1	1848	1794	Q9NV70
CLIP1	1594	2931	P30622-1
RAB7A	940	5230	P51149
HMOX2	1168	4822	P30519
HPRT1	1234	6297	P00492
CYC1	714	6792	P08574
EARS2	1707	3666	Q5JPH6
OPCML	789	5495	Q14982-2
KCNAB2	1027	3603	Q13303
VPS18	1618	2415	Q9P253
APBB1	1950	3431	J3KPL8
MMS19	1945	2549	Q96T76-8
GSK3B	1492	3992	P49841-2
PPM1A	1485	4005	P35813-3
PPP1R21	1880	1771	Q6ZMI0
CALM1	145	9637	P0DP23
NAPG	950	4129	Q99747
KARS	1410	1911	Q15046-2
COPS3	1696	4362	Q9UNS2
EIF4A1	1047	3639	P60842
UFL1	1746	2062	O94874
EDC4	2066	2496	Q6P2E9
NT5DC3	1609	3872	Q86UY8
AFDN	1654	2852	Q5TIG5
HNRNPA3	1207	6695	P51991
DNAJA2	1507	4142	O60884
CHGA	1516	6631	P10645
MAPK10	817	3612	A0A286YEN5
EIF3B	2296	2291	P55884-2
SEC24C	1361	2807	P53992
MAP7D1	2051	2490	Q3KQU3-4
PCYT2	2125	3293	Q99447
RAP1GAP2	1303	1859	A0A1B0GV05
RASA1	2239	1894	E9PGC0
OTUB1	873	5894	J3KR44
AVL9	1873	3693	Q8NBF6
ACAD9	2070	2206	Q9H845
SKIV2L	1840	2747	Q15477
OAT	1382	3633	P04181
MTMR2	1608	1390	Q13614
CA2	941	5231	P00918
ECHS1	891	5732	P30084
XRCC5	1943	1885	P13010
PSAP	1339	4014	C9JIZ6
PAICS	1256	3315	P22234
BAG3	2850	6214	O95817
KCNA2	1350	5587	P16389
CAND2	1585	2340	O75155
CAT	1481	3411	P04040
RABGGTA	2203	1619	Q92696
DYNC1LI1	1335	1295	Q9Y6G9
PDXP	1864	5468	Q96GD0
PCDH9	1691	2387	Q9HC56
ARRB1	1894	4486	P49407-2
WASHC5	2030	2730	Q12768
AK5	777	1699	Q9Y6K8-3
CCDC22	2199	4170	O60826
SCN1A	1328	3212	A0A1W2PPJ3
SOGA3	1286	2750	E9PJP2
FAM171A2	2240	4297	A8MVW0
OSBP	2146	2424	P22059
SOD1	923	12996	P00441
GNA13	724	665	Q14344
APOE	850	3267	P02649
SORT1	1417	3956	Q99523
RPL3	1214	4651	P39023
SFXN5	1179	5177	Q8TD22
FAHD2A	1102	5121	Q96GK7
ACOT7	1164	3821	O00154-4
CLIC4	1081	4222	Q9Y696
NPTX1	1230	4500	Q15818
HSPA1L	818	4187	Q53FA3
COPS2	1416	3379	P61201-2
ANXA1	1766	4351	P04083
PDHX	1278	3351	O00330
BDH1	1304	4709	Q02338
CRKL	1452	5686	P46109
NDUFS3	788	5172	O75489
TNIK	1456	2768	Q9UKE5-4
ME1	1364	3396	P48163
ATG2B	1828	2988	Q96BY7
IPO9	2396	4081	Q96P70
ERP44	1841	5636	Q9BS26
TKFC	2222	4657	Q3LXA3
RANBP6	1241	2734	O60518
PRR36	3366	4910	Q9H6K5-2
PCYOX1	1483	3891	Q9UHG3
PHYHIPL	1034	4365	Q96FC7
MATR3	1883	2392	A0A0R4J2E8
IGHG1	1486	6303	A0A0A0MS08
EXOC3	1240	1208	O60645-2
SEC31A	1558	3121	D6REX3
LRSAM1	1638	1107	Q6UWE0
GSK3A	1579	4168	P49840
PPP6R2	1855	2808	O75170-2
GSTM3	899	3243	P21266
CSNK2A2	1824	4125	P19784
DCXR	2110	7178	Q7Z4W1
ADGRL3	1804	2958	E7EMR3
ARL8B	1462	6423	Q9NVJ2
SUCLG1	1330	8027	P53597
UBE4A	1812	2761	Q14139-2
ASAP1	1753	2428	A0A0A0MRE5
ATP6V1G2	1144	14270	O95670
PURA	1175	6748	Q00577
NPTN	896	5517	Q9Y639
ARMC10	1487	5865	Q8N2F6-3
RAB1A	770	4872	P62820
RAB2A	945	5756	P61019
MTX2	1571	8308	O75431
PLAA	1999	3482	Q9Y263
PPT1	914	8771	A0A286YFF7
CPNE4	2160	3682	Q96A23-2
FTH1	933	8571	P02794
MAGI2	1597	2519	E7EWI0
AP1M1	1185	1198	Q9BXS5-2
AK4	1024	6803	P27144
NDUFV2	917	6584	E7EPT4
NOMO1	1716	2463	A0A087X117
VSNL1	484	5393	P62760
PNPT1	1820	2050	Q8TCS8
DMWD	2032	4028	Q09019
STK32C	2109	5032	Q86UX6
ARHGAP26	1669	2187	Q9UNA1-2
DLST	901	4139	P36957
STIM1	2295	4283	Q13586
F5H5P2	2637	4731	F5H5P2
B4DLN1	2894	7153	Q8NFZ4
A0A1B0GUL7	1930	1778	P54136-2
H0YIV9	1465	3621	Q6YN16
H7C417	2008	2025	P14923
K7N7A8	1825	4275	Q92558
C9JAW5	1816	1709	Q02641
E7ENQ6	1231	1263	Q9UN37
A0A0B4J2A0	2798	6080	E9PFZ2
E7EQ34	2143	2731	A0A1W2PS05
H3BNC9	1643	2772	A0A0G2JKF9
A0A1W2PP11	2042	3316	Q9BTV5
A0A2R8Y7X9	1113	5963	P61601
G3V3G9	1771	4933	P45954
J3QQQ9	1625	3842	Q9BXK5
A0A2R8YEI5	1759	5510	Q8IW45
A0A1B0GVF1	1803	3105	Q96Q05-2
A0A0B4J203	2076	2035	O95352
J3KRJ5	1407	1640	P11413-2
E9PLN8	1975	3430	P48506
MAPRE3	1177	5824	Q9UPY8-2
C1QBP	1188	9454	Q07021
PSAT1	1075	3610	Q9Y617
VAPA	1017	5953	Q9P0L0
APBA1	2411	3921	Q02410-2
CACNA1B	2265	3186	B1AQK7
ITGB4	2881	3026	P16144-2
ERMN	1088	5911	Q8TAM6
NPLOC4	2073	1927	Q8TAT6-2
DLGAP1	1617	3920	O14490-5
CAPNS1	1184	6268	A0A0C4DGQ5
MPI	1661	5714	P34949
RPN2	1586	5194	P04844-2
OSBPL8	1787	2983	Q9BZF1
SNX4	1838	3344	O95219
CDC42BPA	2282	2751	Q5VT25-4
G3BP2	1960	4645	Q9UN86
IMPDH2	2123	4266	H0Y4R1
WIPI2	2828	4882	Q9Y4P8-4
EPN1	1677	6456	Q9Y6I3-1
PRKACB	1142	4345	P22694-5
TWF2	1249	5170	Q6IBS0
RIMS2	2551	2930	Q9UQ26
CCDC88A	1935	3165	Q3V6T2-3
NSFL1C	1555	4829	Q9UNZ2-5
HNRNPM	1897	1258	P52272-2
FBN1	3102	3572	P35555
EIF3L	2227	3694	B0QY89
CAPZB	1268	5173	P47756
GSPT1	1888	1766	P15170-2
MPRIP	2253	2538	Q6WCQ1-2
TSC1	2138	2604	A0A2R8Y5S3
CC2D1A	2745	3520	Q6P1N0
SLC27A4	2241	1926	Q6P1M0
SLC25A22	1172	4477	Q9H936
PLIN3	1991	5050	O60664-4
FHL1	1708	4234	Q13642-1
NME1-NME2	743	5398	Q32Q12
XPNPEP1	1918	1627	Q9NQW7-3
BCS1L	2298	3334	Q9Y276
UQCRFS1	1080	6451	P47985
RUVBL1	1967	4153	Q9Y265
GNB2	813	8663	P62879-2
NADK2	1633	4000	Q4G0N4
SLC25A13	1023	2013	Q9UJS0-2
DNAJB2	1218	5131	P25686
EXOC5	1915	2019	O00471
NIT2	2129	3985	Q9NQR4
RGS6	2274	5804	P49758-10
CACNA2D3	2100	2860	Q8IZS8
MTCH2	1245	8545	E9PIE4
STX7	2472	7141	O15400-2
NAMPT	1280	1745	P43490
DLGAP4	2679	2901	Q9Y2H0
EEF1G	1371	3389	P26641
HNRNPH2	1424	5518	P55795
DNAJC5	1402	10430	Q9H3Z4
ASAH1	1368	4356	A0A1B0GTM3
SCRIB	2115	3041	A0A0G2JNZ2
TBK1	1928	1645	Q9UHD2
RAP2A	1482	7928	P10114
BRAF	1850	2454	H7C560
CTBP1	1598	4693	Q13363
ABHD16A	1986	3369	A0A0G2JJD3
YARS2	1802	4360	Q9Y2Z4
PDPK1	1448	1632	O15530
PSMD13	1451	117	Q9UNM6
RPTOR	2361	3122	Q8N122
CRIP2	1923	12625	P52943
VPS39	1939	2353	Q96JC1-2
C2CD4C	2809	6382	Q8TF44
ATP6V1E1	799	5327	P36543
SORL1	2200	3120	Q92673
VPS33B	2127	2278	Q9H267
ARHGAP23	2325	2685	Q9P227
PYGL	1415	4304	P06737-2
VPS26A	1885	4133	O75436
STRN	1768	3459	O43815
CADM4	1445	7240	Q8NFZ8
FAHD2B	1388	6261	Q6P2I3
CA1	1756	7587	P00915
RCN2	1553	6393	Q14257-2
TUBG1	1948	3987	P23258
CORO2B	1242	1073	Q9UQ03-2
NTM	942	5477	Q9P121-4
LARS2	1635	2349	Q15031
ITGB1	1530	3454	P05556
KPNA4	2233	6762	O00629
MARK1	1694	1937	A0A087X0I6
ANXA7	1149	4047	P20073-2
TXNRD1	2587	3884	A0A087WSW9
OCRL	1457	2491	Q01968-2
MFF	1833	6737	Q9GZY8-2
USP11	2473	3516	P51784
TUBB3	338	18649	G3V2N6
CDK18	1367	954	Q07002
HBD	611	7688	P02042
ATAT1	2214	4883	Q5SQI0-3
RABGAP1	1990	2785	Q9Y3P9
SGSM1	2310	3746	Q2NKQ1-4
HSPB1	1129	7709	P04792
ABHD12	1772	5135	Q8N2K0-2
ATAD1	2017	5600	Q8NBU5
NDUFB10	1246	8844	O96000
CADM1	1269	6975	A0A087X0T8
SNX9	2757	5010	Q9Y5X1
ACTR10	1679	3862	Q9NZ32
PDK3	1589	4973	Q15120-2
COPS4	1623	715	Q9BT78
CORO7-PAM16	1875	3954	A0A0A6YYL4
DGKQ	3541	4057	H0YA20
ANXA11	1432	3896	P50995-2
AKR7A2	2048	6560	O43488
CHGB	2015	4070	P05060
ATP5F1	1182	6476	P24539
RAB3A	660	6154	P20336
HNRNPUL2	3031	2539	Q1KMD3
DDX6	2010	4574	P26196
VPS26B	2024	4640	Q4G0F5
MPP6	1450	1562	Q9NZW5
SET	2246	10312	A0A0C4DFV9
AGAP1	2313	4073	E7EUN2
NDUFB9	1118	7261	Q9Y6M9
HIBADH	1429	7073	P31937
ABHD11	2390	6322	Q8NFV4
DDX5	2062	2174	J3KTA4
FYN	1581	1032	P06241
ANKMY2	1522	4025	Q8IV38
NEO1	2349	3549	Q92859-2
TUBG2	2047	4998	Q9NRH3
ABCA2	2602	3215	A0A087WXK5
PPP1R12C	3645	4062	K7EL81
GNAI3	392	4936	P08754
KIF3B	2067	2570	O15066
GPC1	2692	4977	P35052
STAT3	2119	3907	P40763-3
CHCHD6	1271	7094	J3QTA6
TMX3	2046	4372	Q96JJ7
VPS35L	2634	3950	E7EWW0
CRTAC1	2493	4849	A0A0C4DFP6
HAGH	1502	6270	Q16775
MGLL	1540	5711	A0A0C4DFN3
SH3GL3	1523	3590	Q99963-4
UBQLN1	1602	6727	Q9UMX0
ATP6V1D	1324	7161	Q9Y5K8
NTRK2	1917	4452	Q16620-4
LMTK3	2425	4099	A0A0A0MQW5
PPP3CB	1282	3885	P16298-4
RAB5C	1517	7995	P51148-2
ELMO1	1524	4069	Q92556
NAE1	2605	4019	Q13564-4
MKL2	2230	2821	Q9ULH7-5
HNRNPU	2186	3937	Q00839-2
SCP2	1662	3416	P22307
ARL8A	1441	7409	Q96BM9
COQ5	2400	5514	Q5HYK3
GRIN2A	2135	3229	Q12879
AP3M2	1717	3845	P53677
RAB10	1048	5755	P61026
DNAJA4	2102	5029	Q8WW22-2
HGS	1763	3943	O14964
PGBD5	3008	5680	Q8N414
YWHAQ	439	5621	P27348
PTPRT	2294	3566	A0A075B6H0
ECPAS	2267	3205	Q5VYK3
DDX3Y	1865	3458	O15523
SCG2	1124	1190	P13521
PLCL2	1795	2626	Q9UPR0
GPSM1	2225	3401	A0A0A0MSK4
CFL2	1665	7764	Q9Y281
RAB1B	875	5792	Q9H0U4
DBNL	1904	5306	Q9UJU6-3
ME2	1901	1573	A0A1W2PQH3
PHYHIP	981	4832	Q92561
EGFR	2201	2826	P00533
NBAS	2117	3169	A2RRP1
CAPN5	2565	2413	E7EV01
ECH1	2072	5511	Q13011
SHMT2	2130	1096	P34897-3
CUL5	1709	2233	Q93034
SCAMP1	2037	9229	O15126
RAB3C	990	5652	Q96E17
VAC14	1312	1965	Q08AM6
CDH13	1703	4666	P55290-4
ATP1B2	1453	8591	P14415
KCTD12	1737	6463	Q96CX2
GLOD4	1719	4272	F6TLX2
TAOK1	2311	2521	Q7L7X3
HAPLN4	2156	4968	Q86UW8
SLC44A1	1383	4606	Q8WWI5-2
CARMIL2	2726	6144	Q6F5E8-2
HAPLN1	1660	5371	P10915
NECAB1	2219	7262	Q8N987
CAST	2596	5697	P20810-10
WFS1	2244	3483	O76024
LRRC8A	1384	2551	Q8IWT6
LRRC40	2104	1850	Q9H9A6
GSTP1	1336	8566	P09211
DGKG	1818	2310	P49619-3
BSG	1610	12052	P35613-3
MYCBP2	2326	3240	O75592-2
SQSTM1	3013	5978	Q13501
PNPLA6	1961	2693	Q8IY17-2
CACNA2D2	2020	2892	Q9NY47
MAP4	1854	2688	P27816-5
LSAMP	682	6385	H3BLU2
FDXR	2087	3663	A0A0A0MSZ4
BGN	1790	5301	P21810
ADCY9	2491	3113	O60503
RANGAP1	2226	3363	P46060
GRK2	1879	3395	P25098
RAB2B	1526	6333	Q8WUD1
PPP2R5C	1920	4522	Q13362-4
PMPCA	1796	5783	Q10713
KIAA1549L	2765	4901	H0YDE5
HNRNPH1	1428	5142	E9PCY7
MAST1	2533	2926	Q9Y2H9
WARS	2178	3877	P23381-2
PSMD12	1946	4010	O00232
HOMER1	1220	3640	Q86YM7
ADAM10	1550	3927	O14672
LDHD	2775	4774	Q86WU2-2
WNK1	1745	3235	Q9H4A3-5
TNS1	2761	3557	A0A2R8Y4T1
KCTD16	1316	4376	Q68DU8
PAM	2456	4085	P19021-3
ATAD3B	1612	5481	Q5T9A4
CUL4B	1908	3476	K4DI93
SNX27	2671	3299	Q96L92-3
TRIM28	3175	5064	Q13263-2
ACSS3	2515	2377	A0A0B4J1R2
GMPS	1890	1433	P49915-2
CDC42EP4	2573	8161	Q9H3Q1
RPS27A	1340	14707	P62979
PLXNC1	1706	3155	O60486
AGPS	2603	4040	O00116
MAT2A	1711	5715	P31153
QARS	2415	3926	P47897
RABL6	2232	4071	Q3YEC7
LGALS1	843	10894	P09382
CEND1	1663	14280	Q8N111
RPS4X	1676	5364	P62701
SLC7A14	2276	7121	Q8TBB6
PTPA	1518	5001	Q15257-2
HPCAL4	1599	5962	Q9UM19
TPP1	1406	10858	O14773
UBQLN2	2136	7364	Q9UHD9
ARVCF	2887	4736	C9JJX6
CNOT1	2344	3195	A5YKK6-2
NCS1	1582	7054	P62166
DIAPH1	2223	2836	A0A0G2JH68
CCAR2	3206	4726	Q8N163-2
ENDOD1	1423	5502	O94919
MARK3	1947	2092	P27448-4
CUL1	2586	3469	A0A0C4DGX4
SH3GL1	1587	4491	Q99961
CPNE8	1742	5059	Q86YQ8
DTNA	2689	5515	Q9Y4J8-10
SYT12	2161	4505	Q8IV01
TARS	2519	3934	P26639
DMD	2006	2598	H0Y304
HRAS	2075	7283	P01112
PMPCB	2228	5093	O75439
WASL	2431	6076	O00401
ACSL4	2470	3730	O60488-2
PDE1C	2498	4941	Q14123-2
TXNL1	1657	7571	O43396
TPD52L2	2016	7543	O43399-4
RPSA	2053	6442	A0A0C4DG17
STRN3	2260	4902	Q13033-2
KPNA6	2191	5871	O60684
PDIA6	1726	6061	Q15084-2
ARHGAP44	2327	3923	Q17R89-3
PCK2	2404	2115	Q16822
PAFAH1B3	1533	7052	Q15102
TMEM30A	1297	7132	Q9NV96
ZZEF1	2826	3223	O43149
VPS8	2286	2970	C9JJN9
ITPKA	2121	3645	P23677
ADH5	1739	6110	P11766
CPNE3	1965	3690	O75131
EIF4G3	1868	3106	A0A0U1RQK7
TNPO3	1940	3527	Q9Y5L0-3
AMPD2	2364	2245	Q01433
MT-CO2	879	12143	P00403
LINGO1	1831	4446	Q96FE5-2
SLC1A4	2504	7869	P43007
SCN8A	2031	3799	Q9UQD0-2
PRKAR1A	2043	5692	P10644
COMT	1857	8282	P21964-2
NCK2	2443	4771	O43639
CACNB4	1870	4422	A0A1B0GTX2
PPP6R3	2273	2707	E9PKF6
PABPC1	1641	2022	P11940
NPM1	1359	7380	P06748-2
HPCA	1466	6334	P84074
OXSR1	2077	4378	O95747
TBC1D17	2105	5130	M0R2L2
RDH14	2823	6865	Q9HBH5
PRMT5	2270	4189	O14744
CNRIP1	2096	9952	Q96F85
GUCY1A1	1997	1906	Q02108
KYAT3	1682	5307	Q6YP21-3
APEX1	3014	6500	P27695
HDHD2	2165	7972	Q9H0R4
HECW2	2069	2914	A0A2R8Y6F3
RAP2B	1606	7954	P61225
PSMD7	2089	7365	P51665
HNRNPA1	1440	6027	F8W6I7
SLC17A6	2507	6359	Q9P2U8
MYO1C	2471	3960	F5H6E2
PLA2G6	2428	1948	O60733-2
RAB21	2038	7376	Q9UL25
MPP1	2496	4569	Q00013
CLVS2	2205	5879	Q5SYC1
DCTN4	2079	3322	Q9UJW0-3
COL4A2	2930	5162	P08572
HIP1	2124	3050	O00291-3
LGI1	1738	4197	O95970
PRPSAP2	2172	5469	O60256
ARCN1	2055	3428	B0YIW6
KIF1B	2511	4210	A0A087WWA3
SUGT1	2208	4361	Q9Y2Z0
EMD	2279	7741	P50402
TBC1D24	2328	3880	H3BNU1
CDC42	1258	10880	P60953
GNB5	1520	7201	O14775-2
CAMK4	2166	3665	Q16566
CRK	2376	7013	P46108
PPME1	1569	5742	Q9Y570-4
HERC1	2723	3230	Q15751
XRCC6	1534	3406	B1AHC9
PPP1R12A	2412	2986	O14974-4
ATCAY	2217	7294	Q86WG3
CAMSAP1	3046	3010	Q5T5Y3-3
ELP1	2817	2801	O95163
AHCY	1103	4032	P23526
AHSA1	1758	4769	O95433
RAP1A	1250	7328	P62834
RHOA	1391	9743	P61586
PLEKHA5	2670	3508	Q9HAU0-6
ATP8A2	2690	3768	Q9NTI2
ZYX	3456	6861	Q15942
ADAM23	1964	5606	E7EWD3
SEC24B	2332	3546	O95487-2
EIF2S1	3469	6772	P05198
NUCB1	1283	1327	Q02818
PGRMC1	1685	8766	O00264
WDR48	2730	3912	Q8TAF3-3
IDH1	1989	1323	O75874
TIAM2	1714	3509	Q8IVF5-2
DAAM1	1944	2594	Q9Y4D1-2
UQCRFS1P1	1570	6838	P0C7P4
GATM	2152	5082	P50440-2
ACAD8	2323	5586	Q9UKU7
SEC14L2	2506	6665	O76054
ABI2	2526	6823	A0A0C4DG21
RCN1	1933	6337	Q15293
FTL	1698	9013	P02792
SARS	1461	5066	Q5T5C7
ADGRB2	3465	5154	A2A3C1
NIT1	2521	5965	Q86X76-2
AKR1C1	2394	5209	Q04828
WDR17	2539	2978	Q8IZU2-2
NEDD4L	2467	1992	Q96PU5-5
ACSF2	2116	4434	Q96CM8-2
FAF2	2088	6271	Q96CS3
GSTK1	1401	5975	Q9Y2Q3
PPP5C	2432	5545	H0YDU8
FSD1L	1849	3672	A0A0A0MRS5
ARF4	1029	9938	P18085
SPART	2341	4744	Q8N0X7
ADCY1	1783	2992	Q08828
DDX39B	1601	3867	Q13838-2
PIN1	1411	9760	Q13526
SLC27A1	2363	4383	Q6PCB7
WDR13	2202	6544	Q9H1Z4
EDIL3	2269	4575	O43854-2
NAP1L4	1495	4835	Q99733-2
PITPNM2	2531	2837	Q9BZ72
PARP1	2474	2614	P09874
ABCD3	2091	3715	P28288
DNAJB1	1349	4364	P25685
TMPO	2958	7976	P42167
SNX30	2430	4357	Q5VWJ9
TXNDC5	2261	5628	Q8NBS9
HNRNPL	2216	5543	P14866
CACNB3	2299	4510	P54284-3
TPRG1L	1843	8590	Q5T0D9
PSME1	2354	5119	Q06323
TENM4	3223	3236	Q6N022
CBR3	1647	6407	O75828
GPS1	2033	4036	C9JFE4
EPM2AIP1	2334	5928	Q7L775
PCSK1N	1722	8069	Q9UHG2
UBA3	2992	5084	Q8TBC4-2
RAB11B	1600	6462	Q15907
GNPDA1	2560	5466	P46926
RMDN3	2351	5745	Q96TC7
ALAD	2092	6282	P13716
AUH	1650	6905	Q13825
EFR3A	2987	2800	A0A1B0GUZ7
CANX	1983	14505	D6RB85
ITCH	1913	2711	Q96J02-2
GSS	1721	4002	P48637
RHOG	2150	7444	P84095
KLC4	2086	4793	Q9NSK0-3
GSTM2	1494	4628	P28161
ASNA1	1765	8649	A0A087WXS7
RAP2C	1996	9504	Q9Y3L5
SUCLG2	2419	4273	Q96I99
SCAI	1489	2226	Q8N9R8-2
ELMO2	1951	3456	Q5JVZ5
FBXL16	2114	3853	Q8N461
NEBL	2248	4223	O76041-2
GAD1	1972	5574	Q99259
DDOST	2176	6522	A0A0C4DGS1
LMNB2	1931	2339	Q03252
MYLK	2145	3772	Q15746-2
CACYBP	2370	6353	Q9HB71
ELAVL4	2459	5959	A0A0R4J2E6
DIP2A	2562	2999	Q14689
CPNE7	2490	4667	Q9UBL6
HCN2	2514	4985	Q9UL51
AIP	2317	5333	O00170
IGHM	3747	5570	A0A1B0GUU9
TAMM41	2865	7423	Q96BW9-3
MTCH1	1420	5058	Q9NZJ7-2
NAGK	2500	4132	Q9UJ70
FOLH1	2529	4292	Q04609
GGT7	2287	4668	Q9UJ14
FAM126B	2101	5349	Q8IXS8
PRDX5	1331	12436	P30044-2
CHCHD3	1590	6168	C9JRZ6
SIK3	2650	3947	Q9Y2K2
ICA1	2366	4157	Q05084
KATNB1	2684	5814	Q9BVA0
NAXE	2141	8323	Q8NCW5
DSTN	1810	7038	P60981
KNDC1	3143	4212	Q76NI1-3
HAPLN2	1435	5981	Q9GZV7
UBE3C	2946	3936	Q15386
FAAH	2552	5310	O00519
PRPS1	1809	5762	B1ALA9
GFM1	2149	2697	Q96RP9
FRMD4A	3357	3489	Q9P2Q2
CPT1A	1541	2631	P50416
PRPSAP1	2220	5690	Q14558-2
STX12	1658	7072	Q86Y82
ITPKB	3333	3735	P27987
HPCAL1	1325	5704	P37235
MAT2B	2348	5976	Q9NZL9
NECAB2	2740	6045	Q7Z6G3
SNCG	1651	9728	O76070
RAB5B	1842	7701	P61020
IGSF21	1830	6530	Q96ID5
NDUFA5	2550	14977	Q16718
NCEH1	1284	7035	A0A0A0MTJ9
SKP1	979	6582	P63208
PSMD6	1823	3654	Q15008
ALDH1B1	2333	4974	P30837
TROVE2	2676	5062	P10155
CALU	2595	5979	O43852-2
RIMBP2	2762	4092	A0A2R8Y6Z0
PRKAA2	2842	6679	A0A087WXX9
OCIAD1	2301	8010	Q9NX40
DARS2	2007	4160	Q6PI48
AGAP3	2365	7875	Q96P47-2
CDK5	1399	5002	Q00535
ICAM1	2824	5356	P05362
SULT4A1	1392	5174	Q9BR01
RNPEP	3468	5350	Q9H4A4
EFHD2	1190	5964	Q96C19
RAE1	2695	5372	P78406
LASP1	2215	7381	Q14847
ATP5F1C	883	4924	P36542
ATG4B	2451	5825	Q9Y4P1
PITPNA	1900	5421	Q00169
PPP2R2C	2659	6567	Q9Y2T4-2
AK3	1210	4217	Q9UIJ7
MAGI1	2691	3782	Q96QZ7-2
AK1	1205	6959	Q5T9B7
PITPNM1	2973	3978	O00562-2
ATL2	2316	7062	Q8NHH9-2
EIF3M	2635	7199	Q7L2H7
SMS	2063	5426	P52788
CCDC6	2391	4185	Q16204
NUMBL	2904	5034	Q9Y6R0
ASPA	2647	5846	P45381
PPIB	1728	7296	P23284
EPB41	2045	4602	A0A2R8YD30
IRGQ	2164	5627	Q8WZA9
CACNG8	3180	9081	A0A1X7SBR8
RUNDC3A	2771	7886	Q59EK9-2
C1orf198	2907	4879	Q9H425
SPATA20	2885	3942	Q8TB22-2
PSMA7	2300	5707	O14818
RAB5A	1932	7177	P20339
ATL3	2638	5244	Q6DD88
CAMK1	2360	4770	Q14012
CORO1C	2022	4516	Q9ULV4-2
ITSN2	1896	3802	A0A087WVF7
TIMM44	1903	3691	O43615
CASK	2564	4166	Q5JS79
SUOX	2861	5624	P51687
ETFB	1656	5738	P38117
PAFAH1B2	1631	9040	P68402
EPHB6	2731	5435	A0A0G2JNH7
RPL7	1525	6181	P18124
UCHL5	2397	4930	Q5LJA5
ADAP1	1447	4494	O75689
COL6A1	3285	4456	A0A087X0S5
SPECC1	2964	3762	Q5M775
YES1	1911	4033	J3QRU1
IVD	2406	5374	A0A0A0MT83
LAMA5	4735	4919	O15230
NDUFA8	1688	7411	P51970
EIF5A	1713	12587	I3L397
ACTBL2	354	8265	Q562R1
TIPRL	2932	5923	O75663
SNTB1	2746	4023	Q13884
FERMT2	2303	3455	Q96AC1-3
CNTFR	1981	10940	P26992
SLC9A1	2653	5695	P19634
PPP3R1	761	9604	F6U1T9
ECI2	2218	5926	A0A0C4DGA2
HCN1	2044	6043	O60741
NCL	1702	4307	P19338
SLC4A8	2167	5228	Q2Y0W8-5
ANXA4	2157	4144	P09525
COQ6	2778	6236	Q9Y2Z9
ATP5ME	1788	14783	P56385
TBC1D4	3589	3536	O60343-2
FRY	2082	3227	A0A2R8Y5V8
STAM	2154	5717	Q92783-2
TAB1	3383	4965	Q15750
SARS2	2234	6889	M0R259
H2AFY	2610	6203	O75367-2
ARHGDIA	1171	8062	P52565
TBC1D15	2113	3466	Q8TC07-2
AKAP10	3511	5216	O43572
PDE4D	3045	5483	Q08499-6
USP24	2786	3214	Q9UPU5
RASGRF1	2238	4669	Q13972-3
PRKRA	2212	7003	O75569
CMPK1	1443	9309	P30085
PEX19	2374	6973	P40855
SLC30A9	2954	5522	Q6PML9
PGLS	2429	6318	O95336
MACROD1	2884	7878	Q9BQ69
AKAP1	3155	3963	Q92667
CRYL1	2093	5234	Q9Y2S2-2
PON2	1408	7510	A0A0J9YXF2
MTDH	2401	5528	Q86UE4
CAD	3281	3796	P27708
SYNM	3330	3946	A0A075B7B1
MYL12A	1397	10900	J3QRS3
PSMD5	2179	4161	Q16401-2
NDUFV3	2748	5992	P56181-2
VAPB	1206	6139	O95292
MLYCD	2697	4658	O95822
EEF1D	2725	5793	P29692-3
SNX1	1898	4173	Q13596-2
TMOD1	2356	5638	P28289
RPS3	1389	4407	P23396
HNRNPR	1942	4387	O43390
CDS2	2206	9250	O95674
GUCY1A2	2414	2677	P33402-2
KIF3A	2120	3470	A0A087X011
PPIF	2337	7818	P30405
PFN1	1627	9908	P07737
EPHX2	3147	4847	P34913
TBRG4	2450	5642	Q969Z0
GIT2	2796	5902	Q14161-5
PFKFB2	2434	3380	O60825-2
ATXN10	1770	4151	Q9UBB4
GYS1	4064	5590	P13807
DNPEP	2858	7058	A0A024R442
PSD	2447	3495	A5PKW4
NDUFA12	1413	7925	Q9UI09
DAGLA	3495	5101	Q9Y4D2
HINT1	1308	11736	P49773
RHOT2	3034	8481	Q8IXI1
TPM4	1128	5045	P67936
PDP1	2990	5930	Q9P0J1-2
MT-ND5	2594	10906	P03915
FAM131B	2403	7190	Q86XD5-3
PALM2	1847	4572	Q8IXS6-2
LGALS3BP	2687	6237	Q08380
SYNCRIP	1791	3929	O60506-2
RAP1B	1100	6636	P61224
MBLAC2	1852	6104	Q68D91
PRKCD	2766	4674	Q05655
SLC30A3	1973	10983	Q99726
CAPG	2190	5595	P40121
LMBRD2	2908	7979	Q68DH5
SPIRE1	2965	4049	Q08AE8-2
MFGE8	4236	6304	Q08431
MAPRE1	2195	6241	Q15691
ABCF3	3094	5091	Q9NUQ8
ADCY2	2118	3525	Q08462
ENPP6	2011	4721	Q6UWR7
AKR1C3	2505	5538	A0A0A0MSS8
ASRGL1	2608	10272	Q7L266
TCP11L1	2304	4267	Q9NUJ3
CAMK1D	1572	6426	Q8IU85-2
ZYG11B	3234	6307	Q9C0D3
PRKACA	1405	5300	P17612-2
REPS2	2922	5147	Q8NFH8-4
COPS6	2575	7751	E7EM64
GPM6B	2061	11095	Q13491-4
PPA2	2177	6251	Q9H2U2-2
CYLD	2187	3550	Q9NQC7-2
SCG3	2056	5782	Q8WXD2
GUK1	2509	8570	Q16774
RASA2	2764	3750	A0A0A0MSJ9
KIAA1549	2808	5920	Q9HCM3-2
CTPS1	2330	4377	P17812
ACSL1	2468	3919	E7EPM6
SLC32A1	2049	6608	Q9H598
LTN1	3003	3785	O94822-3
SPG7	2984	4256	A0A2R8YFW4
DKK3	1922	6793	F6SYF8
CLCN6	2998	3765	P51797
IMPA1	1884	5760	P29218
LAMA2	3380	3807	P24043
STUB1	2542	4564	Q9UNE7
DAG1	2530	6699	Q14118
ACSF3	2243	5283	Q4G176
TINAGL1	3916	6202	Q9GZM7
DDAH2	2002	5906	O95865
EEF1B2	1684	6791	P24534
AKAP5	2752	6855	P24588
VPS4B	2262	5721	O75351
PDPR	3115	4281	A8MT40
RAB35	1351	8761	Q15286
TPD52	1471	7795	P55327-4
SNCB	2797	12530	Q16143
STOM	1957	7402	P27105
TAOK2	3093	4537	Q9UL54-2
LIPE	2743	4391	Q05469
COL1A2	3356	7205	A0A087WTA8
LNPK	2158	6674	Q9C0E8-2
ASS1	2571	5781	P00966
GNAO1	279	15519	A0A1W2PP87
STX6	3074	7740	O43752
ALDH18A1	2448	4389	P54886
FXR2	4219	8083	P51116
TMEM43	2859	7650	Q9BTV4
GTPBP1	3251	6487	O00178
MOG	787	8068	C9JTE0
ARFGAP2	2534	5186	Q8N6H7
PACSIN2	2329	4785	Q9UNF0-2
CD99L2	2661	12438	Q8TCZ2-3
GNAL	1929	9204	P38405-2
BPHL	2308	6525	Q86WA6-2
PPP2R2D	2336	6532	Q66LE6
IQSEC3	2966	5683	A0A0G2JLG2
ACSBG1	2107	3481	Q96GR2
ACADM	2516	6036	Q5T4U5
RPS6KA3	2476	1928	B1AXG1
CHORDC1	2774	7635	Q9UHD1
HECTD3	3535	3446	Q5T447
PTPN9	2175	4286	P43378
RIN1	4244	7127	Q13671
HECTD1	2788	3569	Q9ULT8
EXOC8	2567	2358	Q8IYI6
ASPH	2790	4533	Q12797-10
MAP2K6	2545	4925	P52564
RTRAF	1953	6846	Q9Y224
FAM120A	2926	3794	Q9NZB2-6
ROGDI	1876	5736	Q9GZN7
MAPK8	1611	4648	P45983-2
PEA15	1212	11072	Q15121
RPL6	1156	5213	Q02878
DNAJA3	2398	6371	Q96EY1
PPM1F	4179	6410	P49593
PLEKHA6	2883	3759	A0A1B0GUN5
PSMB5	2449	7334	P28074
PFAS	3337	4686	O15067
ARFIP2	4229	6733	A0A087X1E4
EHD2	2438	3670	Q9NZN4
CHID1	2924	5240	Q9BWS9
GPD1L	2126	4828	Q8N335
PRKAR1B	2486	5803	P31321
NRBP1	1837	5994	Q9UHY1
C16orf58	2738	8252	H3BSM7
CA4	1993	7857	P22748
PTGR1	2579	6056	Q14914
HBS1L	3261	5098	Q9Y450
GRM1	2532	3779	Q13255
ARPC4-TTLL3	2591	8793	F8WCF6
RAB18	1858	6354	Q9NP72
PLD3	2923	6140	Q8IV08
C2CD2	4114	13380	Q9Y426
FKBP8	2897	7550	Q14318-2
GABRG2	2568	7150	A0A1W2PR49
TST	2857	6248	Q16762
COPS5	2170	6356	Q92905
TRMT10C	2275	4889	Q7L0Y3
ISOC2	1905	12439	Q96AB3-2
MAP3K5	3250	4539	Q99683
HECW1	2892	4465	Q76N89-2
ADAR	3309	5324	P55265-4
APOA1	2578	5397	P02647
KPNA3	2667	7019	O00505
ETHE1	2744	9591	M0QXB5
PSMA1	2373	5365	P25786-2
MLC1	2080	10125	Q15049
MPP7	3193	4854	Q5T2T1
AQP4	1084	14812	P55087
GPX1	1988	8543	A0A087WUQ6
SCIN	2769	5146	Q9Y6U3
NAPEPLD	2626	5303	Q6IQ20
AGTPBP1	2369	3116	J3KNS1
ATP1B3	2421	7293	P54709
KCNA1	2229	7535	Q09470
PGRMC2	2204	9417	O15173-2
WASHC2C	3020	4547	A0A096LPC5
ATP6V1F	1866	10539	Q16864-2
EXOG	2367	7255	Q9Y2C4
ZC3HAV1	3846	5288	Q7Z2W4
MTHFD1L	2609	3734	Q6UB35
TLDC1	2915	9135	Q6P9B6
TRAPPC8	3259	4625	Q9Y2L5
SQOR	3207	4932	Q9Y6N5
IGBP1	2446	6640	P78318
SLC25A27	2852	5295	O95847
PLP1	471	8936	P60201
CSRP1	1826	11779	E9PND2
UBAP2L	2837	4613	F8W726
DTX3	2772	6586	Q8N9I9-2
PPP1R1B	3336	9764	Q9UD71
PPIA	1484	12694	P62937-2
RIMS3	2889	7378	Q9UJD0
SYNRG	3412	4104	Q9UMZ2-3
VPS29	1488	8681	Q9UBQ0
PNPO	2589	10094	Q9NVS9
SLC25A24	2383	4509	Q6NUK1
HDAC11	2674	6284	Q96DB2
GLS2	2888	4790	Q9UI32
FKBP1A	2382	14214	P62942
PNP	3211	6501	P00491
DDHD2	2969	4064	O94830
BAIAP3	3125	3545	O94812-7
EIF4B	3023	5971	E7EX17
MPDZ	2492	3150	O75970-2
BSCL2	2636	9012	J3KQ12
ITGA7	3641	4621	J3KNV4
SLC9A6	2288	11105	A0A0D9SGH0
SRPK2	2628	7569	P78362-2
KIF1BP	2787	4656	A0A1B0GUA3
HLA-A	3408	8032	A0A1W2PS24
GK	2163	4284	P32189-1
WASF3	2831	7554	Q9UPY6
SHISA7	3184	5281	A6NL88
ARMC1	2678	8495	Q9NVT9
NANS	3071	9307	Q9NR45
APLP1	2315	6416	B7Z4G8
SUPV3L1	2606	5903	Q8IYB8
EIF3E	2905	5476	P60228
REPS1	2673	4802	Q96D71-3
RALBP1	2655	6977	Q15311
ENTPD2	3127	7735	Q9Y5L3
FUK	3179	6223	Q8N0W3-2
GLIPR2	2599	11106	Q9H4G4
RANBP1	2418	10367	P43487-2
ERLIN2	1998	5399	E5RHW4
NLRX1	2641	4949	Q86UT6
CLYBL	3853	8735	Q8N0X4
RPS5	2442	9055	M0R0F0
GABRB3	2247	6704	A0A1B0GVW3
PLPBP	2680	7776	O94903
SNAP47	3015	5241	A0A087X0B7
RHOC	1869	10078	Q5JR08
TIMM50	2967	8186	Q3ZCQ8
MOGS	2497	4592	Q13724-2
GLO1	1680	7787	Q04760
CYB5B	1648	11213	J3KNF8
HTRA2	3126	6926	O43464
MDH1	1720	13169	C9JRL4
MAP6D1	3069	10826	Q9H9H5
PRPF19	2242	5678	Q9UMS4
RMND1	2903	6396	A0A2R8Y4J4
VAMP2	650	21193	F8WCA0
RPL5	1782	6340	P46777
P2RX7	3070	7940	Q99572-8
DGKI	3092	5459	E7EM72
GCDH	2991	7508	Q92947
ABI1	2181	6949	A0A0A0MRT6
RAB11A	1836	7129	H3BSC1
EIF2AK2	2039	4384	P19525
IFIT1	3598	6111	P09914-2
NRXN2	2827	4109	G5E9G7
RHOB	2183	9758	P62745
S100B	903	30733	P04271
GSTT2B	3600	9829	Q6ICJ4
HP1BP3	1527	3729	Q5SSJ5
QKI	2933	8235	Q96PU8-3
PA2G4	3072	5026	Q9UQ80
MPP5	3103	4279	Q8N3R9-2
GBF1	2985	3185	Q92538-2
CPNE9	2381	5504	Q8IYJ1
NAP1L1	2758	12548	F8W543
EPHB2	3294	4093	P29323-2
RAD23B	2003	7040	P54727
UBA5	2728	7276	Q9GZZ9
UBR3	2855	3571	Q6ZT12
CLUH	3698	4464	K7EIG1
MX1	3638	7241	P20591
GPM6A	1613	10593	P51674
NDUFB4	1439	9693	O95168
CLPTM1	2708	5765	O96005
CDC37	2278	5896	Q16543
CNTNAP5	3837	3967	Q8WYK1
APBA2	2868	5787	Q99767-2
CTSB	2417	9663	P07858
NME1	1132	10058	P15531-2
NRAS	2799	11347	P01111
RAB39B	2133	6200	Q96DA2
BCKDHB	2749	8258	P21953
PLXND1	2559	3977	Q9Y4D7
GMFB	2518	10214	P60983
RALA	1740	7915	P11233
KRAS	2372	9205	P01116-2
GAA	3501	6375	P10253
HACD3	1992	9036	Q9P035
CLSTN1	3269	3752	O94985-2
LMAN2	2909	7583	Q12907
VPS33A	2469	3687	Q96AX1
OLFM1	2057	5997	Q99784
COX4I1	1071	8170	P13073
PEPD	3339	5872	P12955
PLXNA3	1936	5524	P51805
EIPR1	2814	7597	A8MUM1
GBE1	3174	4443	Q04446
SRI	1356	7219	P30626
CISD1	926	16406	Q9NZ45
SAR1A	2811	10574	Q9NR31
ITGB8	2520	5036	P26012-2
COX5A	1469	12084	P20674
SCARB2	2142	6705	A0A1W2PQB7
HDGF	2927	7737	P51858
TTC1	2461	8298	Q99614
TAGLN	3321	6319	Q01995
DDX19B	2458	5184	Q9UMR2
NLN	3097	4603	Q9BYT8
TUBGCP2	3811	4678	Q9BSJ2-4
MON2	2268	3804	A0A286YFF8
PITHD1	1977	7185	Q9GZP4
CPEB3	2833	7107	Q8NE35-2
BPNT1	3406	7943	O95861-2
VPS28	3116	7316	Q9UK41
MCU	2134	7462	Q8NE86-3
GIPC1	2839	8738	O14908
AKR1C2	2480	7394	P52895
COASY	2103	6715	Q13057-2
DNAJB4	2094	6477	Q9UDY4
FAM98B	3073	7685	Q52LJ0-2
SRR	2801	7975	Q9GZT4
FN3K	2454	6579	Q9H479
LNPEP	2893	4866	Q9UIQ6
MTFR1L	2688	9626	Q9H019-3
ADCY5	2302	5290	O95622
COMMD9	3210	9888	Q9P000
RAB3B	1396	7618	P20337
WASHC4	1862	4315	A0A087X256
UHRF1BP1L	3041	4811	A0JNW5
SH2D5	3371	7654	Q6ZV89
C16orf70	2392	7271	Q9BSU1
AKT3	2950	5427	Q9Y243
ARMC8	3382	4300	Q8IUR7
EIF3I	2896	5826	Q13347
LIN7A	1764	7197	O14910
F3	2445	9804	P13726
SLC25A18	2387	7181	Q9H1K4
SLC6A7	2952	6872	Q99884
FUBP1	3087	5631	E9PEB5
CAVIN1	3419	7714	Q6NZI2
LGI3	2972	5505	Q8N145
PRPS2	2835	7044	P11908-2
CALB2	2624	6201	P22676
HSPE1-MOB4	1337	7497	S4R3N1
PIP5K1A	3232	6373	Q99755-2
SEL1L	3446	8055	Q9UBV2
IST1	2460	7311	P53990-4
LUZP1	3405	5256	Q86V48-2
SEC22B	2058	12741	O75396
PPP1R3F	3130	7347	Q6ZSY5
RAB12	2525	6739	Q6IQ22
TGM2	3813	4296	P21980
SRC	2251	4442	P12931-2
TTBK1	4570	6687	Q5TCY1
APEH	2254	5151	C9JIF9
ITGA2	3308	4393	P17301
IGSF9B	3042	6090	Q9UPX0-2
HARS	2776	5746	P12081-4
MTSS1L	2821	7223	A0A087WXN9
TARDBP	3032	6751	Q13148
RPL7A	2095	6325	P62424
ARL3	1867	9714	P36405
RPS3A	2074	5967	P61247
STX16-NPEPL1	2976	9492	H3BU86
COL1A1	3176	7145	P02452
ELAVL2	3325	7106	A0A0A0MRX1
HNRNPDL	2384	8754	O14979-2
TSFM	2937	7511	P43897
TFRC	2886	4948	P02786
TOLLIP	1995	6694	Q9H0E2
PPOX	2737	6194	P50336
LPP	3707	9943	A0A087WZF1
[truncated: 3,047 more rows]

## Sheet: AD only
Gene name	Protein Group	Protein ID	Accession
TINAGL1	3916	6202	Q9GZM7
SCIN	2769	5146	Q9Y6U3
ITGA6	4569	5317	P23229-2
CD163	3945	4860	F5GZZ9
COL18A1	5107	6732	P39060-1
CHI3L1	6378	11923	P36222
VWA5A	4923	8526	O00534
PHYHD1	5445	9367	Q5SRE7
SAMHD1	5046	9576	A0A2R8YCS7
MDK	4855	13483	E9PLM6
SUN2	5439	13992	Q9UH99-2
PALM3	7552	10380	A6NDB9
BBOX1	4724	9000	O75936
AASS	5851	9724	Q9UDR5
CES1	6004	9921	P23141-3
PHLPP1	6693	11707	O60346
UBE4B	6354	9323	O95155-2
GMPR	5294	16172	P36959
CHRM3	8519	16714	P20309
GPT2	5116	11447	Q8TD30
ZER1	6746	9019	Q7Z7L7
ERBB4	5436	10678	A0A0A0MSE1
LSM14B	5241	14891	Q9BX40-2
ADSL	5388	11961	A0A1B0GTJ7
S1PR5	5205	15974	Q9H228
CLCC1	5687	10407	Q96S66
EFEMP1	7347	12100	Q12805-2
DHRS4	5250	15040	Q9BTZ2
SLC27A2	6934	15578	O14975-2
GPT	8763	15707	P24298
SERPINH1	6794	15321	P50454
CYP27A1	5349	8368	Q02318
FERMT3	6751	10747	Q86UX7-2
LUC7L3	5621	14123	J3KPP4
CA8	8839	16425	P35219
NEK9	7642	14533	Q8TD19
STARD7	8108	13095	Q9NQZ5
PLCB3	7556	14382	Q01970-2
SURF1	6379	13321	Q15526
NACAD	6984	14158	O15069
MPZ	6152	13364	P25189-2
PDZD11	6026	14940	Q5EBL8-2
PDCD4	6702	13624	Q53EL6-2
AKR7A3	5315	15784	O95154
SPECC1L	7104	15739	C9J8U1
ABCC4	6525	13955	O15439-2
PHKA1	5111	11715	A6NIT2
PPP4R4	6665	10597	Q6NUP7
SPON1	7850	15347	Q9HCB6
HMGCL	8520	17022	P35914
DENND5B	5644	10081	G3V1S3
CRLF3	8444	26555	Q8IUI8-2
FAM129B	6235	15014	Q96TA1-2
MICAL1	7785	15391	Q8TDZ2-2
MZT2B	6359	16131	B8ZZ87
C1QB	5403	19587	A0A0A0MSV6
RSL1D1	6391	11632	J3QSV6
IDNK	7687	30916	Q5T6J7
APBB1IP	7598	19720	Q7Z5R6
YTHDF3	8128	20325	A0A024R7W5
CD109	7593	15888	Q6YHK3-4
S100A10	7095	21127	P60903
SLC6A15	6583	17789	Q9H2J7
GATB	7538	12254	O75879
SNRPA	5901	12135	P09012
HLA-DRB1	7867	18135	Q9GIY3
SMOC1	6247	13708	Q9H4F8-2
SLC7A2	6113	15997	P52569-2
CPSF7	6970	14918	F5H669
CHM	6582	17127	P24386
COL6A2	5961	9816	P12110
KCTD2	9235	17826	Q14681
ALG5	7144	18194	Q9Y673-2
SSH1	9594	17450	Q8WYL5
HOOK3	7823	17872	H0YDM4
TGFBI	7892	18436	Q15582
PECAM1	9215	19186	P16284-2
RBM25	5765	17299	P49756
LPCAT2	5967	13803	Q7L5N7
NF2	6081	10381	P35240-2
P4HA1	6892	17589	P13674-2
FGD4	6728	12114	B7Z493
OSGEP	8403	21136	Q9NPF4
PIP5K1B	8028	19922	O14986-2
DENND1A	6521	15603	Q8TEH3-7
OXSM	6018	17814	Q9NWU1-2
VASN	8418	19592	Q6EMK4
TMEM126B	8870	21271	Q8IUX1-4
ORMDL1	6293	22533	Q9P0S3
TOMM5	5068	17008	Q8N4H5
GLMN	6571	16664	Q92990
FOLR2	6942	17644	P14207
PIP5KL1	7809	23181	Q5T9C9
CCDC127	6603	15834	Q96BQ5
PDCD10	5720	15029	Q9BUL8
OGN	7671	17447	P20774
KCNN3	6971	16169	A0A087WYJ0
COG3	7539	13600	Q96JB2
PALLD	5134	12033	Q8WX93-2
ASCC3	7743	16176	Q8N3C0
SELENOM	6817	23606	A0A087WWF1
ARHGEF17	6369	14222	Q96PE2
GPC5	6988	17649	P78333
PPAT	8193	19358	Q06203
PDZRN3	7348	13953	Q9UPQ7
UBTD2	7672	17752	Q8WUN7
ALDH16A1	7650	21344	Q8IZ83-3
LGALS9C	7921	21925	J3KSY2
BRINP2	7854	20267	Q9C0B6
SMAD1	8155	21007	Q15797
ARHGAP17	7324	15184	Q68EM7-2
PHYKPL	8456	19648	Q8IUZ5
PCNA	8192	19342	P12004
ACAD10	6083	15926	Q6JQN1-5
UBFD1	5537	14919	H3BRL3
UBR2	5352	15081	Q8IWV8-4
MTUS2	5676	17510	J3KQA9
FAM136A	6257	13300	Q96C01
SAA2-SAA4	8522	22410	A0A096LPE2
THBS1	7756	20240	P07996-2
CARD19	9268	20107	Q96LW7-2
RABGGTB	8527	31378	Q5T4U8
TRAF6	9766	19732	Q9Y4K3
RETREG1	9440	20818	Q9H6L5-2
SFRP1	8154	20191	Q8N474
MAPK8IP1	9189	18234	E9PBB9
MOBP	6446	17861	Q13875-4
S1PR1	6973	19800	P21453
LONP2	7160	18384	Q86WA8
PTPRM	7087	17692	E7EPS8
SLC25A26	9779	30870	Q70HW3-2
PLIN4	9167	20353	A0A0J9YXN7
TMED5	8454	15611	Q9Y3A6
JPH4	10590	20322	A0A087WWT0
LYST	5427	15342	Q99698
ISG15	7683	23176	A0A096LNZ9
KCNN2	7424	17264	Q9H2S1
UBE2G1	9768	21528	P62253
ANKFY1	9248	31141	I3L1Z9
HLA-DPA1	9199	24954	A0A140T8Z9
FAM129A	8486	18030	Q9BZQ8
NAA38	9266	18779	Q9BRA0
RAB34	9216	20483	C9JBG0
ATP11A	8433	15959	E9PEJ6
RHBDL3	8876	31287	A4FU16
PYCARD	7676	19367	Q9ULZ3-2
FADD	7180	17673	Q13158
OS9	7200	13412	Q13438
PLCB4	6402	17364	Q15147-2
THTPA	8332	24794	Q9BU02
HTR2A	7836	20904	P28223-2
PTPN4	6935	18105	P29074
LPIN1	7159	18498	Q14693-2
NECAB3	8174	22826	Q96P71-2
RAB28	9244	25588	P51157
PRPF40A	9043	19270	O75400-3
CSTF2	8371	21168	E7EWR4
SF3A1	5853	16126	Q15459
UAP1L1	9548	17748	Q3KQV9
LSM4	7425	19413	Q9Y4Z0
SLC38A3	7891	18152	Q99624
MRPL27	9280	31356	D6RAN8
COL25A1	6926	23523	A0A087X1E1
LRFN3	7361	22642	Q9BTN0
NARFL	8127	18431	Q9H6Q4-3
HACD2	6138	16754	Q6Y1H2
ITIH4	7335	19988	B7ZKJ8
AGA	12105	31892	P20933
SPOCK3	8494	23748	A0A0A0MTJ2
IKBKB	7851	15623	O14920-2
SENP8	8195	20023	Q96LD8
ALG11	5795	19403	Q2TAA5
S100A8	6627	22636	P05109
GIMAP4	8177	23506	G5E9W9
HYPK	8503	31144	Q9NX55
BLOC1S1	7546	18169	P78537
PAK4	10062	19896	O96013-2
TMEM231	7928	31167	H3BTN6
PEX10	5181	23310	D6RBB0
GDPD5	10387	23829	Q8WTR4-2
PCBD2	9271	21786	H0YA52
HIKESHI	8504	31198	E9PPG8
FAM114A1	9243	23590	Q8IWE2-2
CTSZ	8528	31483	Q9UBR2
TPMT	9274	22719	P51580
STARD5	8530	31606	Q9NSY2
ATXN7L3B	9781	31349	Q96GX2
MT1E	5810	21687	P04732
CDC23	8323	19747	Q9UJX2-3
DNAJC8	7378	20762	O75937
ZFAND2B	8473	32060	B4DEN4
VMA21	10395	31554	Q3ZAQ7
CNPY4	9279	31077	A0A0J9YYJ0
PXN	9170	23760	A0A1B0GTU4
TMEM50A	7690	31844	O95807
NGB	7896	21633	Q9NPG2
FAM219A	10288	22721	A0A0A0MRW2
DEPTOR	8130	22090	Q8TB45
PIPOX	9611	27879	Q9P0Z9
TM7SF2	8460	26653	E9PLS9
FBXW11	8290	24099	Q9UKB1-2
QPCTL	9237	20183	K7EQG1
MEA1	7925	24417	Q16626
PIK3CD	6001	23062	F8W9P4
TMUB2	7659	26438	Q71RG4-2
RABAC1	11146	32051	M0R1H9
NCBP2-AS2	5915	19583	Q69YL0
HLA-DPB1	7922	22592	A0A140T9T6
FMC1	7663	31258	Q96HJ9
UAP1	7852	18502	Q16222-2
ATG14	9208	30500	Q6ZNE5-2
ST7	7908	32195	B7Z4L1
BLOC1S6	8797	27102	H3BST1
LGMN	8112	24708	Q99538-2
NDUFC1	8203	31380	O43677
TBC1D10A	7577	18554	B5MD46
DNAJB14	9771	23478	Q8TBM8-2
ARFGAP3	8764	20563	Q9NP61-2
C1orf50	9277	24238	Q9BV19
SNX11	10183	26911	Q9Y5W9-2
MGARP	11158	37443	Q8TDB4
OVCA2	8459	22823	Q8WZ82
EMILIN1	7147	22693	Q9Y6C2
PEG10	10174	21046	A0A087WUL4
MRPL55	8337	20552	Q7Z7F7-2
CYBA	9272	22160	P13498
CYB561	9291	37705	F5H757
TPRKB	8819	25623	Q9Y3C4-3
EIF4ENIF1	9286	32632	B1AKL4
ELP6	10397	31859	Q0PNE2-2
PHAX	9287	33641	Q9H814
TSPO	9273	22461	P30536
SLC25A15	9247	30066	Q9Y619
SMIM13	7699	37608	P0DJ93
RGS19	8863	36508	P49795
TRMT1	9792	37687	K7EQQ8
ISLR	7700	38102	O14498
MIEF2	10363	34459	Q96C03-3
ANKRD46	8878	31635	E5RHV2
MTIF3	7931	31996	Q9H2K0
DPH2	9747	37757	E9PLL2
DMAC1	9261	37911	Q96GE9-2

## Sheet: Control only
Gene name	Protein Group	Protein ID	Accession
APOB	2198	3206	P04114
IGHM	3747	5570	A0A1B0GUU9
LAMA2	3380	3807	P24043
UBA2	4316	7778	Q9UBT2
IGHA2	5705	10383	A0A0G2JMB2
AOC3	4917	9193	Q16853
TP53BP1	4979	6137	Q12888-2
LZTS1	4451	6651	Q9Y250
PPIP5K1	6900	7917	B7WPL9
NOP56	4847	8951	O00567
TOP2B	3498	7941	Q02880-2
SEH1L	5966	11852	Q96EE3-1
LMNB1	4489	9295	E9PBF6
HNRNPUL1	4912	9069	Q9BUJ2-2
SMAD4	5216	14055	K7EIU8
ARMCX2	6623	13029	Q7L311
C1QL3	5536	14460	Q5VWW1
DDX42	6365	11873	A0A0A0MSJ0
PDE8A	5661	12394	O60658-2
NID1	5500	10043	P14543-2
FLRT2	5949	9264	O43155
DDHD1	4622	11834	Q8NEL9-2
OSBPL3	7373	15575	Q9H4L5
ANP32E	5534	15915	Q9BTT0
GEMIN5	6676	11674	Q8TEQ6
RNF7	7678	21582	Q9UBF6
LRP4	6703	13845	O75096
EFL1	6701	12552	Q7Z2Z2-2
VARS2	6895	11899	A0A0A0MTG1
ATE1	6795	15547	B4DK25
PNPLA7	7252	11833	Q6ZV29-4
MAGED4	7755	15535	Q96JG8-4
SART3	5356	13067	F8VV04
KBTBD3	6763	14970	G3V161
MKL1	6259	16015	A0A087WU73
NAT6	7643	15424	Q93015-2
ELP2	6134	13297	Q6IA86-2
PDZD2	5047	15313	O15018
COG6	4641	8014	Q9Y2V7
SUGP2	7772	13119	M0R2Z9
PIK3C2A	5844	15566	O00443
CFH	7131	11270	P08603
FRMPD4	6704	17677	A0A087WYX8
MRPL41	5903	14954	Q8IXM3
UNC5C	4842	17800	A0A087X152
SHROOM2	5510	14957	Q13796
TRAF2	7357	12345	Q12933-2
CUL7	6880	12252	Q14999-2
RANBP3	8173	18761	B7Z7F3
TNFRSF21	6370	15333	O75509
ACAP3	9724	20139	Q96P50-1
MAP3K10	6255	11617	Q02779
ZNF365	6983	13349	Q70YC5-4
TMEM63B	6242	18372	H3BLW6
FLCN	6560	11927	Q8NFG4
MSI2	7349	15977	B4DHE8
NUP155	6334	11731	E9PF10
MAEA	5691	18132	E7ESC7
GRM8	7527	16711	O00222-2
FHL2	8521	19980	A0A0A0MSG2
SLC7A10	10384	19011	Q9NS82
MYO9B	7732	20659	M0R0P8
RABL2A	6447	18783	Q9UBK7-2
LRRTM3	7117	17704	Q86VH5-2
AMOT	8417	15543	A6NP16
GARNL3	6214	17813	Q5VVW2-5
JCAD	5877	13560	Q9P266
SELENOI	8847	26921	A0A087WW58
ZFR	6449	20310	Q96KR1
GON7	8199	21984	Q9BXV9
ZDHHC20	7766	20737	B4DRN8
SPRED2	7403	19861	Q7Z698
PLG	5438	12063	P00747
TMEM38A	9721	18774	Q9H6F2
RPRD1A	7853	19214	A0A0C4DGQ6
BNIP3L	5548	18418	O60238-2
GOLGA4	6367	9045	H0Y6I0
DHX36	7299	16161	Q9H2U1-3
CNTN5	9137	20233	A0A087WTT8
DHX29	5746	14081	A0A087WYN9
NDUFAF1	7285	17943	Q9Y375
SLC24A4	8182	26608	H0YCX3
STAU2	7799	12359	A0A0A0MTC4
TMCC2	8152	14964	A0A0C4DFR1
NSMF	7350	18496	Q6X4W1-2
HMGCLL1	6605	18432	Q8TB92-2
FAM221A	8404	22662	A4D161-2
LMTK2	5702	19798	Q8IWU2
NUP214	7806	15188	A0A0A0MSW3
ORMDL3	6450	22511	Q8N138-4
MTR	7526	13401	Q99707
PTMS	7688	31177	P20962
AATK	6358	15840	H7C175
CTSH	8867	19567	A0A087X0D5
WDR45B	8813	22514	Q5MNZ6
THRAP3	5274	20943	Q9Y2W1
NME7	8049	18335	Q9Y5B8-2
LURAP1	9217	20537	Q96LR2
GAS2L1	9236	20112	A0A5E8
CCDC124	8420	23325	Q96CT7
CPTP	7626	19805	Q5TA50
ASIC2	10286	20108	Q16515-2
GJC2	9780	31011	Q5T442
ACVR1B	7181	19768	P36896-4
TRA2B	8487	19882	P62995-3
TMEM94	9725	20728	J3QSG7
TRAPPC2	5610	18344	P0DI81-3
SLC35F3	10344	27162	Q8IY50-2
BTF3L4	7897	23196	Q96K17
BBS9	8736	17740	Q3SYG4-2
NASP	8269	21409	Q5T624
STRIP2	7201	16964	Q9ULQ0-2
SSH3	8810	19895	Q8TE77-3
CELF1	7613	22041	G5EA30
MRPL14	7427	31608	Q6P1L8
TRIM26	6909	19710	Q12899
TTC9C	8488	19885	Q8N5M4
PARP4	7049	17246	Q9UKK3
MDGA2	5160	17568	Q7Z553-3
SIAE	8490	21000	Q9HAT2-2
FAM234B	6153	17499	A2RU67
TP53I11	6612	31390	E9PIK4
IPO13	7558	17537	O94829
MRS2	8357	17924	Q9HD23
IGHV3OR16-9	6556	29209	A0A0B4J2B5
IER3IP1	8879	31730	A0A1W2PNR9
PEX1	6747	15719	A0A0C4DG33
GAREM1	9164	17973	Q9H706-2
SNX8	8489	20602	Q9Y5X2
SMG1	3941	16646	J3KRA9
LDAH	5715	23042	B5MDU6
PRICKLE1	10243	20535	Q96MT3
DBNDD1	8846	25155	H3BLZ2
LRRC4C	7359	19869	Q9HCJ2
ENPP5	9255	35741	Q9UJA9
PCDH8	7835	18543	O95206-2
KIF9	4074	20052	Q9HAQ2
CA10	8493	23464	I3L375
CUL9	6087	17403	E9PEZ1
RWDD1	7893	20145	E5RGQ3
TMEM165	8848	27665	Q9HC07
CACNG7	7777	29920	P62955
RBM12	5570	20195	Q9NTZ6
TGOLN2	7929	31300	O43493-2
ELOVL1	8851	31174	Q9BW60-2
UBAP1	10207	20268	Q9NZ09-2
SCAP	9598	23654	Q12770-3
SST	6801	22688	P61278
TSPAN33	10391	31286	Q86UF1
PAK6	5847	17833	Q9NQU5-2
ATG4C	7377	20337	Q96DT6
GPR37	8842	20560	O15354
FAXC	8502	29717	Q5TGI0
LRFN4	9218	22140	E7ENX6
MET	10301	29208	P08581-2
PHLPP2	11863	24269	H3BMS5
VEZT	7869	20366	F2Z3A6
DYNC2H1	7712	23725	Q8NCM8-2
NUDT14	11138	31035	O95848
KCNJ4	10396	31747	P48050
RBM39	11931	20979	A0A0U1RQH7
CISD3	7182	20772	P0C7P0
REEP6	8205	31839	Q96HR9-2
KCNMB4	9544	31038	Q86W47
CDH7	8131	23544	F5H5X9
KCNT1	8035	23660	A0A0D9SEY3
NTNG1	7190	30635	Q9Y2I2-6
DENND6B	7205	24178	Q8NEG7
DNASE1L1	10368	36306	A6QRJ0
ADGRA1	9629	20348	Q86SQ6-1
TAPBP	10346	27634	A0A0A0MSV9
YTHDF2	8461	24793	Q9Y5A9-2
TERF2IP	7873	24851	Q9NYB0
BOLA3	8820	25990	Q53S33
CACHD1	8840	16994	Q5VU97
C3orf58	9180	27375	Q8NDZ4
TPGS1	8116	28044	Q6ZTW0-2
TIMM8B	9783	32119	Q9Y5J9
HDDC3	8877	31577	H0YNP9
AES	8204	31688	K7ELE3
SLC2A11	9666	25268	Q9BYW1-3
KIAA1324	7600	27476	E9PB18
TSC22D3	9100	25987	E7EWD5
TMEM88B	11159	37472	A6NKF7
N6AMT1	8881	33638	Q9Y5N5-2
PODXL	7630	23870	O00592-2
PODXL2	11144	31926	Q9NZ53-2
TMEM192	9282	31561	Q8IY95-2
FZD3	9228	32771	Q9NPG1
TFE3	9987	18180	P19532
FAM8A1	8496	25419	Q9UBU6
ZDHHC4	8886	37563	Q9NPG8
RING1	10365	37565	Q06587-2
BICD1	8349	25625	A8MVZ6
IGKV3D-20	8477	37432	A0A0C4DH25
CNIH3	8804	38174	Q8TBE1
CHCHD2P9	8535	37977	Q5T1J5
FAM185A	9744	33506	Q8N0U4
ARL6IP4	10031	34215	A0A0C4DG62
YIPF6	9293	38238	Q96EC8
NPRL2	9205	27577	F2Z2R8
MGST2	9754	37840	Q99735-2
FAM19A2	9292	37954	A0A0C4DGI5

## Sheet: Significant shared proteins
Gene name	p value	log2 (AD/control)
ICAM1	0.000253907	2.75607
GPNMB	0.00167767	1.94926
MACROD1	0.0100913	1.69999
FAH	0.0178144	1.59579
CD99	0.0378247	1.57094
RAB9A	0.00638743	1.50721
CD44	0.0221659	1.47984
PLCD1	0.00423683	1.42323
FGF1	0.0329217	1.38827
ANO6	0.0262985	1.37038
TYMP	0.0214856	1.35695
PMPCA	0.00465476	1.31481
LAMP1	0.0497818	1.28851
EPB41	0.0301732	1.27953
INPPL1	0.023894	1.27576
S100A6	0.0356615	1.24448
S100A11	0.0312117	1.22283
ITPKB	0.0327444	1.20972
SQSTM1	0.000886753	1.19154
BLVRB	0.0200405	1.17023
SCRN2	0.0223023	1.14843
WASF2	0.0462327	1.13478
HOGA1	0.0490746	1.11549
FDX1	0.0025607	1.11315
GUCY1A1	0.0266693	1.08809
UCHL3	0.0220557	1.0497
BDH2	0.015521	1.0369
BTN3A3	0.0355079	1.01744
SNRPD1	0.0222322	1.01736
RABGGTA	0.039305	0.985633
ENTPD2	0.0453642	0.975136
MTM1	0.0326085	0.970245
PGM2	0.000937573	0.963697
NANS	0.00180486	0.951699
PAFAH1B3	0.0214684	0.927742
DPYSL3	0.0093124	0.926638
FABP5	0.00461643	0.894305
CBR4	0.00391526	0.893995
TOMM34	0.0187747	0.88861
NARS2	0.00710759	0.88841
SNRPD2	0.00343994	0.886044
MSN	0.0195394	0.865048
MFSD4A	0.0248908	0.835175
SMS	0.0134072	0.832648
FABP7	0.0120531	0.827848
GSTM3	0.0372578	0.818132
MAOB	0.0200049	0.814782
HTRA1	0.0188794	0.807329
AKR1A1	0.00919251	0.80375
HSD17B8	0.0093732	0.803632
NAP1L1	0.00910532	0.802315
ENOPH1	0.0330096	0.790583
C5orf51	0.0377455	0.79037
PPCS	0.0385429	0.787682
PDLIM5	0.0440069	0.780797
INPP5K	0.033251	0.780149
ADD3	0.0288733	0.777654
ANXA5	0.0316709	0.773941
ARMT1	0.00897777	0.7548
EIF4G1	0.0129332	0.753222
ANP32A	0.0231253	0.752953
CMBL	0.00749275	0.75179
PRDX6	0.0313719	0.75122
TSTD1	0.0161894	0.736306
GMPPA	0.0202975	0.730478
PSAT1	0.00334811	0.730201
IGFBP7	0.0133848	0.729002
REPS1	0.0265558	0.7217
PEA15	0.0172624	0.721488
CAPN2	0.020154	0.712756
SCRN1	0.0243927	0.702658
F3	0.0378076	0.702069
PHGDH	0.00136111	0.696403
PNPO	0.0188242	0.682982
NUDT16	0.0323537	0.672503
EGLN1	0.00736904	0.654179
EIF3L	0.0313584	0.652847
NUDT21	0.0180217	0.648407
REPS2	0.0315698	0.640829
CAPG	0.0244356	0.638135
TXN	0.03734	0.634998
EIF3M	0.0369556	0.629048
RP2	0.0391325	0.627897
UFC1	0.0381278	0.625154
UBE2M	0.0139704	0.617711
MAPK3	0.00173454	0.608301
EIF3A	0.00527562	0.601542
ACSS1	0.0183998	0.600974
GSTM2	0.0228192	0.594586
NPTN	0.0351686	0.594379
AK1	0.0323678	0.589827
COPS5	0.0328816	0.580413
RAB33A	0.00722766	0.577475
SCLY	0.019295	0.575806
CHGA	0.0495145	0.575562
PGAM1	0.0228551	0.573821
IPO7	0.0173616	0.565018
PGLS	0.000935226	0.56428
RAD23A	0.0263863	0.563869
EZR	0.0244601	0.555969
CARHSP1	0.022229	0.554087
MSRA	0.0490608	0.552168
ENPP4	0.0054831	0.549876
CAMKV	0.0150827	0.54685
TTC5	0.0468787	0.542512
ALDH6A1	0.0335664	0.540913
ZYG11B	0.0331734	0.540879
ALAD	0.0345351	0.534574
PREP	0.033424	0.529786
RPS27A	0.00650666	0.527555
MAPK1	0.0335086	0.523928
EIF3E	0.0101688	0.520501
PTPA	0.0281881	0.51417
ENO1	0.0211018	0.510836
ARHGDIB	0.0418688	0.506662
CLPB	0.00956587	0.506194
NAE1	0.0148935	0.505932
CTNNA2	0.00118364	0.499185
KPNA4	0.0232828	0.498197
SRI	0.0130057	0.497591
PRPS1	0.0181582	0.496041
MESD	0.0411409	0.486517
SERPING1	0.0286298	0.484652
MAP4	0.0183706	0.482195
YWHAQ	0.0395163	0.477353
YWHAZ	0.0294099	0.475255
WNK1	0.0188071	0.473797
OSBPL2	0.0223184	0.471442
IPO5	0.0427659	0.469001
CNDP2	0.0447459	0.463707
OLA1	0.0477111	0.461908
NUDC	0.0381555	0.461334
ALDH1L1	0.0278494	0.460714
PTGDS	0.0100128	0.457026
CPT2	0.0134911	0.443994
CSK	0.0453014	0.442814
KCTD8	0.0433711	0.437644
USP14	0.00984836	0.436014
PAFAH1B2	0.0338283	0.435276
TKT	0.00405089	0.433666
MPI	0.00602306	0.433176
DARS2	0.0374741	0.432348
TXNDC5	0.0481193	0.426526
COPS3	0.0252649	0.417587
CORO1B	0.00621425	0.41379
RB1CC1	0.0196977	0.413075
GRPEL1	0.00565131	0.400504
ANKLE2	0.0444769	0.40028
BROX	0.00267696	0.39965
PRDX5	0.00187891	0.399557
ECI2	0.0157909	0.397859
ATP5S	0.00638346	0.393467
PSMD10	0.0144767	0.382968
UBE2O	0.0358038	0.379632
PTP4A2	0.0167954	0.3764
OCRL	0.0260583	0.36981
FAM213B	0.046622	0.367689
SULT4A1	0.047474	0.348824
CDS2	0.0191014	0.348536
MPST	0.0104094	0.347059
LSM12	0.0442098	0.335222
PPT1	0.0231014	0.323829
GNA11	0.0492064	0.32022
SH3BGRL2	0.00350109	0.319946
NEO1	0.0388621	0.318776
GART	0.029269	0.316621
PFN1	0.00196471	0.315415
TRMT112	0.0332278	0.303252
MAPRE1	0.0382047	0.298634
CPE	0.0454176	0.279187
TRAP1	0.0432103	0.270291
STXBP3	0.0310529	0.262306
SHTN1	0.00709767	0.259356
FSCN1	0.0153905	0.251324
HINT1	0.0348063	0.241634
PSMD7	0.0258008	0.235729
GATM	0.038641	0.234433
J3KRJ5	0.0400111	0.211087
STIM1	0.0411922	-0.129254
SLC27A4	0.0457921	-0.145474
ABHD16A	0.0361459	-0.146373
ACO2	0.0346349	-0.151915
SKIV2L	0.0207739	-0.177417
GNG7	0.0440049	-0.186938
GNAZ	0.00448801	-0.214462
PSMD1	0.0296781	-0.216158
CHMP6	0.0192491	-0.220479
BCAP29	0.0445149	-0.228271
OPTN	0.00856358	-0.231382
RHOB	0.0189307	-0.232724
MFN2	0.0299254	-0.2397
PRAF2	0.0448001	-0.252969
HIP1R	0.0361635	-0.254397
HPCAL1	0.0457986	-0.256703
SLC41A3	0.0181622	-0.266658
SLC4A4	0.0440383	-0.268926
DNAJB4	0.0483855	-0.270831
C16orf70	0.0127182	-0.274082
DNM1	0.0391547	-0.276937
COX6B1	0.00069324	-0.277589
MLF2	0.040403	-0.278912
PTPRN2	0.0252835	-0.285334
NDUFA5	0.0464267	-0.285593
LYRM4	0.0358459	-0.292364
CLPTM1	0.0100485	-0.29758
SLC6A17	0.0296803	-0.300053
NDUFB11	0.0443328	-0.306036
NDUFS1	0.0211303	-0.308271
TUSC2	0.0163871	-0.309803
NDUFA8	0.00106611	-0.313938
PPP6C	0.0269316	-0.316389
NDUFB10	0.013073	-0.317683
SDCBP	0.00235962	-0.318399
GNB5	0.0092093	-0.323839
NDUFS3	0.0375504	-0.332587
NDUFB3	0.0104986	-0.332854
NDUFB4	0.0340467	-0.332855
NDUFS8	0.0308246	-0.335796
DMXL2	0.0239264	-0.342601
CNTN1	0.0468841	-0.34268
SCN2A	0.00624455	-0.354448
PLXNA4	0.0460845	-0.354472
SORBS2	0.0398797	-0.355397
GNAI1	0.0336937	-0.356522
STK39	0.00481436	-0.35907
NDUFS2	0.0242142	-0.360263
CDC42BPA	0.0485683	-0.365289
SVIP	0.0403638	-0.369026
CDH13	0.0217328	-0.371211
STS	0.0437112	-0.371728
CYLD	0.0337585	-0.371983
PPP1R9B	0.0408481	-0.377227
NDUFV1	0.00303341	-0.381486
TMX3	0.0282752	-0.383169
SLC8A2	0.0458629	-0.383883
TBC1D10B	0.0419651	-0.390883
HMOX2	0.0321298	-0.398326
CPNE5	0.0132074	-0.399139
NDUFS5	0.0213707	-0.399595
GPM6B	0.0354504	-0.400174
ABR	0.0127288	-0.406687
FKBP8	0.00287624	-0.406699
DYNC1LI1	0.00117152	-0.408041
PDHX	0.0125481	-0.413341
SNF8	0.0483012	-0.413671
KIF21A	0.0198329	-0.417632
EMC10	0.028278	-0.421738
NDUFS6	0.016144	-0.429952
HRAS	0.0105742	-0.432638
CAMK1	0.0324054	-0.433265
SLC1A1	0.0171282	-0.433878
GNG4	0.019785	-0.434725
POMGNT2	0.0370119	-0.435257
GPR158	0.0187459	-0.438128
RASAL2	0.0138063	-0.443847
NRAS	0.0377745	-0.44684
PPP6R1	0.0419116	-0.448608
REEP1	0.0164476	-0.451397
APOO	0.00851626	-0.467529
NDUFB9	0.0132373	-0.474988
CPNE4	0.00596461	-0.477603
TSPAN7	0.0295078	-0.483132
ATG13	0.0307071	-0.485585
TRIM3	0.0227558	-0.489417
BRAF	0.0159216	-0.49429
TIMM13	0.00315849	-0.495023
DYNC1I1	0.0352838	-0.497069
PLCL2	0.0199174	-0.505957
OGFR	0.00165874	-0.5132
UBAP2L	0.0327835	-0.513752
KCTD21	0.0411339	-0.520885
AGPAT1	0.027838	-0.532667
H2AFZ	0.00175174	-0.535745
NF1	0.0322274	-0.536809
LRRC75A	0.0225357	-0.541529
DOC2A	0.00957677	-0.542887
GABRA1	0.0306655	-0.546916
ANK3	0.00011604	-0.546933
A0A2R8Y7X9	0.0125139	-0.554975
NGEF	0.0362665	-0.557337
IGLON5	0.0142714	-0.564146
WDR61	0.0242931	-0.564548
CAMK4	0.0195299	-0.567178
FRMD4A	0.0275394	-0.575471
KALRN	0.0053816	-0.580539
ACTN2	0.0325885	-0.580917
CAMK1D	0.000915758	-0.584614
CLSTN3	0.0301347	-0.587682
SLC30A3	0.0334239	-0.590321
HNRNPA1	0.0179168	-0.590764
RMND5A	0.0363598	-0.594441
RGS7	0.0244498	-0.594965
HNRNPA3	0.0276144	-0.597879
GLYR1	0.00923828	-0.609719
SLC2A3	0.0235874	-0.612543
BSG	0.00730952	-0.619719
NEDD4L	0.0194099	-0.621483
RAB15	0.0447189	-0.6281
SRSF7	0.043406	-0.629298
AVL9	0.00267029	-0.629411
LRRC8A	0.0407657	-0.630565
PRMT8	0.0241058	-0.633768
MT-ND3	0.00360205	-0.634672
PARS2	0.0258467	-0.63517
HNRNPA2B1	0.0224675	-0.64914
HCN2	0.035866	-0.6551
NECTIN1	0.00359644	-0.661846
CAMSAP2	0.0469568	-0.666062
PITPNM3	0.0295802	-0.668792
IST1	0.0368184	-0.672354
NDUFA7	0.0305779	-0.673008
GAP43	0.0117359	-0.688051
CDH10	0.0389263	-0.690095
NUDT3	0.0217125	-0.696527
THY1	0.00150754	-0.715987
TMEM155	0.0199612	-0.720272
MAST3	0.0186148	-0.726219
LIMK1	0.000541014	-0.730531
ADGRB1	0.0336633	-0.737875
PMM1	0.00936673	-0.738319
KIF5A	0.00129065	-0.740579
ADGRL1	0.0362111	-0.744999
DHRS7B	0.0401437	-0.746783
FAM162B	0.0382881	-0.753959
SMPD3	0.0374514	-0.76444
STXBP5L	0.00949338	-0.767966
MAP4K3	0.0210578	-0.775042
ASTN1	0.0472128	-0.780081
KIF3B	0.0459621	-0.781557
LZTS3	0.0116415	-0.789709
CKAP4	0.0376498	-0.793325
KCNB1	0.0386413	-0.793896
CADM1	0.0173126	-0.798411
TUBA8	0.0141067	-0.821397
RASGRF1	0.0264293	-0.837535
SH3BP5L	0.0158358	-0.84993
GRAMD4	0.00200092	-0.868368
ELAVL4	0.038386	-0.879036
CPEB3	0.0433292	-0.882907
BNIP1	0.020035	-0.897557
SYT12	0.00761554	-0.901953
VGF	0.00608789	-0.917329
XRCC5	0.0388478	-0.940223
ABCE1	0.0277362	-0.96063
NEFL	0.0479683	-0.973201
PCSK1	0.0278086	-1.03223
CA4	0.00562148	-1.08356
BTN2A1	0.0335766	-1.10249
TRPV2	0.0028838	-1.11685
TENM4	0.0443429	-1.12381
UBR3	0.0228313	-1.1417
PRKCD	0.0119918	-1.15813
RPH3A	0.0161379	-1.17805
NRN1	0.00758407	-1.2078
ART3	0.0185508	-1.25481
NDUFAF6	0.0427638	-1.28881
RTN4R	0.045865	-1.2973
TTYH1	0.0262941	-1.30245
FASTKD2	0.0359253	-1.31636
NWD2	0.0225965	-1.35796
NPTX2	0.00551035	-3.39751

## Sheet: Proteases
MEROPS gene list + neuropeptidases		AD only proteases		Control only proteases		Shared ID		Significantly upregulated		Significantly downregulated
PGC		CTSZ		CTSH		DDI2		CAPN2		CYLD
BACE1		TINAGL1		ATG4C		HM13		UCHL3		ADGRB1
REN		LGMN		CFH		CTSB		USP14		PCSK1
CTSD		SENP8		PLG		BLMH		CPE
CTSE		QPCTL				CAPN1		PMPCA
BACE2		PPAT				CAPN2		CNDP2
NAPSA		AGA				CAPN5		DPYSL3
PGA4						TGM2		COPS5
PGA5						EPB42		PSMD7
NAPSB						F13A1		HTRA1
CYMP						MINDY1		SCRN1
NRIP2						UCHL1		SCRN2
NRIP3						UCHL3
DDI2						UCHL5
DDI1						USP5
ASPRV1						USP4
PSEN1						USP8
PSEN2						USP13
SPPL2C						USP11
SPPL2A						USP14
HM13						USP7
SPPL2B						USP9X
SPPL3						USP10
CTSV						USP15
CTSZ						USP9Y
CTSF						USP25
CTSL1						USP32
CTSO						USP24
CTSK						USP47
CTSH						USP30
CTSB						USP12
CTSC						USP31
BLMH						USP22
TINAG						USP19
TINAGL1						USP46
CTSL1P1						ATG4B
CTSL1P2						OTUD7B
CTSW						OTUD7A
CTSS						VCPIP1
CAPN1						OTUB1
CAPN2						CYLD
CAPN3						UFSP2
CAPN8						YOD1
CAPN5						ATXN3
CAPN11						PIGK
CAPN12						LTA4H
CAPN10						TRHDE
CAPN13						NPEPPS
CAPN14						LNPEP
CAPN6						RNPEP
ADGB						ERAP1
CAPN9						ACE
CAPN7						THOP1
SOLH						NLN
FAM105B						MIPEP
FAM105A						ADAM9
KY						ADAM10
TGM2						ADAM11
EPB42						ADAM22
F13A1						ADAM23
TGM5						ECE1
TGM6						SPG7
TGM1						AFG3L2
TGM3						YME1L1
TGM7						ZMPSTE24
TGM4						DPP3
MINDY1						ARHGAP23
MINDY2						ARHGAP21
UCHL1						TCAF1
UCHL3						CPM
BAP1						CPD
UCHL5						CPE
USP5						AGTPBP1
USP6						PMPCB
USP4						PITRM1
USP8						UQCRC2
USP13						UQCRC1
USP2						IDE
USP11						PMPCA
USP14						LAP3
USP7						PEPD
USP9X						XPNPEP1
USP10						METAP1
USP1						PA2G4
USP16						DNPEP
USP15						CNDP2
USP17						CNDP1
USP17L7						ACY1
USP20						FOLH1
USP9Y						ERMP1
USP18						TFRC
USP21						QPCT
USP33						NCLN
USP29						CRMP1
USP25						DPYSL2
USP36						DPYSL3
USP32						DPYSL4
USP26						DPYSL5
USP24						GDA
USP37						PSMD14
USP47						COPS5
USP38						STAMBPL1
USP44						BRCC3
USP50						STAMBP
USP35						EIF3H
USP30						COPS6
USP12						PSMD7
USP51						EIF3F
USP34						F2
USP48						KLK6
USP40						HTRA1
USP41						HTRA2
USP31						HP
USP49						GFPT1
USP54						ASNS
USP53						SCRN1
USP39						SCRN2
USP43						ASAH1
PAN2						PLBD2
NEK2P1						CELSR2
USP8P1						ADGRG1
USP42						ADGRL2
USP45						ADGRB2
USP28						ADGRB1
USP3						PSMB7
USP22						PSMB5
USP17L17						PSMA6
USP17L15						PSMA2
USP17L18						PSMA4
USP17L12						PSMA7
USP19						PSMA5
USP46						PSMA1
USP27X						PSMA3
ATG4A						PSMB3
ATG4B						PSMB2
ATG4C						PSMB1
ATG4D						PSMB4
OTUD7B						ASRGL1
OTUD7A						GGT7
TNFAIP3						GGT5
ZRANB1						GGH
VCPIP1						GMPS
OTUB1						CPS1
OTUB2						CAD
CYLD						CTPS1
UFSP1						PARK7
UFSP2						PFAS
ZUP1						DAG1
OTUD5						PCSK1
OTUD3						PCSK2
OTUD1
ALG13
YOD1
OTUD6B
OTUD4
ATXN3
ATXN3L
JOSD1
JOSD2
USPL1
LGMN
PIGK
LGMN2P
CASP3
CASP7
CASP6
CASP2
CASP4
CASP5
CASP8
CASP9
CASP10
CASP14
MALT1
CFLAR
CASP12
CASP1
ESPL1
SENP1
SENP3
SENP6
SENP2
SENP5
SENP7
SENP8
PGPEP1
PGPEP1L
DESI2
STC2
RCE1
CLCA1
TRABD2A
TRABD2B
ANPEP
ENPEP
LTA4H
TRHDE
NPEPPS
LNPEP
RNPEP
ERAP1
RNPEPL1
ERAP2
C9orf3
TAF2
ACE2
ACE
THOP1
NLN
MIPEP
LMLN
MMP1
MMP8
MMP2
MMP9
MMP3
MMP10
MMP11
MMP7
MMP12
MMP13
MMP14
MMP15
MMP16
MMP17
MMP20
MMP19
MMP23B
MMP24
MMP25
MMP21
MMP27
MMP26
MMP28
MMPL1~withdrawn
SPRTN
MEP1A
MEP1B
BMP1
TLL1
TLL2
ADAMTS9
ADAMTS14
ADAMTS15
ADAMTS16
ADAMTS17
ADAMTS18
ADAMTS19
ADAM8
ADAM9
ADAM10
ADAM12
ADAM19
ADAM15
ADAM17
ADAM20
ADAMDEC1
ADAMTS3
ADAMTS4
ADAMTS1
ADAM28
ADAMTS5
ADAMTS8
ADAMTS6
ADAMTS7
ADAM30
ADAM21
ADAMTS10
ADAMTS12
ADAMTS13
ADAM33
ASTL
ADAMTS20
ADAMTS2
ADAM2
ADAM32
ADAM7
ADAM18
ADAM3B
ADAM11
ADAM22
ADAM23
ADAM29
ADAM3A
ADAM1
MME
ECE1
ECE2
ECEL1
MMEL1
KEL
PHEX
SPG7
AFG3L2
AFG3L1P
YME1L1
PAPPA
PAPPA2
CFH
ZMPSTE24
OMA1
DPP3
AMZ2
AMZ1
ARHGAP23
ARHGAP21
XRCC6BP1
TCAF1
TCAF2
CPA1
CPA2
CPN1
CPM
CPB2
CPA3
CPZ
CPA4
CPA6
CPA5
CPO
AGBL3
AGBL4
CPXM1
CPD
CPXM2
CPB1
AGBL2
AGBL1
AEBP1
CPE
AGTPBP1
PMPCB
PITRM1
UQCRC2
UQCRC1
IDE
PMPCA
NRDC
NRD1/NRDC
LAP3
NPEPL1
METAP2
XPNPEP2
PEPD
XPNPEP1
METAP1
XPNPEP3
PA2G4
SUPT16H
DNPEP
CNDP2
CNDP1
PM20D1
PM20D2
ACY1
ABHD14A-ACY1
FOLH1
NAALADL1
NAALAD2
QPCTL
ERMP1
TFRC
TFR2
QPCT
NAALADL2
NCLN
FOLH1B
DPEP1
DPEP2
DPEP3
DPYS
CRMP1
DPYSL2
DPYSL3
DPYSL4
DPYSL5
AMDHD1
GDA
MBTPS2
PSMD14
COPS5
STAMBPL1
BRCC3
MYSM1
STAMBP
MPND
EIF3H
COPS6
PSMD7
EIF3F
PRSS21
KLK5
CORIN
KLK12
TMPRSS11E
TPSG1
KLK14
HABP2
TMPRSS4
TMPRSS11D
TPSD1
TMPRSS7
PRSS27
PRSS33
TMPRSS3
KLK15
TMPRSS13
PRSS1
ELANE
CTSG
PRTN3
GZMA
GZMM
CMA1
TPSAB1
GZMK
GZMH
CTRB1
CELA1
CELA3A
CELA2A
TMPRSS15
CTRC
PRSS8
KLK2
KLK3
PRSS3
C1RL
CFD
C1R
C1S
C2
CFB
MASP1
CFI
CELA3B
CELA2B
F12
KLKB1
F11
F9
F7
F10
F2
PROC
ACR
HPN
HGFAC
MASP2
PLAU
PLAT
PLG
KLK6
PRSS12
KLK8
KLK10
TMPRSS2
KLK4
PRSS22
CTRL
KLK11
PRSS2
HTRA1
HTRA2
HTRA3
HTRA4
TYSND1
TMPRSS12
TMPRSS11A
PRSS55
KLK7
ST14
KLK13
KLK9
TMPRSS6
PRSS23
TMPRSS5
PRSS57
OVCH2
TMPRSS11F
OVCH1
PRSS41
TMPRSS11B
PRSS53
PRSS43
PRSS56
MST1P9
PRSS44
PRSS36
TMPRSS9
PRSS30P
AZU1
HP
HPR
MST1
HGF
PROZ
PRSS35
PAMR1
LPA
KLKP1
CTRB2
GZMB
KLK1
PPAT
GFPT1
GFPT2
ASNS
SCRN1
SCRN2
SCRN3
ASAH1
NAAA
PLBD2
EMR2
CD97
EMR3
EMR1
EMR4P
CELSR2
ADGRG2
ADGRG1
ADGRL2
LPHN1
LPHN3
ELTD1
GPR112
GPR144
GPR114
GPR126
ADGRA3
GPR116
ADGRG7
GPR133
GPR110
GPR97
BAI3
GPR113
ADGRB2
PKD1
PKD1L2
PKD1L3
CELSR1
ADGRB1
ADGRF4
PSMB6
PSMB7
PSMB5
PSMB9
PSMB10
PSMB8
PSMB11
PSMA6
PSMA2
PSMA4
PSMA7
PSMA5
PSMA1
PSMA3
PSMA8
PSMB3
PSMB2
PSMB1
PSMB4
PSMB3P
PSMB3P2
AGA
TASP1
ASRGL1
GGT2
GGTLC2
GGT7
GGT1
GGT6
GGT5
GGH
GMPS
CPS1
CAD
CTPS1
PARK7
PFAS
PDDC1
C21orf33
SHH
IHH
DHH
PIDD1
MUC1
MUC3B
DAG1
PCSK1
PCSK2
CTSA
CTSL

## Sheet: Proneuropeptides
Gene name from Neuropedia		AD only (all proteins)	Control only (all proteins)	Shared (all proteins)		AD only (proneuropeptides)	Control only (proneuropeptides)	Shared (proneuropeptides)
OXT		TINAGL1	APOB	DYNC1H1
CALCA		SCIN	IGHM	SPTBN1
UTS2D		ITGA6	LAMA2	SPTAN1-1
CALCB		CD163	UBA2	SPTAN1-2
SST		COL18A1	IGHA2	PLEC			SST
NPFF		CHI3L1	AOC3	BSN
TAC1		VWA5A	TP53BP1	CLTC
GNRH2		PHYHD1	LZTS1	SPTBN2
AVP		SAMHD1	PPIP5K1	MACF1
NXPH1		MDK	NOP56	MAP1B
GALP		SUN2	TOP2B	MAP2
PPY		PALM3	SEH1L	MAP1A
NMB		BBOX1	LMNB1	DST
VGF		AASS	HNRNPUL1	FASN
AGRP		CES1	SMAD4	TLN2
ADM		PHLPP1	ARMCX2	MYH10
PTHLH		UBE4B	C1QL3	ATP1A3
CHGA		GMPR	DDX42	DPYSL2
IGF2		CHRM3	PDE8A	PCLO
EDN1		GPT2	NID1	AHNAK
EDN2		ZER1	FLRT2	ANK2
EDN3		ERBB4	DDHD1	DMXL2
PENK		LSM14B	OSBPL3	TUBA1A
GNRH1		ADSL	ANP32E	SYNE1
POMC		S1PR5	GEMIN5	MYH9
PMCH		CLCC1	RNF7	TUBA4A
GAST		EFEMP1	LRP4	ATP1A2
KISS1		DHRS4	EFL1	TUBB4B
NPPC		SLC27A2	VARS2	EPB41L3
TAC3		GPT	ATE1	CNP
UCN		SERPINH1	PNPLA7	TUBB
CORT		CYP27A1	MAGED4	ATP1A1
AGT		FERMT3	SART3	TUBB2B
RLN2		LUC7L3	KBTBD3	TUBB2A
NTS		CA8	MKL1	RYR2
ADCYAP1		NEK9	NAT6	AKAP12
RLN3		STARD7	ELP2	DNM1
CCK		PLCB3	PDZD2	HK1
INS		SURF1	COG6	PI4KA
GAL		NACAD	SUGP2	FLNA
UTS2		MPZ	PIK3C2A	MYO18A
ADIPOQ		PDZD11	CFH	SYN1
PNOC		PDCD4	FRMPD4	ACO2
CHGB		AKR7A3	MRPL41	PKM
GHRL		SPECC1L	UNC5C	PC
SCG3		ABCC4	SHROOM2	ANK3
NMU		PHKA1	TRAF2	ACTN4
UCN3		PPP4R4	CUL7	MAP6
MLN		SPON1	RANBP3	ACTN1
GRP		HMGCL	TNFRSF21	CADPS
IGF1		DENND5B	ACAP3	SPTBN4
CBLN1		CRLF3	MAP3K10	TLN1
APLN		FAM129B	ZNF365	TNR
GCG		MICAL1	TMEM63B	SYNGAP1
VIP		MZT2B	FLCN	HSP90AA1
SCT		C1QB	MSI2	GAPDH
PYY		RSL1D1	NUP155	SHANK3
NMS		IDNK	MAEA	CNTN1
KNG1		APBB1IP	GRM8	HSP90AB1
UCN2		YTHDF3	FHL2	LRPPRC
IAPP		CD109	SLC7A10	OGDHL
NXPH2		S100A10	MYO9B	ALB
NPPB		SLC6A15	RABL2A	ATP5F1A
RETN		GATB	LRRTM3	NEFM
PRL		SNRPA	AMOT	SPTB
UBL5		HLA-DRB1	GARNL3	ATP2B4
PBEF1		SMOC1	JCAD	HSPD1
CBLN2		SLC7A2	SELENOI	CTNNA2
NPPA		CPSF7	ZFR	UBA1
RLN1		CHM	GON7	ATP6V1A
RETNLB		COL6A2	ZDHHC20	HTT
NXPH3		KCTD2	SPRED2	PYGB
QRFP		ALG5	PLG	SPTA1
CARTPT		SSH1	TMEM38A	DCTN1
CBLN3		HOOK3	RPRD1A	SYNJ1
TRH		TGFBI	BNIP3L	WDR7
NXPH4		PECAM1	GOLGA4	VCP
CBLN4		RBM25	DHX36	GLUD1
HCRT		LPCAT2	CNTN5	OGDH
SCG2		NF2	DHX29	ATP2B2
CRH		P4HA1	NDUFAF1	KIF21A
DBI		FGD4	SLC24A4	NCAM1
PRLH		OSGEP	STAU2	HSPA8
NPY		PIP5K1B	TMCC2	UBR4
SCG5		DENND1A	NSMF	SYT1
ADM2		OXSM	HMGCLL1	MYH14
NUCB2		VASN	FAM221A	AP2B1
LEP		TMEM126B	LMTK2	AP2A2
NPW		ORMDL1	NUP214	ATP2B1
NPB		TOMM5	ORMDL3	HSPA4
GHRH		GLMN	MTR	ENO1
GIP		FOLR2	PTMS	PLXNA1
PDYN		PIP5KL1	AATK	AP2A1
		CCDC127	CTSH	NFASC
		PDCD10	WDR45B	L1CAM
		OGN	THRAP3	ENO2
		KCNN3	NME7	LRP1
		COG3	LURAP1	GLS
		PALLD	GAS2L1	NPEPPS
		ASCC3	CCDC124	DNM3
		SELENOM	CPTP	ATP2A2
		ARHGEF17	ASIC2	USP9X
		GPC5	GJC2	RTN4
		PPAT	ACVR1B	NDUFS1
		PDZRN3	TRA2B	CEP170B
		UBTD2	TMEM94	KIF1A
		ALDH16A1	TRAPPC2	PLXNA4
		LGALS9C	SLC35F3	SBF1
		BRINP2	BTF3L4	DNM1L
		SMAD1	BBS9	RTN1
		ARHGAP17	NASP	CTNND2
		PHYKPL	STRIP2	NBEA
		PCNA	SSH3	ADD1
		ACAD10	CELF1	CTNNB1
		UBFD1	MRPL14	AARS
		UBR2	TRIM26	ATP6V1B2
		MTUS2	TTC9C	ACTG1
		FAM136A	PARP4	TUBA8
		SAA2-SAA4	MDGA2	ITPR1
		THBS1	SIAE	ACTN2
		CARD19	FAM234B	CNTNAP1
		RABGGTB	TP53I11	PTPRD
		TRAF6	IPO13	IMMT
		RETREG1	MRS2	NRCAM
		SFRP1	IGHV3OR16-9	CASKIN1
		MAPK8IP1	IER3IP1	PTPRS
		MOBP	PEX1	GOT2
		S1PR1	GAREM1	HSPA1B
		LONP2	SNX8	CAMK2A
		PTPRM	SMG1	IPO5
		SLC25A26	LDAH	PYGM
		PLIN4	PRICKLE1	OXR1
		TMED5	DBNDD1	OPA1
		JPH4	LRRC4C	NEFL
		LYST	ENPP5	EHD3
		ISG15	PCDH8	MADD
		KCNN2	KIF9	ACTB
		UBE2G1	CA10	PFKP
		ANKFY1	CUL9	CAND1
		HLA-DPA1	RWDD1	HSPA12A
		FAM129A	TMEM165	ACACA
		NAA38	CACNG7	IGSF8
		RAB34	RBM12	GDI1
		ATP11A	TGOLN2	GSN
		RHBDL3	ELOVL1	PFKL
		PYCARD	UBAP1	PRKCB
		FADD	SCAP	ALDOA
		OS9	SST	EEF2
		PLCB4	TSPAN33	NCDN
		THTPA	PAK6	ALDOC
		HTR2A	ATG4C	EPB41L1
		PTPN4	GPR37	AAK1
		LPIN1	FAXC	HADHA
		NECAB3	LRFN4	PLCB1
		RAB28	MET	DLG4
		PRPF40A	PHLPP2	ATP6V0A1
		CSTF2	VEZT	PRKCG
		SF3A1	DYNC2H1	USP5
		UAP1L1	NUDT14	AP3B2
		LSM4	KCNJ4	EPRS
		SLC38A3	RBM39	C4A
		MRPL27	CISD3	ADD2
		COL25A1	REEP6	UQCRC1
		LRFN3	KCNMB4	CRMP1
		NARFL	CDH7	GPI
		HACD2	KCNT1	NNT
		ITIH4	NTNG1	SDHA
		AGA	DENND6B	MYH11
		SPOCK3	DNASE1L1	HSPG2
		IKBKB	ADGRA1	PGK1
		SENP8	TAPBP	SLC12A5
		ALG11	YTHDF2	PDE2A
		S100A8	TERF2IP	ITSN1
		GIMAP4	BOLA3	CSE1L
		HYPK	CACHD1	CNDP2
		BLOC1S1	C3orf58	LONP1
		PAK4	TPGS1	CCT3
		TMEM231	TIMM8B	VCL
		PEX10	HDDC3	ARFGEF3
		GDPD5	AES	INA
		PCBD2	SLC2A11	ATP2B3
		HIKESHI	KIAA1324	SLC25A12
		FAM114A1	TSC22D3	TUBA1C
		CTSZ	TMEM88B	TOMM70
		TPMT	N6AMT1	AP1B1
		STARD5	PODXL	HSP90B1
		ATXN7L3B	PODXL2	IQSEC2
		MT1E	TMEM192	HSPH1
		CDC23	FZD3	CKAP5
		DNAJC8	TFE3	NCKAP1
		ZFAND2B	FAM8A1	DNM2
		VMA21	ZDHHC4	HYOU1
		CNPY4	RING1	GRIPAP1
		PXN	BICD1	GDI2
		TMEM50A	IGKV3D-20	WDR1
		NGB	CNIH3	PRKDC
		FAM219A	CHCHD2P9	ATP8A1
		DEPTOR	FAM185A	DPYSL5
		PIPOX	ARL6IP4	TRIO
		TM7SF2	YIPF6	MAPT
		FBXW11	NPRL2	CCT5
		QPCTL	MGST2	PSMD2
		MEA1	FAM19A2	PRKCE
		PIK3CD		MAPK1
		TMUB2		PPFIA3
		RABAC1		TUBA3E
		NCBP2-AS2		PFKM
		HLA-DPB1		ME3
		FMC1		VIM
		UAP1		INF2
		ATG14		CLASP2
		ST7		KBTBD11
		BLOC1S6		KPNB1
		LGMN		ANK1
		NDUFC1		COPA
		TBC1D10A		SIRT2
		DNAJB14		TUBA1B
		ARFGAP3		C3
		C1orf50		HBA1
		SNX11		DLG2
		MGARP		PRKCA
		OVCA2		TKT
		EMILIN1		BASP1
		PEG10		IARS2
		MRPL55		DPYSL3
		CYBA		FARP1
		CYB561		EPS15L1
		TPRKB		PTPN23
		EIF4ENIF1		ALDH6A1
		ELP6		KIF5C
		PHAX		PLXNB2
		TSPO		UCHL1
		SLC25A15		SLC8A2
		SMIM13		AP3D1
		RGS19		AGRN
		TRMT1		CCT2
		ISLR		ACLY
		MIEF2		GANAB
		ANKRD46		FLNC
		MTIF3		ROCK2
		DPH2		DPP6
		DMAC1		HSPA9
				RAP1GDS1
				RAPGEF2
				GPD2
				EPB41L2
				MDH2
				MAOB
				NCAN
				SEPT7
				PHF24
				CKMT1A
				VPS13C
				NF1
				ARFGEF2
				AMPH
				HSPA4L
				UQCRC2
				RPH3A
				TBCD
				SIRPA
				TUBB6
				DNAJC6
				HSPA2
				CNTNAP2
				RELCH
				GPRIN1
				NEFH
				GNB1
				PLCD3
				ALDH1L1
				ARHGAP35
				CLIP2
				ACTA2
				GAP43
				HADHB
				CAMKV
				SEPT9
				ATL1
				GOT1
				TUFM
				BRSK1
				HSPA5
				BCAN
				PPP2R1A
				TSC2
				VCAN
				PDCD6IP
				LETM1
				CAMK2G
				TNC
				ARHGEF7
				EHD1
				OXCT1
				SUCLA2
				OGT
				IQSEC1
				AGL
				PSMD1
				PLXNB1
				SYNPO
				MYO1D
				PTK2B
				YWHAG
				CIT
				HSD17B4
				WDR47
				YWHAZ
				SCN2A
				GIT1
				ABAT
				EEA1
				EEF1A1
				BIN1
				MTOR
				HECTD4
				PDHA1
				TRAP1
				KIF5B
				ANXA6
				SRGAP3
				NAPB
				GLUD2
				LANCL2
				SLC4A4
				VPS35
				ICAM5
				ATIC
				VCPIP1
				CCT4
				PREP
				CDC42BPB
				BAIAP2
				MTHFD1
				SLC4A1
				STXBP5
				PCDH1
				CAP2
				FARSA
				DGLUCY
				CAMK2B
				PIP5K1C
				USP14
				PEBP1
				CPNE5
				SNAP91
				DPP10
				IQGAP1
				HBA2
				ABR
				IDH2
				NDUFA9
				ADD3
				SLC3A2
				TJP2
				PCCA
				EEF1A2
				DLAT
				HBB
				DPYSL4
				VPS13A
				AP2M1
				GPR158
				FH
				UBE2O
				SGIP1
				SYN3
				UNC13A
				SNPH
				SORBS1
				MAPK8IP3
				SEPT5
				ALDH2
				LIMCH1
				PGAM1
				NCAM2
				PRDX6
				CAMSAP3
				USO1
				CLASP1
				ACSL6
				UPF1
				PLCD1
				LANCL1
				CCT7
				ALDH7A1
				NIPSNAP1
				MVP
				PACSIN1
				DLD
				ATP6V1H
				ESYT1
				MAPK3
				GRM5
				BRSK2
				PAFAH1B1
				MROH1
				RAB3GAP2
				CNTN2
				ALDH4A1
				SLC25A11
				AFG3L2
				CTNND1
				TCP1
				ATP1B1
				STIP1
				FLOT1
				LDHB
				DLG1
				CBR1
				PTPRZ1
				NRXN1
				STX1A
				XPO1
				UBA6
				PLXNA2
				CDH2
				PKP4
				USP9Y
				NDRG2
				DCTN2
				RASGRF2
				FAM171B
				BCAS3
				LTA4H
				PRKCSH
				YWHAE
				FSCN1
				SLC25A6
				SLC1A3
				PADI2
				ACTR3
				SELENBP1
				LDHA
				PPFIA2
				VPS50
				PPP3CA
				MARS
				ACADVL
				VARS
				PRKAR2B
				DDB1
				DDX1
				SEPT8
				ADAM22
				CKB
				PAK1
				CHL1
				A2M
				DMTN
				KALRN
				STXBP5L
				RNH1
				FARSB
				SEPT11
				ARHGAP1
				LARP1
				LLGL1
				EPHA4
				LAMB2
				TF
				TPI1
				MAP2K1
				RAB3GAP1
				SLC4A10
				NCOA7
				DOCK9
				CYB5R3
				PHB
				ATAD3A
				PPFIA1
				PANK4
				DYNC1I1
				PALM
				HIP1R
				AGAP2
				NCKIPSD
				CPNE6
				PDIA4
				AHNAK2
				RAB11FIP5
				MFN2
				MCCC1
				KIF2A
				PIP4K2B
				SEPT2
				STX1B
				PLS3
				ALDH5A1
				NDUFS2
				SEPT6
				CAP1
				SCRN1
				SNAP25
				KLC1
				KIAA1211L
				ACTR1A
				CARS
				BAG6
				GLUL
				P4HB
				RAP1GAP
				KLC2
				ACAT1
				ACAA2
				DBN1
				GNAI1
				SLK
				DMXL1
				ADGRL1
				DLGAP3
				ARHGAP21
				WDR44
				AIFM1
				PPM1H
				HDLBP
				SH3GL2
				RPL4
				PCCB
				VAT1L
				CCT8
				PGM1
				CARNS1
				ASTN1
				SV2A
				MINK1
				CCT6A
				PSD3
				DDAH1
				SLC25A4
				SCCPDH
				CTNNA1
				PDHB
				TMOD2
				MICAL3
				FN1
				AHCYL1
				SND1
				IDH3A
				CRYAB
				PGD
				FMN2
				WDR37
				PARK7
				ABLIM2
				ABLIM1
				MAPRE2
				IARS
				ACOX1
				PTPRF
				ALDH1A1
				SPARCL1
				FKBP4
				ARHGEF12
				CSDE1
				MYO6
				SLC25A5
				TOM1L2
				PPP2CB
				NDUFA10
				NAPA
				CADM2
				ATP6V1C1
				CAPN1
				NDUFV1
				ATP5F1B
				YWHAB
				XPO7
				LAP3
				SEC23A
				GNAS
				DCLK2
				USP7
				TRIM3
				ACTG2
				PHB2
				PTPN11
				OLA1
				APMAP
				HNRNPK
				DYNC1LI2
				EIF4G2
				SFXN3
				UGGT1
				PDXK
				CNKSR2
				DIP2C
				ARPC1A
				GARS
				EXOC4
				TNPO2
				SLC12A2
				SLC25A3
				ESD
				NRXN3
				MAST3
				AKR1A1
				FBXO2
				LMNA
				EIF3A
				CEP170
				DARS
				PRRT3
				ANXA2
				VPS51
				DAAM2
				EZR
				ACTR1B
				NFS1
				MTMR1
				MUT
				DYNC1I2
				RAPGEF4
				CTTN
				EPHX1
				ALCAM
				MAOA
				AHCYL2
				LARS
				EXOC7
				CALR
				PHGDH
				DNAJC11
				EPS15
				RASAL2
				CAMSAP2
				VPS11
				SEPT3
				CACNA1E
				ATP6V0D1
				CFL1
				PGM2L1
				DOCK4
				LRRC47
				NDRG3
				IDH3G
				ERC2
				CAPN2
				ARHGEF11
				GJA1
				DLG3
				TUBB8
				UTRN
				POR
				KHSRP
				SLC17A7
				PITRM1
				FMNL2
				ACAT2
				APP
				MCAM
				CADM3
				NEGR1
				PPP1R9B
				KTN1
				ERO1A
				GSR
				INPP4A
				VPS13D
				SLC9A3R1
				FECH
				CAMKK2
				QDPR
				VDAC2
				GNAQ
				COL6A3
				SAMM50
				SLC1A2
				DNAJA1
				CUL3
				EFR3B
				A0A1W2PNV4
				COPB1
				DOCK3
				NARS
				MSN
				BCR
				CAMKK1
				UBXN6
				PREPL
				PPP2R5D
				PTPRN2
				GABBR2
				APPL1
				GNB4
				ARFGAP1
				ESYT2
				PRKAR2A
				EMC1
				GOLGA3
				PRDX3
				ATP9A
				PPP1CB
				AP1G1
				NECTIN1
				RACK1
				PIK3R4
				GAK
				SRGAP2
				ATP5O
				DGKB
				PSMD3
				ANXA5
				PAK3
				ILVBL
				AGK
				RPN1
				HEPACAM
				GUCY1B1
				CKAP4
				HNRNPA2B1
				VPS16
				DBT
				SLC44A2
				PDE1B
				RALGAPB
				ARHGAP5
				GRHPR
				PTPRN
				SACS
				MAG
				DCLK1
				ACAA1
				PSMC2
				ITGAV
				SLC6A17
				C2CD5
				CRAT
				RASAL1
				MARCKS
				PRKAA1
				GRIN2B
				TTLL12
				DNAJC13
				PSMC3
				LAMC1
				GART
				ARPC2
				PRDX2
				HP
				TNPO1
				TBC1D10B
				WDFY3
				TOM1
				EIF4A2
				GRM3
				IDH3B
				MARK2
				RPS6KA2
				CPT2
				SNTA1
				PITPNM3
				ETFDH
				DLGAP2
				SYN2
				CSNK2A1
				TBC1D9B
				SLC25A25
				VAT1
				PACS1
				PSMC1
				PPP1R9A
				GRIA3
				ACTR3B
				ACOT9
				ACSL3
				SIPA1L1
				NDRG1
				HADH
				PDE1A
				STAT1
				TRAPPC10
				FBXO41
				RHOT1
				CHDH
				CAPZA2
				PCBP1
				VGF
				GNL1
				ALDH9A1
				ACTR2
				NUDCD3
				ARFGEF1
				ANLN
				PSMC5
				GLG1
				PREX1
				ACOT2
				ARF1
				KIAA1217
				PRDX1
				DHX9
				STK39
				MAP2K2
				PLCL1
				EXOC2
				PSMC4
				PPP1CC
				SFXN1
				DDX3X
				PHACTR1
				SHC3
				CRYZ
				NPTXR
				MAP2K4
				CAPZA1
				SEPT4
				TPPP
				PDK2
				ABHD10
				PTGES2
				SCYL1
				GDAP1
				GNAZ
				LRRC7
				PPA1
				PEX5L
				FGB
				RUFY3
				FLOT2
				DIP2B
				TOMM40
				HERC4
				SV2B
				CYFIP1
				ATP13A1
				SLC8A1
				TXNRD2
				EIF4G1
				RFTN1
				PPP1R7
				WNK2
				TPP2
				PIP4K2A
				THNSL1
				GRIA1
				GNA11
				ITPR2
				SORBS2
				DECR1
				AJM1
				CUL2
				COPG1
				CRYM
				YARS
				FGA
				CLU
				ACSS1
				SCFD1
				CYB5R1
				TECPR1
				RTCB
				GDAP1L1
				TTC37
				OPTN
				ILF3
				MGST3
				GRIN1
				SPAG9
				CPE
				VWA8
				NT5E
				SHTN1
				PRRT2
				STRAP
				YWHAH
				SYT2
				ACO1
				SERPINA1
				ANKS1B
				MPP2
				TACC1
				SACM1L
				ARF5
				SYT7
				VDAC1
				ASMTL
				PCMT1
				CORO1A
				ETFA
				VDAC3
				RALGAPA1
				PBXIP1
				FAM49A
				VPS53
				FLNB
				C2CD2L
				PAK2
				PPP1CA
				NDRG4
				AMER2
				RAB14
				AKR1B1
				FAM49B
				UGP2
				NIPSNAP2
				PPP2R2A
				GCN1
				EXOC6B
				BCAS1
				PTPRA
				EIF3C
				NOMO3
				NUMA1
				GPHN
				HSD17B10
				GAD2
				PIP4K2C
				GRM2
				RABEP1
				PSMD11
				ATP5H
				MGEA5
				TAGLN3
				RIC8A
				IPO7
				KIF5A
				SHANK1
				ARHGAP32
				PLCG1
				PRODH
				GAS7
				PSMC6
				DDX17
				UBR1
				ARHGAP39
				MCCC2
				TTC7B
				FAM171A1
				XPOT
				VPS45
				VPS52
				KIAA0513
				DAB2IP
				PICALM
				RGS7
				SH3GLB2
				COPB2
				NGEF
				RDX
				STOML2
				EXOC1
				CLIP1
				RAB7A
				HMOX2
				HPRT1
				CYC1
				EARS2
				OPCML
				KCNAB2
				VPS18
				APBB1
				MMS19
				GSK3B
				PPM1A
				PPP1R21
				CALM1
				NAPG
				KARS
				COPS3
				EIF4A1
				UFL1
				EDC4
				NT5DC3
				AFDN
				HNRNPA3
				DNAJA2
				CHGA
				MAPK10
				EIF3B
				SEC24C
				MAP7D1
				PCYT2
				RAP1GAP2
				RASA1
				OTUB1
				AVL9
				ACAD9
				SKIV2L
				OAT
				MTMR2
				CA2
				ECHS1
				XRCC5
				PSAP
				PAICS
				BAG3
				KCNA2
				CAND2
				CAT
				RABGGTA
				DYNC1LI1
				PDXP
				PCDH9
				ARRB1
				WASHC5
				AK5
				CCDC22
				SCN1A
				SOGA3
				FAM171A2
				OSBP
				SOD1
				GNA13
				APOE
				SORT1
				RPL3
				SFXN5
				FAHD2A
				ACOT7
				CLIC4
				NPTX1
				HSPA1L
				COPS2
				ANXA1
				PDHX
				BDH1
				CRKL
				NDUFS3
				TNIK
				ME1
				ATG2B
				IPO9
				ERP44
				TKFC
				RANBP6
				PRR36
				PCYOX1
				PHYHIPL
				MATR3
				IGHG1
				EXOC3
				SEC31A
				LRSAM1
				GSK3A
				PPP6R2
				GSTM3
				CSNK2A2
				DCXR
				ADGRL3
				ARL8B
				SUCLG1
				UBE4A
				ASAP1
				ATP6V1G2
				PURA
				NPTN
				ARMC10
				RAB1A
				RAB2A
				MTX2
				PLAA
				PPT1
				CPNE4
				FTH1
				MAGI2
				AP1M1
				AK4
				NDUFV2
				NOMO1
				VSNL1
				PNPT1
				DMWD
				STK32C
				ARHGAP26
				DLST
				STIM1
				F5H5P2
				B4DLN1
				A0A1B0GUL7
				H0YIV9
				H7C417
				K7N7A8
				C9JAW5
				E7ENQ6
				A0A0B4J2A0
				E7EQ34
				H3BNC9
				A0A1W2PP11
				A0A2R8Y7X9
				G3V3G9
				J3QQQ9
				A0A2R8YEI5
				A0A1B0GVF1
				A0A0B4J203
				J3KRJ5
				E9PLN8
				MAPRE3
				C1QBP
				PSAT1
				VAPA
				APBA1
				CACNA1B
				ITGB4
				ERMN
				NPLOC4
				DLGAP1
				CAPNS1
				MPI
				RPN2
				OSBPL8
				SNX4
				CDC42BPA
				G3BP2
				IMPDH2
				WIPI2
				EPN1
				PRKACB
				TWF2
				RIMS2
				CCDC88A
				NSFL1C
				HNRNPM
				FBN1
				EIF3L
				CAPZB
				GSPT1
				MPRIP
				TSC1
				CC2D1A
				SLC27A4
				SLC25A22
				PLIN3
				FHL1
				NME1-NME2
				XPNPEP1
				BCS1L
				UQCRFS1
				RUVBL1
				GNB2
				NADK2
				SLC25A13
				DNAJB2
				EXOC5
				NIT2
				RGS6
				CACNA2D3
				MTCH2
				STX7
				NAMPT
				DLGAP4
				EEF1G
				HNRNPH2
				DNAJC5
				ASAH1
				SCRIB
				TBK1
				RAP2A
				BRAF
				CTBP1
				ABHD16A
				YARS2
				PDPK1
				PSMD13
				RPTOR
				CRIP2
				VPS39
				C2CD4C
				ATP6V1E1
				SORL1
				VPS33B
				ARHGAP23
				PYGL
				VPS26A
				STRN
				CADM4
				FAHD2B
				CA1
				RCN2
				TUBG1
				CORO2B
				NTM
				LARS2
				ITGB1
				KPNA4
				MARK1
				ANXA7
				TXNRD1
				OCRL
				MFF
				USP11
				TUBB3
				CDK18
				HBD
				ATAT1
				RABGAP1
				SGSM1
				HSPB1
				ABHD12
				ATAD1
				NDUFB10
				CADM1
				SNX9
				ACTR10
				PDK3
				COPS4
				CORO7-PAM16
				DGKQ
				ANXA11
				AKR7A2
				CHGB
				ATP5F1
				RAB3A
				HNRNPUL2
				DDX6
				VPS26B
				MPP6
				SET
				AGAP1
				NDUFB9
				HIBADH
				ABHD11
				DDX5
				FYN
				ANKMY2
				NEO1
				TUBG2
				ABCA2
				PPP1R12C
				GNAI3
				KIF3B
				GPC1
				STAT3
				CHCHD6
				TMX3
				VPS35L
				CRTAC1
				HAGH
				MGLL
				SH3GL3
				UBQLN1
				ATP6V1D
				NTRK2
				LMTK3
				PPP3CB
				RAB5C
				ELMO1
				NAE1
				MKL2
				HNRNPU
				SCP2
				ARL8A
				COQ5
				GRIN2A
				AP3M2
				RAB10
				DNAJA4
				HGS
				PGBD5
				YWHAQ
				PTPRT
				ECPAS
				DDX3Y
				SCG2
				PLCL2
				GPSM1
				CFL2
				RAB1B
				DBNL
				ME2
				PHYHIP
				EGFR
				NBAS
				CAPN5
				ECH1
				SHMT2
				CUL5
				SCAMP1
				RAB3C
				VAC14
				CDH13
				ATP1B2
				KCTD12
				GLOD4
				TAOK1
				HAPLN4
				SLC44A1
				CARMIL2
				HAPLN1
				NECAB1
				CAST
				WFS1
				LRRC8A
				LRRC40
				GSTP1
				DGKG
				BSG
				MYCBP2
				SQSTM1
				PNPLA6
				CACNA2D2
				MAP4
				LSAMP
				FDXR
				BGN
				ADCY9
				RANGAP1
				GRK2
				RAB2B
				PPP2R5C
				PMPCA
				KIAA1549L
				HNRNPH1
				MAST1
				WARS
				PSMD12
				HOMER1
				ADAM10
				LDHD
				WNK1
				TNS1
				KCTD16
				PAM
				ATAD3B
				CUL4B
				SNX27
				TRIM28
				ACSS3
				GMPS
				CDC42EP4
				RPS27A
				PLXNC1
				AGPS
				MAT2A
				QARS
				RABL6
				LGALS1
				CEND1
				RPS4X
				SLC7A14
				PTPA
				HPCAL4
				TPP1
				UBQLN2
				ARVCF
				CNOT1
				NCS1
				DIAPH1
				CCAR2
				ENDOD1
				MARK3
				CUL1
				SH3GL1
				CPNE8
				DTNA
				SYT12
				TARS
				DMD
				HRAS
				PMPCB
				WASL
				ACSL4
				PDE1C
				TXNL1
				TPD52L2
				RPSA
				STRN3
				KPNA6
				PDIA6
				ARHGAP44
				PCK2
				PAFAH1B3
				TMEM30A
				ZZEF1
				VPS8
				ITPKA
				ADH5
				CPNE3
				EIF4G3
				TNPO3
				AMPD2
				MT-CO2
				LINGO1
				SLC1A4
				SCN8A
				PRKAR1A
				COMT
				NCK2
				CACNB4
				PPP6R3
				PABPC1
				NPM1
				HPCA
				OXSR1
				TBC1D17
				RDH14
				PRMT5
				CNRIP1
				GUCY1A1
				KYAT3
				APEX1
				HDHD2
				HECW2
				RAP2B
				PSMD7
				HNRNPA1
				SLC17A6
				MYO1C
				PLA2G6
				RAB21
				MPP1
				CLVS2
				DCTN4
				COL4A2
				HIP1
				LGI1
				PRPSAP2
				ARCN1
				KIF1B
				SUGT1
				EMD
				TBC1D24
				CDC42
				GNB5
				CAMK4
				CRK
				PPME1
				HERC1
				XRCC6
				PPP1R12A
				ATCAY
				CAMSAP1
				ELP1
				AHCY
				AHSA1
				RAP1A
				RHOA
				PLEKHA5
				ATP8A2
				ZYX
				ADAM23
				SEC24B
				EIF2S1
				NUCB1
				PGRMC1
				WDR48
				IDH1
				TIAM2
				DAAM1
				UQCRFS1P1
				GATM
				ACAD8
				SEC14L2
				ABI2
				RCN1
				FTL
				SARS
				ADGRB2
				NIT1
				AKR1C1
				WDR17
				NEDD4L
				ACSF2
				FAF2
				GSTK1
				PPP5C
				FSD1L
				ARF4
				SPART
				ADCY1
				DDX39B
				PIN1
				SLC27A1
				WDR13
				EDIL3
				NAP1L4
				PITPNM2
				PARP1
				ABCD3
				DNAJB1
				TMPO
				SNX30
				TXNDC5
				HNRNPL
				CACNB3
				TPRG1L
				PSME1
				TENM4
				CBR3
				GPS1
				EPM2AIP1
				PCSK1N
				UBA3
				RAB11B
				GNPDA1
				RMDN3
				ALAD
				AUH
				EFR3A
				CANX
				ITCH
				GSS
				RHOG
				KLC4
				GSTM2
				ASNA1
				RAP2C
				SUCLG2
				SCAI
				ELMO2
				FBXL16
				NEBL
				GAD1
				DDOST
				LMNB2
				MYLK
				CACYBP
				ELAVL4
				DIP2A
				CPNE7
				HCN2
				AIP
				TAMM41
				MTCH1
				NAGK
				FOLH1
				GGT7
				FAM126B
				PRDX5
				CHCHD3
				SIK3
				ICA1
				KATNB1
				NAXE
				DSTN
				KNDC1
				HAPLN2
				UBE3C
				FAAH
				PRPS1
				GFM1
				FRMD4A
				CPT1A
				PRPSAP1
				STX12
				ITPKB
				HPCAL1
				MAT2B
				NECAB2
				SNCG
				RAB5B
				IGSF21
				NDUFA5
				NCEH1
				SKP1
				PSMD6
				ALDH1B1
				TROVE2
				CALU
				RIMBP2
				PRKAA2
				OCIAD1
				DARS2
				AGAP3
				CDK5
				ICAM1
				SULT4A1
				RNPEP
				EFHD2
				RAE1
				LASP1
				ATP5F1C
				ATG4B
				PITPNA
				PPP2R2C
				AK3
				MAGI1
				AK1
				PITPNM1
				ATL2
				EIF3M
				SMS
				CCDC6
				NUMBL
				ASPA
				PPIB
				EPB41
				IRGQ
				CACNG8
				RUNDC3A
				C1orf198
				SPATA20
				PSMA7
				RAB5A
				ATL3
				CAMK1
				CORO1C
				ITSN2
				TIMM44
				CASK
				SUOX
				ETFB
				PAFAH1B2
				EPHB6
				RPL7
				UCHL5
				ADAP1
				COL6A1
				SPECC1
				YES1
				IVD
				LAMA5
				NDUFA8
				EIF5A
				ACTBL2
				TIPRL
				SNTB1
				FERMT2
				CNTFR
				SLC9A1
				PPP3R1
				ECI2
				HCN1
				NCL
				SLC4A8
				ANXA4
				COQ6
				ATP5ME
				TBC1D4
				FRY
				STAM
				TAB1
				SARS2
				H2AFY
				ARHGDIA
				TBC1D15
				AKAP10
				PDE4D
				USP24
				RASGRF1
				PRKRA
				CMPK1
				PEX19
				SLC30A9
				PGLS
				MACROD1
				AKAP1
				CRYL1
				PON2
				MTDH
				CAD
				SYNM
				MYL12A
				PSMD5
				NDUFV3
				VAPB
				MLYCD
				EEF1D
				SNX1
				TMOD1
				RPS3
				HNRNPR
				CDS2
				GUCY1A2
				KIF3A
				PPIF
				PFN1
				EPHX2
				TBRG4
				GIT2
				PFKFB2
				ATXN10
				GYS1
				DNPEP
				PSD
				NDUFA12
				DAGLA
				HINT1
				RHOT2
				TPM4
				PDP1
				MT-ND5
				FAM131B
				PALM2
				LGALS3BP
				SYNCRIP
				RAP1B
				MBLAC2
				PRKCD
				SLC30A3
				CAPG
				LMBRD2
				SPIRE1
				MFGE8
				MAPRE1
				ABCF3
				ADCY2
				ENPP6
				AKR1C3
				ASRGL1
				TCP11L1
				CAMK1D
				ZYG11B
				PRKACA
				REPS2
				COPS6
				GPM6B
				PPA2
				CYLD
				SCG3
				GUK1
				RASA2
				KIAA1549
				CTPS1
				ACSL1
				SLC32A1
				LTN1
				SPG7
				DKK3
				CLCN6
				IMPA1
				STUB1
				DAG1
				ACSF3
				DDAH2
				EEF1B2
				AKAP5
				VPS4B
				PDPR
				RAB35
				TPD52
				SNCB
				STOM
				TAOK2
				LIPE
				COL1A2
				LNPK
				ASS1
				GNAO1
				STX6
				ALDH18A1
				FXR2
				TMEM43
				GTPBP1
				MOG
				ARFGAP2
				PACSIN2
				CD99L2
				GNAL
				BPHL
				PPP2R2D
				IQSEC3
				ACSBG1
				ACADM
				RPS6KA3
				CHORDC1
				HECTD3
				PTPN9
				RIN1
				HECTD1
				EXOC8
				ASPH
				MAP2K6
				RTRAF
				FAM120A
				ROGDI
				MAPK8
				PEA15
				RPL6
				DNAJA3
				PPM1F
				PLEKHA6
				PSMB5
				PFAS
				ARFIP2
				EHD2
				CHID1
				GPD1L
				PRKAR1B
				NRBP1
				C16orf58
				CA4
				PTGR1
				HBS1L
				GRM1
				ARPC4-TTLL3
				RAB18
				PLD3
				C2CD2
				FKBP8
				GABRG2
				TST
				COPS5
				TRMT10C
				ISOC2
				MAP3K5
				HECW1
				ADAR
				APOA1
				KPNA3
				ETHE1
				PSMA1
				MLC1
				MPP7
				AQP4
				GPX1
				NAPEPLD
				AGTPBP1
				ATP1B3
				KCNA1
				PGRMC2
				WASHC2C
				ATP6V1F
				EXOG
				ZC3HAV1
				MTHFD1L
				TLDC1
				TRAPPC8
				SQOR
				IGBP1
				SLC25A27
				PLP1
				CSRP1
				UBAP2L
				DTX3
				PPP1R1B
				PPIA
				RIMS3
				SYNRG
				VPS29
				PNPO
				SLC25A24
				HDAC11
				GLS2
				FKBP1A
				PNP
				DDHD2
				BAIAP3
				EIF4B
				MPDZ
				BSCL2
				ITGA7
				SLC9A6
				SRPK2
				KIF1BP
				HLA-A
				GK
				WASF3
				SHISA7
				ARMC1
				NANS
				APLP1
				SUPV3L1
				EIF3E
				REPS1
				RALBP1
				ENTPD2
				FUK
				GLIPR2
				RANBP1
				ERLIN2
				NLRX1
				CLYBL
				RPS5
				GABRB3
				PLPBP
				SNAP47
				RHOC
				TIMM50
				MOGS
				GLO1
				CYB5B
				HTRA2
				MDH1
				MAP6D1
				PRPF19
				RMND1
				VAMP2
				RPL5
				P2RX7
				DGKI
				GCDH
				ABI1
				RAB11A
				EIF2AK2
				IFIT1
				NRXN2
				RHOB
				S100B
				GSTT2B
				HP1BP3
				QKI
				PA2G4
				MPP5
				GBF1
				CPNE9
				NAP1L1
				EPHB2
				RAD23B
				UBA5
				UBR3
				CLUH
				MX1
				GPM6A
				NDUFB4
				CLPTM1
				CDC37
				CNTNAP5
				APBA2
				CTSB
				NME1
				NRAS
				RAB39B
				BCKDHB
				PLXND1
				GMFB
				RALA
				KRAS
				GAA
				HACD3
				CLSTN1
				LMAN2
				VPS33A
				OLFM1
				COX4I1
				PEPD
				PLXNA3
				EIPR1
				GBE1
				SRI
				CISD1
				SAR1A
				ITGB8
				COX5A
				SCARB2
				HDGF
				TTC1
				TAGLN
				DDX19B
				NLN
				TUBGCP2
				MON2
				PITHD1
				CPEB3
				BPNT1
				VPS28
				MCU
				GIPC1
				AKR1C2
				COASY
				DNAJB4
				FAM98B
				SRR
				FN3K
				LNPEP
				MTFR1L
				ADCY5
				COMMD9
				RAB3B
				WASHC4
				UHRF1BP1L
				SH2D5
				C16orf70
				AKT3
				ARMC8
				EIF3I
				LIN7A
				F3
				SLC25A18
				SLC6A7
				FUBP1
				CAVIN1
				LGI3
				PRPS2
				CALB2
				HSPE1-MOB4
				PIP5K1A
				SEL1L
				IST1
				LUZP1
				SEC22B
				PPP1R3F
				RAB12
				TGM2
				SRC
				TTBK1
				APEH
				ITGA2
				IGSF9B
				HARS
				MTSS1L
				TARDBP
				RPL7A
				ARL3
				RPS3A
				STX16-NPEPL1
				COL1A1
				ELAVL2
				HNRNPDL
				TSFM
				TFRC
				TOLLIP
				PPOX
				LPP
				SLC9A3R2
				ADSS
				RAC1
				PRUNE1
				CDK5RAP3
[truncated: 2,602 more rows]
